# Supplementary material for: The effect of preanalytical factors on cerebrospinal fluid and plasma proteomics: a systematic experimental study
Source: Clin Proteomics. 2026 May 22;23:40. doi: 10.1186/s12014-026-09604-5 (PMC13383461; doi:10.1186/s12014-026-09604-5)
Supplement: Supplementary file 16 — Supplementary Material 15: Figure S15. GO enrichment analysis of plasma proteins altered after 11 freeze–thaw cycles. Plasma samples were subjected to 11 freeze–thaw cycles and compared with samples subjected to a single freeze–thaw cycle (baseline condition). Gene Ontology (GO) enrichment analysis was performed on proteins that showed large change. A: GO enrichment analysis including all significantly altered proteins. B: GO enrichment analysis restricted to proteins showing increased abundance. The dot plots display enriched biological processes, with the x-axis representing the gene ratio (enrichment strength) and the y-axis indicating GO terms. Dot size corresponds to the number of proteins associated with each term, and color indicates the adjusted p-value (Benjamini–Hochberg correction). [file 12014_2026_9604_MOESM16_ESM.xlsx]

## Sheet: Sheet1
Table S1. CSF blood contamination: top 10 high-abundance blood proteins selected from the Human Protein Atlas and their SomaScan measurements
SeqID	SomaID	Protein name	Blood concentration - Conc. blood IM [pg/L]	Median Brain RNA [nTPM]	UniProt ID	Precision [%CV]	100/mm3			500/mm3			5000/mm3
							Fold change	p-value	FDR q	Fold change	p-value	FDR q	Fold change	p-value	FDR q
18380-78	SL000254	Serum albumin	40000000000000	40000000000000	1	5.48756	1.25211	0.117111	0.99757	1.26777	0.110982	0.777942	1.29636	0.0458344	1.14319
4162-54	SL000601	Serotransferrin	19800000000000	19800000000000	756.5	8.2135	1.06282	0.36626	0.959868	1.00402	0.938639	0.989307	1.00887	0.818628	1.01829
3580-25	SL000249	Alpha-1-antitrypsin	1920000000000	1920000000000	15.9	9.3738	1.00929	0.777045	0.992845	1.05611	0.270263	0.810345	1.17069	0.0260799	1.20215
2797-56	SL000020	Apolipoprotein B	1630000000000	1490000000000	0.9	5.07622	1.00907	0.686099	0.982473	1.13021	0.0140692	0.776258	2.44161	0.0193561	1.24753
2754-50	SL000312	Complement C3	1490000000000	1260000000000	246	7.15341	1.08059	0.402051	0.960676	1.0737	0.506054	0.891963	1.19024	0.0774898	1.06684
421551	SL000437	Haptoglobin	1450000000000	998000000000	2.4	7.41558	0.897198	0.480888	0.968558	1.03258	0.386295	0.850994	1.42797	0.16405	1.12186
10966-1	SL000251	Alpha-2-HS-glycoprotein	1260000000000	864000000000	0.1	10.4877	0.989033	0.472774	0.969101	0.980766	0.148674	0.783499	0.972791	0.0355221	1.14472
357818	SL000248	Alpha-1-antichymotrypsin	998000000000	697000000000	116.4	3.93869	0.967908	0.267993	0.95911	0.989153	0.621154	0.917062	0.951815	0.0740092	1.07159
8280-238	SL000616	Vitronectin	864000000000	606000000000	7.5	10.5616	0.994581	0.756012	0.991899	1.07367	0.343102	0.840785	1.22526	0.0706255	1.0806
2768-56	SL000440	Hemopexin	697000000000	425000000000	0.4	6.07106	0.99596	0.470142	0.96916	1.10604	0.0592628	0.791947	1.77518	0.0427641	1.14927
