# Supplementary material for: The effect of preanalytical factors on cerebrospinal fluid and plasma proteomics: a systematic experimental study
Source: Clin Proteomics. 2026 May 22;23:40. doi: 10.1186/s12014-026-09604-5 (PMC13383461; doi:10.1186/s12014-026-09604-5)
Supplement: Supplementary file 17 — Supplementary Material 16: Table S1. CSF blood contamination: top 10 high-abundance blood proteins selected from the Human Protein Atlas and their SomaScan measurements. [file 12014_2026_9604_MOESM17_ESM.xlsx]

## Sheet: Sheet1
Table S2. CSF blood contamination: analytes showing large changes
SeqID	SomaID	Protein name	UniProt ID	Precision [%CV]	100/mm3			500/mm3			5000/mm3
					Fold change	p-value	FDR q	Fold change	p-value	FDR q	Fold change	p-value	FDR q
15481-45	SL004525	Antibacterial protein LL-37	P49913	12.6443	1.19126	0.0103032	1.24367	1.80594	0.0584572	0.799333	8.3794	0.0383323	1.14686
9449-150	SL015989	C4b-binding protein alpha chain	P04003	5.81148	1.01777	0.531737	0.967939	1.51254	0.0422759	0.819871	6.7125	0.0163416	1.23019
17145-1	SL004832	Protein S100-A8/A9 heterodimer	P05109 P06702	5.35762	3.50792	0.0933636	0.98588	2.8957	0.150355	0.779728	3.49106	0.0158457	1.21908
2697-7	SL003041	Platelet factor 4	P02776	14.3979	1.05148	0.181494	0.968476	1.27304	0.174138	0.769661	3.06798	0.0187767	1.24015
1120963	SL004866	Carbonic anhydrase 1	P00915	6.05248	1.47061	0.0574978	0.974679	1.34244	0.0170608	0.835265	2.60279	0.0493591	1.12929
2797-56	SL000020	Apolipoprotein B	P04114	5.07622	1.00907	0.686099	0.982085	1.13021	0.0140692	0.787989	2.44161	0.0193561	1.25474
4544-4	SL004708	Connective tissue-activating peptide III	P02775	5.08634	1.07942	0.00245337	1.14507	1.2916	0.0437321	0.818633	2.39797	0.0199161	1.24494
17165-1	SL003044	Beta-thromboglobulin	P02775	5.48018	1.05291	0.356743	0.959491	1.25126	0.054479	0.816718	2.23129	0.0210611	1.2086
2474-54	SL000573	Serum amyloid P-component	P02743	9.24803	1.02478	0.632855	0.981093	1.09043	0.253072	0.801336	2.10528	0.0067597	1.12678
11510-31	SL005699	Apolipoprotein L1	O14791	9.17675	0.993099	0.374952	0.956647	1.14398	0.120405	0.778355	2.07281	0.0477033	1.12828
2790-54	SL003191	Neutrophil-activating peptide 2	P02775	8.16533	1.06516	0.0220699	1.10365	1.25245	0.0238246	0.833981	2.01997	0.0294747	1.15928
