# Supplementary material for: The effect of preanalytical factors on cerebrospinal fluid and plasma proteomics: a systematic experimental study
Source: Clin Proteomics. 2026 May 22;23:40. doi: 10.1186/s12014-026-09604-5 (PMC13383461; doi:10.1186/s12014-026-09604-5)
Supplement: Supplementary file 18 — Supplementary Material 17: Table S2. CSF blood contamination: analytes showing large changes. [file 12014_2026_9604_MOESM18_ESM.xlsx]

## Sheet: Sheet1
Table S3. Plasma hemolysis: analytes showing large changes
SeqID	SomaID	Protein name	UniProt ID	Precision [%CV]	Fold change	p-value	FDR q
15607-56	SL009203	Pyruvate kinase PKLR	P30613	2.95852	8.63534	0.0466859	1.64428
11203-97	SL009203	Pyruvate kinase PKLR	P30613	4.6463	8.20195	0.0424631	1.65254
18934-50	SL004717	Protein-glutamine gamma-glutamyltransferase 2	P21980	2.76136	8.15215	0.0461268	1.66624
4969-2	SL004866	Carbonic anhydrase 1	P00915	3.07916	6.99678	0.0344489	1.81088
17148-7	SL008080	Flavin reductase (NADPH)	P30043	5.03818	4.73821	0.0209791	1.80216
18214-2	SL010920	Glutamate--cysteine ligase regulatory subunit	P48507	1.8198	4.45547	0.0417639	1.70049
12460-18	SL008613	Proteasome subunit alpha type-7	O14818	3.18653	4.33565	0.046138	1.65814
13090-17	SL004827	Protein S100-A6	P06703	3.1338	4.25258	0.0229957	1.72321
23327-1	SL023415	BLOC-1-related complex subunit 5	Q969J3	2.82451	3.96689	0.00396139	1.32876
4271-75	SL006705	Prefoldin subunit 5	Q99471	2.62849	3.23544	0.00378692	1.33375
2846-24	SL000605	Ubiquitin+1, truncated mutation for UbB	P62979	2.27032	3.07215	0.0206339	1.81681
17694-32	SL010943	Proteasome activator complex subunit 2	Q9UL46	6.78004	3.0696	0.0414723	1.69844
12356-65	SL005002	Sorcin	P30626	2.34928	3.05394	0.0463781	1.64994
4276-10	SL005358	Phosphatidylethanolamine-binding protein 1	P30086	2.02577	2.84133	0.049785	1.64641
19523-215	SL008933	Protein DJ-1	Q99497	3.58697	2.60593	0.0421568	1.69687
5339-49	SL004477	Protein S100-A9	P06702	3.25603	2.51772	0.00474494	1.33694
11177-16	SL006465	Keratin, type II cytoskeletal 5	P13647	1.77979	2.43572	0.00806192	1.77463
24898-39	SL010952	Sec1 family domain-containing protein 1	Q8WVM8	5.6102	2.40887	0.00673122	1.69338
21501-30	SL013239	Farnesyl pyrophosphate synthetase	P14324	4.66612	2.28299	0.0279686	1.75902
20076-7	SL004389	Myeloid cell nuclear differentiation antigen	P41218	5.00855	2.27683	0.0494094	1.64948
9931-20	SL005851	Keratin, type II cytoskeletal 1	P04264	4.20973	2.15315	0.000867061	1.22152
12333-87	SL010958	Ribose-5-phosphate isomerase	P49247	2.19896	2.15198	0.0401376	1.78943
17145-1	SL004832	Protein S100-A8/A9 heterodimer	P05109|P06702	4.22048	2.13347	0.0317956	1.77753
20592-8	SL008765	Latexin	Q9BS40	1.93152	2.08853	0.0294494	1.74321
23290-3	SL023150	Survival motor neuron protein	Q16637	4.59324	2.07693	0.0442654	1.63249
15591-28	SL001812	Glutathione peroxidase 1	P07203	3.85785	2.02165	0.0432648	1.63848
17224-12	SL008055	Mimecan	P20774	4.01515	2.01101	0.0029085	1.46339
7905-30	SL018283	Haptoglobin isoform 2	P00738	5.48439	0.461404	0.0464988	1.64592
