# Supplementary material for: The effect of preanalytical factors on cerebrospinal fluid and plasma proteomics: a systematic experimental study
Source: Clin Proteomics. 2026 May 22;23:40. doi: 10.1186/s12014-026-09604-5 (PMC13383461; doi:10.1186/s12014-026-09604-5)
Supplement: Supplementary file 19 — Supplementary Material 18: Table S3. Plasma hemolysis: analytes showing large changes. [file 12014_2026_9604_MOESM19_ESM.xlsx]

## Sheet: Sheet1
Table S4. CSF pre-processing (time & temperature): analytes showing large changes
SeqID	SomaID	TargetFullName	UniProtID	Precision [%CV]	4°C 2h			25°C 2h			4°C 4h			25°C 4h			4°C 24h
					Fold change	p-value	FDR q	Fold change	p-value	FDR q	Fold change	p-value	FDR q	Fold change	p-value	FDR q	Fold change	p-value	FDR q
9385-4	SL005431	Lysosomal alpha-glucosidase	P10253	5.67689	0.97131	0.866732	0.94092	0.690829	0.0270769	1.34443	0.90493	0.192932	1.65326	0.36782	0.0233358	0.887903	0.227081	0.0394405	0.62613	0.0225307	0.027177	0.566269
21796-43	SL001886	Glutathione peroxidase 3	P22352	9.63228	1.05977	0.598614	0.803316	0.935519	0.413748	0.804626	0.999296	0.941335	1.00892	0.779389	0.058232	0.970672	0.774319	0.00224888	0.656017	0.107869	0.00500887	0.53132
3622-33	SL008909	Legumain	Q99538	12.0659	1.0771	0.659463	0.835033	0.934316	0.330611	0.81072	1.10391	0.286148	1.51652	0.747731	0.0992961	0.935628	0.694485	0.0306777	0.624345	0.161239	0.0210288	0.557662
8644-46	SL000346	Cathepsin H	P09668	5.87804	1.00335	0.804179	0.908513	0.915789	0.225555	0.872438	1.04698	0.833155	1.02314	0.862573	0.24427	0.904353	1.01364	0.878246	0.942026	0.252528	0.0366807	0.542921
12491-23	SL008340	Chloride intracellular channel protein 4	Q9Y696	8.61457	1.2055	0.184313	0.781574	1.03839	0.966508	0.986374	1.10816	0.686726	1.06911	0.82855	0.15957	0.947541	0.859796	0.243727	0.62802	0.274583	0.0428548	0.543526
12475-48	SL019722	Chloride intracellular channel protein 5	Q9NZA1	5.02416	1.16265	0.202532	0.76562	1.01357	0.87716	0.951797	1.05865	0.71149	1.06162	0.812612	0.0317227	0.884822	0.84172	0.0935372	0.604109	0.27563	0.00375687	0.515722
3179-51	SL009213	Lysosomal protective protein	P10619	8.7494	1.12022	0.262812	0.740719	0.99766	0.88527	0.955415	1.07208	0.504647	1.18122	0.864306	0.118781	0.940712	1.07118	0.165431	0.602279	0.281735	0.0141607	0.516351
5722-78	SL009198	Lysosomal Pro-X carboxypeptidase	P42785	11.9817	1.11177	0.246417	0.743926	1.01558	0.811687	0.925659	1.04648	0.656659	1.08708	0.928087	0.357829	0.855295	1.06022	0.196315	0.612752	0.285156	0.0216851	0.558152
21929-53	SL022738	UB2D3/PolyUbiquitin K48	P61077 P0CG47	5.85016	0.766913	0.0338923	0.898788	0.663307	0.0109787	1.26003	0.730148	0.00278363	1.29921	0.58542	0.0072844	0.82255	0.631218	0.0133117	0.68526	0.291115	0.00900574	0.49645
9854-36	SL003659	Aldose reductase	P15121	13.2519	1.10584	0.444787	0.746393	0.977308	0.762663	0.908216	1.04478	0.837848	1.02334	0.862607	0.257929	0.897942	0.945714	0.439225	0.705441	0.309742	0.0045312	0.520049
3169-70	SL010368	Alpha-L-iduronidase	P35475	5.22145	1.12429	0.209004	0.765691	0.969309	0.490448	0.808864	1.05762	0.726539	1.05354	0.801554	0.0937313	0.952414	0.993997	0.824337	0.914319	0.348306	0.011236	0.497868
15426-5	SL008692	Sialidase-1	Q99519	3.93003	1.12255	0.171727	0.7962	1.01461	0.94246	0.975771	1.06481	0.66631	1.08057	0.915107	0.29555	0.886145	0.801776	0.0264228	0.629205	0.388857	0.0181359	0.538005
17712-7	SL013082	Isopentenyl-diphosphate Delta-isomerase 1	Q13907	2.61467	1.17235	0.380384	0.726226	1.0272	0.889496	0.957613	1.07919	0.639173	1.09517	0.848028	0.136917	0.950948	0.926908	0.380944	0.679488	0.431693	0.00868772	0.502667
20055-40	SL021753	Retinal dehydrogenase 2	O94788	8.90494	1.02896	0.495577	0.759198	0.875766	0.00661434	1.12944	0.929874	0.398017	1.33199	0.751677	0.0234987	0.870446	0.762558	0.00654947	0.674306	0.446228	0.00423679	0.529675
17814-8	SL009020	3'(2'),5'-bisphosphate nucleotidase 1	O95861	12.6002	1.08309	0.364735	0.726668	0.984883	0.684906	0.874526	1.03901	0.856615	1.02271	0.864408	0.113152	0.938597	0.825197	0.0144805	0.658297	0.457406	0.0166365	0.519966
12628-31	SL019826	LanC-like protein 2	Q9NS86	7.782	1.22824	0.387522	0.726967	1.08689	0.778584	0.911822	1.09344	0.727431	1.05396	0.773393	0.0957858	0.944502	0.844187	0.180167	0.607295	0.464072	0.0113479	0.499665
9870-17	SL011183	Tryptophan--tRNA ligase, cytoplasmic	P23381	6.25259	1.01553	0.891052	0.949217	0.928792	0.191953	0.897704	0.989023	0.845185	1.0239	0.904605	0.357427	0.855502	0.69364	0.0171474	0.674434	0.468245	0.00586611	0.526521
23329-52	SL021667	Ras-related protein Rab-4B	P61018	12.587	1.09193	0.440207	0.7464	0.921765	0.269146	0.840826	1.03433	0.815197	1.02629	0.729845	0.0573236	0.969378	0.792545	0.0810472	0.605562	0.486496	0.0234998	0.575252
10852-114	SL012987	Heterogeneous nuclear ribonucleoprotein D-like	O14979	5.81824	0.788546	0.407601	0.731885	1.00072	0.698587	0.878852	0.804581	0.410848	1.30981	1.24074	0.734704	0.921804	1.49562	0.265521	0.633361	2.09524	0.00568947	0.53827
13730-18	SL007280	Dipeptidyl peptidase 1	P53634	8.06045	1.09452	0.0748828	0.911747	1.16241	0.00603902	1.17442	1.05488	0.348316	1.38006	1.38833	0.00585792	0.854403	1.29845	0.00908172	0.623344	2.46159	0.0066504	0.535166
9883-29	SL002802	Lactoylglutathione lyase	Q04760	4.98906	1.07514	0.179296	0.784042	1.12264	0.128873	0.988218	1.04083	0.641296	1.09425	1.24948	0.00521582	0.829909	1.3801	0.00559015	0.686608	2.35108	0.0025022	0.547435
8262-20	SL005361	Apolipoprotein D	P05090	5.96037	0.929063	0.449672	0.745832	1.31329	0.0536208	1.09446	0.965409	0.610369	1.11368	1.75811	0.00486001	0.810118	1.81804	0.00469123	0.713986	2.29663	0.00580244	0.52757
18833-76	SL011227	Astrocytic phosphoprotein PEA-15	Q15121	5.00474	0.916066	0.561189	0.783114	1.11689	0.96148	0.984112	0.960827	0.661557	1.08341	1.59491	0.108613	0.937608	1.65472	0.12245	0.58798	2.00129	0.0303568	0.554903
18837-9	SL021504	Small glutamine-rich tetratricopeptide repeat-containing protein beta	Q96EQ0	9.32776	0.931213	0.099283	0.885453	1.02381	0.713682	0.887003	0.963123	0.615417	1.11188	1.24054	0.0777074	0.939601	1.31418	0.0581363	0.595047	2.1031	0.0160764	0.516288
15386-7	SL005086	Fatty acid-binding protein, adipocyte	P15090	4.375	1.04363	0.270891	0.739091	1.0536	0.218731	0.879572	0.993536	0.909259	1.01543	1.08896	0.0370381	0.891079	1.1101	0.0754761	0.612292	2.09001	0.00618443	0.528015
21429-50	SL010385	Thimet oligopeptidase	P52888	4.79212	1.10505	0.213796	0.76056	1.29408	0.113542	0.997374	1.13681	0.178665	1.70413	1.40783	0.052027	0.941191	1.63078	0.0383835	0.624937	2.07639	0.0308623	0.554018
