# Supplementary material for: The effect of preanalytical factors on cerebrospinal fluid and plasma proteomics: a systematic experimental study
Source: Clin Proteomics. 2026 May 22;23:40. doi: 10.1186/s12014-026-09604-5 (PMC13383461; doi:10.1186/s12014-026-09604-5)
Supplement: Supplementary file 20 — Supplementary Material 19: Table S4. CSF pre-processing (time & temperature): analytes showing large changes. [file 12014_2026_9604_MOESM20_ESM.xlsx]

## Sheet: Sheet1
Table S5. Plasma pre-processing (time & temperature): analytes showing large changes
SeqID	SomaID	Protein name	UniProt	Precision [%CV]	4°C・2h			4°C・24h			4°C・72h			25°C・2h			25°C・24h
					Fold change	p-value	FDR q	Fold change	p-value	FDR q	Fold change	p-value	FDR q	Fold change	p-value	FDR q	Fold change	p-value	FDR q
10041-3	SL007226	Hepatocyte nuclear factor 4-alpha	P41235	3.2	0.905856	0.233667	0.69951	0.684805	0.00184975	0.0230613	0.492456	0.000798836	0.017208	0.817587	0.00107931	0.304105	0.381468	1.01036e-05	0.0237232
1126196	SL003522	Endoplasmic reticulum resident protein 29	P30040	6.6	0.944458	0.477832	0.785313	0.732405	0.00605356	0.0304363	0.475261	0.00176616	0.0208739	0.783856	0.000428698	0.377468	0.42537	2.17837e-05	0.0255741
13678-169	SL003327	Complement factor D	P00746	3.7	0.904296	0.131639	0.648437	0.689692	0.0148554	0.0442272	0.443475	0.00365498	0.0253153	0.809332	0.00544618	0.355212	0.358272	0.000134749	0.0451988
2523-31	SL000563	C-C motif chemokine 5	P13501	6.6	3.0982	0.0160957	0.81567	5.14296	0.0128068	0.0412112	4.4993	0.00420432	0.0264421	1.51217	0.031378	0.385735	3.70647	0.000163397	0.0442679
3348-49	SL003994	Bone morphogenetic protein 1	P13497	4.5	1.00113	0.850483	0.94507	0.860365	0.151959	0.215501	0.673913	0.0440593	0.0837209	0.844649	0.016556	0.369052	0.363356	0.000222275	0.0489283
1913872	SL012410	Chymotrypsin-like elastase family member 2A	P08217	3.6	0.912789	0.197286	0.679883	0.5325	0.00376867	0.0270056	0.301533	0.00128429	0.0189258	0.723419	0.0010476	0.307471	0.275596	0.000249206	0.0461949
8231-122	SL003321	Vascular endothelial growth factor receptor 1	P17948	3.5	1.01912	0.762805	0.901997	0.710829	0.00595691	0.0302527	0.445921	0.00285256	0.0234189	0.958921	0.0593372	0.416721	0.374576	0.000270053	0.0475563
18821-9	SL000317	C4a anaphylatoxin	P0C0L4 P0C0L5	4.6	1.58705	0.0615166	0.695542	1.58034	0.167375	0.232359	1.99358	0.0176017	0.0495945	2.50396	0.00613516	0.342985	8.36017	0.000339846	0.0531972
25108-6	SL023419	Arginyl-tRNA--protein transferase 1	O95260	4.6	0.828227	0.156589	0.655774	2.31184	0.00489893	0.0287089	2.86886	0.0135863	0.0429542	1.0089	0.705704	0.828082	3.23374	0.000363062	0.052192
1351796	SL004514	N-acetylmuramoyl-L-alanine amidase	Q96PD5	2.9	1.00643	0.951973	0.983096	1.01126	0.967182	0.972012	0.916585	0.182001	0.243544	0.969256	0.435175	0.637027	0.498975	0.000461267	0.0524059
12386-11	SL012837	Aminopeptidase B	Q9H4A4	4.8	1.08038	0.203301	0.686176	1.10177	0.0353879	0.0731433	1.259	0.0208671	0.0540793	1.3065	0.00431807	0.345642	3.25127	0.00046395	0.0518741
23257-14	SL011323	COMM domain-containing protein 10	Q9Y6G5	4.4	0.863341	0.152813	0.649615	1.81541	0.0234783	0.0563095	2.94159	0.0468886	0.0874228	0.929313	0.281137	0.537112	2.8786	0.000465213	0.0512025
9545-156	SL004563	Granzyme K	P49863	4	1.01935	0.635428	0.852725	1.15118	0.18539	0.252102	1.57134	0.129875	0.186322	1.72355	0.0108474	0.367351	3.4539	0.000680276	0.0484027
23317-10	SL012597	Dehydrogenase/reductase SDR family member 11	Q6UWP2	2.6	0.989549	0.537475	0.813139	1.34849	0.138565	0.200052	1.03161	0.7612	0.798257	1.19511	0.010319	0.36897	2.33169	0.000783116	0.0492524
25248-28	SL007255	Protein numb homolog	P49757	3.4	0.876283	0.153095	0.650423	1.7953	0.00848578	0.0347119	2.13834	0.0154532	0.0459293	0.973279	0.442226	0.642144	3.12136	0.000910136	0.0500859
19606-28	SL004084	Indian hedgehog protein	Q14623	2.6	0.917727	0.270886	0.712251	0.567201	0.00785185	0.0337864	0.317496	0.0026369	0.0229596	0.681393	0.00183395	0.322958	0.187461	0.000918153	0.048996
5339-49	SL004477	Protein S100-A9	P06702	3.3	1.04598	0.65554	0.860694	5.60942	0.0719582	0.120398	10.5063	0.00711159	0.031665	1.00524	0.887747	0.943039	16.1353	0.00104127	0.047628
19617-5	SL005407	Prostaglandin reductase 1	Q14914	5.5	1.07374	0.421366	0.763205	1.63481	0.0411518	0.0807446	1.95371	0.007459	0.0321353	1.0391	0.193933	0.480501	3.15988	0.00113666	0.0491204
25266-14	SL023575	Oxysterol-binding protein-related protein 1	Q9BXW6	4.1	0.846592	0.149704	0.651338	2.51551	0.0407978	0.0802511	4.8883	0.050564	0.0917261	0.971264	0.526158	0.701677	3.68139	0.00137171	0.0469045
22404-4	SL022685	Inositol hexakisphosphate kinase 1	Q92551	4.4	0.893479	0.180641	0.666894	1.75231	0.00125445	0.0222019	2.06754	0.026241	0.0613481	1.0265	0.847356	0.917991	3.0256	0.00139533	0.0470272
19631-13	SL014330	Kininostatin	P01042	7.7	1.10145	0.118774	0.645558	1.13623	0.0497971	0.0924054	1.38297	0.0141545	0.043942	1.18932	0.00216308	0.310954	2.49518	0.00150444	0.0470989
21366-7	SL022122	RNA-binding protein Musashi homolog 2	Q96DH6	2.4	0.855512	0.066736	0.692324	1.66423	0.000116733	0.0216386	2.41725	0.00275232	0.0232462	0.934012	0.318469	0.564067	2.77685	0.00157167	0.0479256
24244-81	SL023449	Rab-interacting lysosomal protein	Q96NA2	3.8	0.945317	0.502781	0.794613	1.70732	0.0105584	0.0380037	1.42487	0.0737701	0.120286	1.19528	0.0791897	0.42777	2.45816	0.00159485	0.0478048
19293-6	SL012994	Vacuolar protein sorting-associated protein 26A	O75436	7.3	0.914889	0.211156	0.687965	1.5759	0.0160027	0.0455631	1.93807	0.04476	0.0846187	0.954825	0.39042	0.608299	2.28875	0.00163507	0.0473967
2811-27	SL001995	Angiopoietin-1	Q15389	4.6	1.52951	0.0137284	0.779862	2.12061	0.0401673	0.0793212	1.79902	0.010514	0.0380775	1.37891	0.0396095	0.394081	2.96537	0.00164357	0.0472543
7185-29	SL006482	Platelet glycoprotein V	P40197	3.6	0.996108	0.857428	0.948747	2.19781	0.0198151	0.051034	2.75977	0.00817873	0.0335143	1.15215	0.146274	0.456312	3.23914	0.00164893	0.0470245
21478-20	SL004098	SMAD5	Q99717	4.2	0.774164	0.0964518	0.655798	2.36333	0.0124737	0.040584	2.73172	0.0159951	0.0469847	0.974728	0.525771	0.701427	2.75229	0.00165006	0.0468671
8989-40	SL007523	Signal peptide, CUB and EGF-like domain-containing protein 1	Q8IWY4	4.7	1.01301	0.842931	0.941282	0.867709	0.0328979	0.0698411	0.648115	0.0168228	0.0484264	0.9414	0.164464	0.465067	0.493994	0.00168059	0.0471635
19274-80	SL004593	Alpha-1-syntrophin	Q13424	4.5	0.713311	0.10137	0.650322	2.45161	0.0177684	0.0480463	2.27345	0.0739583	0.120426	0.973319	0.466565	0.658219	2.87895	0.00168624	0.0471344
8794-13	SL008734	Dipeptidase 1	P16444	3.6	0.931176	0.2149	0.690583	0.711214	0.0110913	0.0388114	0.567163	0.00738339	0.0321041	0.925026	0.0117635	0.361843	0.385691	0.00171778	0.0472657
308021	SL005220	Sonic hedgehog protein	Q15465	4.4	0.897119	0.183619	0.669467	0.543738	0.00557871	0.0298378	0.254827	0.00544512	0.0284747	0.756017	0.00202992	0.304229	0.238058	0.00180963	0.0479211
16892-23	SL008778	Ectonucleotide pyrophosphatase/phosphodiesterase family member 2	Q13822	4.3	0.92904	0.0580438	0.703719	0.797431	0.00514701	0.0291678	0.689317	0.0103655	0.0378705	0.853133	0.000741446	0.326422	0.155177	0.00183103	0.0483063
13959-7	SL000499	Cytosol aminopeptidase	P28838	7.7	0.900965	0.249072	0.705452	2.30964	0.0028671	0.0249024	2.7082	0.0088789	0.0347847	1.0811	0.420709	0.626263	4.14815	0.0018369	0.0482803
23329-52	SL021667	Ras-related protein Rab-4B	P61018	6.1	0.76463	0.0926718	0.664069	2.50286	0.00571126	0.0300898	2.37785	0.0351797	0.0729914	0.944411	0.317009	0.562897	2.71408	0.00187018	0.0482547
9078-207	SL011219	Beta-1-syntrophin	Q13884	4.4	0.904199	0.273899	0.712989	2.15785	0.00594091	0.0302806	2.16501	0.0373549	0.075568	0.905413	0.113493	0.446869	2.42596	0.00199731	0.048514
19578-19	SL016379	Docking protein 2	O60496	7.5	0.718041	0.117528	0.64526	2.90919	0.00437638	0.0282042	3.11457	0.027499	0.0629314	0.999656	0.698193	0.822971	2.75478	0.00209298	0.0483376
5480-49	SL000563	C-C motif chemokine 5	P13501	4.3	3.42345	0.0206576	0.850949	7.2124	0.0136377	0.0424311	6.42517	0.00516769	0.0279794	1.68238	0.0805067	0.427347	5.67885	0.00211379	0.0486586
6425-87	SL007616	Matrix metalloproteinase-19	Q99542	1.2	0.903787	0.0536213	0.698168	0.72225	0.00312369	0.0257047	0.531195	0.00204786	0.021339	0.764986	0.0045902	0.347671	0.382766	0.00216109	0.0481732
13543-7	SL005407	Prostaglandin reductase 1	Q14914	6.1	0.990807	0.916209	0.967437	1.25852	0.078437	0.1287	1.39453	0.0221706	0.0558748	1.03338	0.197966	0.481517	2.1039	0.00223594	0.0484614
25479-8	SL023744	Leucine-rich repeat flightless-interacting protein 2	Q9Y608	7.9	0.703472	0.0972503	0.654905	2.93241	0.0118481	0.0398749	3.47675	0.0343923	0.0720366	0.965417	0.405097	0.617641	2.13748	0.00229312	0.0487999
21967-20	SL019336	Corticosteroid 11-beta-dehydrogenase isozyme 1	P28845	3.2	1.05737	0.0896782	0.66494	0.867956	0.00817622	0.0342613	0.732249	0.00463346	0.0268847	0.922893	0.0472321	0.405735	0.425526	0.00230051	0.0488097
692288	SL004642	Disintegrin and metalloproteinase domain-containing protein 9	Q13443	3.5	0.930876	0.0149659	0.786717	0.461544	0.00140938	0.0223094	0.248473	0.00118536	0.0185137	0.957805	0.344781	0.583107	0.398853	0.00231144	0.0486023
15465-79	SL012684	Protein canopy homolog 4	Q8N129	7.8	1.027	0.736267	0.893106	1.69703	0.00371199	0.0269559	2.39489	0.0141767	0.0438947	0.962295	0.382556	0.603657	2.99975	0.00232085	0.0485106
24425-8	SL012446	Methionyl-tRNA synthetase, cytoplasmic	P56192	4.8	0.712284	0.0981731	0.653622	3.09213	0.00482076	0.0285837	4.43532	0.0135764	0.0429421	1.05362	0.983862	0.992457	2.52508	0.00243544	0.0498698
12649-80	SL004917	Malate dehydrogenase, mitochondrial	P40926	11.7	0.797418	0.107868	0.644465	1.89639	0.00703217	0.0324817	1.35872	0.235551	0.300911	0.973904	0.526425	0.701635	2.49739	0.00246956	0.0498441
9757-29	SL019147	Protein enabled homolog	Q8N8S7	6.8	0.905177	0.275772	0.714694	1.77935	0.017874	0.0482022	1.93625	0.0478701	0.0885729	0.944761	0.325394	0.569176	2.54602	0.00247993	0.0494863
23703-8	SL008278	PDZ and LIM domain protein 5	Q96HC4	5.8	0.896306	0.171536	0.663537	1.69598	0.0254363	0.0591332	1.65818	0.0739197	0.120391	1.00725	0.838665	0.913069	2.30272	0.00258914	0.0491589
21727-15	SL022665	Ubiquitin-conjugating enzyme E2 Q1	Q7Z7E8	4.3	0.848982	0.0931749	0.664296	1.95451	0.00163598	0.0225075	2.15842	0.0236027	0.0576682	0.973911	0.505133	0.68677	2.5144	0.00260897	0.0494021
4499-21	SL000535	Platelet-derived growth factor subunit A	P04085	5	2.18483	0.0256223	0.84338	4.67841	0.0198466	0.0510403	4.70747	0.0045373	0.0265455	1.66886	0.0486096	0.404257	4.67541	0.00266913	0.0494773
23597-11	SL023429	Arf-GAP domain and FG repeat-containing protein 2	O95081	3.1	0.79207	0.0572731	0.706535	2.67037	0.00430327	0.0280929	3.36995	0.00413165	0.0263617	0.987594	0.587966	0.742893	2.96247	0.00279687	0.050258
18309-18	SL007981	Citrate synthase, mitochondrial	O75390	10.2	0.67994	0.0774583	0.67277	2.35503	0.00575153	0.030077	1.71792	0.130564	0.187043	0.97832	0.536593	0.70875	3.50563	0.00282733	0.0501655
19250-50	SL009443	C-Myc-binding protein	Q99417	4.8	0.762286	0.122606	0.650327	2.56258	0.00535439	0.0294889	3.17439	0.0167195	0.0482869	0.931922	0.322448	0.566557	2.87331	0.00283897	0.0501195
23915-18	SL004603	Ras-related protein Rab-7	P51149	10.5	0.735111	0.109171	0.641903	2.9123	0.00997886	0.0368982	3.61408	0.0284105	0.0639986	0.944381	0.416416	0.62489	2.59047	0.0029395	0.0507497
25232-4	SL011303	EH domain-containing protein 3	Q9NZN3	6.2	0.697454	0.0706318	0.677834	2.58418	0.0153183	0.0445691	2.88419	0.0255847	0.0604963	0.922973	0.298792	0.550246	2.96854	0.00304674	0.0504971
24235-2	SL008306	EH domain-containing protein 1	Q9H4M9	9	0.783877	0.0896376	0.665339	2.41818	0.0167411	0.0465552	2.80823	0.0182131	0.0505289	0.924019	0.25055	0.513344	3.50811	0.00310123	0.0505673
3714-49	SL000382	Creatine kinase M-type:Creatine kinase B-type heterodimer	P12277 P06732	2.5	0.980438	0.519356	0.804562	0.470166	0.00665443	0.0316715	0.2884	0.00544845	0.028471	0.73071	0.0143387	0.362014	0.495719	0.003199	0.0502986
13622-16	SL014961	Serine/threonine-protein phosphatase 2A 56 kDa regulatory subunit alpha isoform	Q15172	8.2	0.885355	0.228831	0.698089	2.00124	0.0113073	0.0391972	2.73411	0.0233639	0.0575035	0.962172	0.448739	0.647199	3.06695	0.00321385	0.0500849
17826-341	SL011186	Elongation factor 1-delta	P29692	9.1	0.750594	0.104674	0.653078	3.04225	0.000756149	0.0224739	3.58677	0.0105449	0.0380915	0.933259	0.321575	0.566436	2.00273	0.00325226	0.0500195
3535-84	SL004367	Dickkopf-related protein 1	O94907	4.3	1.33637	0.0137715	0.763832	1.78825	0.01986	0.0510375	1.76164	0.00253096	0.0229153	1.27775	0.0126813	0.358742	2.40177	0.00331703	0.0501398
15678-71	SL009413	Dickkopf-related protein 2	Q9UBU2	4.5	1.3146	0.0115699	0.831618	1.62152	0.0336421	0.0709082	1.45661	0.0291937	0.0648707	1.26531	0.00729224	0.340176	2.17821	0.00335021	0.0504249
535264	SL010612	Dickkopf-related protein 4	Q9UBT3	4.9	1.27248	0.0140957	0.775706	1.66134	0.0338326	0.0711181	1.51158	0.0105314	0.0380817	1.21573	0.0423423	0.393481	2.23445	0.00338542	0.0504163
14254-27	SL019925	Tyrosine-protein phosphatase non-receptor type 4	P29074	2.6	0.97628	0.455922	0.775728	0.855125	0.00756977	0.0332843	0.794712	0.00112066	0.018147	0.81678	0.0295555	0.386251	0.416718	0.00343577	0.050315
21933-7	SL011190	Ubiquitin-like modifier-activating enzyme 7	P41226	10	0.694385	0.0890881	0.665468	2.87419	0.00953804	0.0361993	2.75903	0.0317126	0.0683967	0.955392	0.49722	0.681139	2.62233	0.0034475	0.0499675
6925-26	SL017997	Sorting nexin-8	Q9Y5X2	4.1	0.834814	0.119547	0.64726	1.94184	0.00142141	0.0222993	2.27982	0.0208179	0.0540313	1.10993	0.420445	0.626135	2.4666	0.003459	0.0498266
13544-9	SL011276	Rho GTPase-activating protein 45	Q92619	7.2	0.67973	0.105843	0.649439	3.24082	0.00406335	0.0277347	3.7374	0.0140129	0.0436564	0.915931	0.256155	0.517008	2.22712	0.00346998	0.0497811
19163-26	SL011278	Leucine-rich repeat-containing protein 59	Q96AG4	10.8	0.64044	0.0838956	0.664747	3.22137	0.0123919	0.0405617	3.25509	0.0548649	0.0969077	0.968151	0.419224	0.625373	3.39139	0.00350477	0.0496733
23398-1	SL025485	DNA-directed RNA polymerase II subunit GRINL1A	P0CAP2	2.4	0.965855	0.915257	0.967302	1.48406	0.00503719	0.0289886	1.78592	0.00162584	0.0204507	0.970847	0.328121	0.57111	2.40423	0.00371411	0.0500233
23526-25	SL023397	Protein KTI12 homolog	Q96EK9	4	0.854227	0.0342994	0.771902	2.37579	0.00532263	0.0294521	3.38227	0.0209281	0.0541578	1.00676	0.92079	0.95919	3.06113	0.00378784	0.049779
21351-8	SL001910	Glycyl t-RNA synthetase	P41250	3.9	0.888158	0.365882	0.754472	2.25097	0.011916	0.0399698	2.97316	0.0304163	0.066766	0.956052	0.445565	0.644733	3.10325	0.00379253	0.0497479
18300-39	SL015153	Transcriptional activator protein Pur-beta	Q96QR8	4.7	0.845503	0.230815	0.697495	2.43921	0.00521738	0.0292838	2.86857	0.00560797	0.028625	1.06469	0.703659	0.826923	3.67499	0.00380034	0.0497577
17744-31	SL016588	Ras-related protein Rab-11A	P62491	8.1	0.870443	0.247993	0.706373	2.13581	0.00579495	0.0301252	2.13701	0.0337738	0.0711644	0.930168	0.37238	0.597369	2.41034	0.00382117	0.0497528
15534-26	SL004917	Malate dehydrogenase, mitochondrial	P40926	11.1	0.762777	0.101325	0.651813	2.00329	0.00810387	0.0341205	1.52978	0.181331	0.242924	0.989306	0.633511	0.775809	3.36589	0.00383215	0.0497121
12619-14	SL004719	Protein phosphatase 1A	P35813	4.1	1.00761	0.890552	0.959916	1.33988	0.0452138	0.0863106	2.11558	0.0399831	0.0789575	1.10164	0.0202154	0.376712	2.24429	0.00387766	0.0496622
4240-31	SL002650	Pyruvate kinase PKM	P14618	5.9	0.767792	0.133965	0.645449	2.8296	0.0173323	0.0474683	4.32365	0.0345216	0.0722215	0.910374	0.16576	0.464445	3.70626	0.00389301	0.0495884
17140-57	SL014328	Platelet-derived growth factor D	Q9GZP0	3.1	2.11161	0.0242899	0.838716	4.64703	0.0396869	0.0787477	4.63468	0.0143292	0.0441727	1.84715	0.0342035	0.393033	6.69739	0.00391825	0.0491981
13615-60	SL007010	Cytoplasmic protein NCK2	O43639	8.3	0.74451	0.108589	0.642776	2.98834	0.0143424	0.0434343	3.53143	0.0267245	0.0619847	0.931994	0.339786	0.578687	2.76753	0.00393194	0.0491946
23363-41	SL011153	Poly(rC)-binding protein 2	Q15366	3.3	0.763356	0.143712	0.651004	4.30948	0.00342182	0.0263713	5.2933	0.00746239	0.0321106	0.958291	0.413784	0.622797	4.64688	0.00395351	0.0492895
4960-72	SL004208	Annexin A1	P04083	6.4	0.935448	0.292473	0.721098	3.65805	0.0706374	0.11895	7.09126	0.0484988	0.0892672	1.03597	0.24645	0.512394	11.4276	0.00397297	0.0492704
25078-13	SL023441	Cysteine protease ATG4C	Q96DT6	2.1	0.956893	0.134555	0.645204	1.21627	0.0122096	0.0402642	1.44946	0.016804	0.0483921	0.960752	0.119983	0.447175	2.1077	0.0041101	0.0493212
25085-37	SL020137	Tether containing UBX domain for GLUT4	Q9BZE9	6.6	0.934519	0.463836	0.779961	1.59912	0.0117244	0.039705	1.7507	0.00704675	0.0316363	1.04969	0.574173	0.733226	2.04251	0.00412468	0.0490781
8458-16	SL005266	Alpha-synuclein	P37840	4.3	0.920265	0.446845	0.772601	2.30939	0.0119062	0.039994	1.95467	0.0424495	0.0817425	1.07027	0.669568	0.802115	2.20282	0.00415311	0.0490848
19222-124	SL008540	Ras-related protein Rab-5B	P61020	9.2	0.920792	0.335717	0.745286	2.63379	0.00106592	0.0218265	3.36817	0.0115745	0.0395781	0.983472	0.621309	0.766597	3.84795	0.00416149	0.0490193
15523-9	SL008037	Delta-aminolevulinic acid dehydratase	P13716	3	1.15708	0.615262	0.844815	2.66832	0.00477457	0.028623	2.75582	0.00173741	0.0207429	1.38771	0.0157572	0.371216	3.02568	0.00424493	0.0494237
19270-26	SL007285	Tyrosine--tRNA ligase, cytoplasmic	P54577	8.4	0.75806	0.126054	0.650018	2.91429	0.00238886	0.0237671	3.02759	0.0193429	0.0521236	0.953478	0.446893	0.64599	2.67592	0.00429601	0.0490455
910611	SL004334	Fibroblast growth factor 16	O43320	3.9	0.877979	0.159855	0.656571	1.58016	0.0104119	0.0376883	1.87892	0.00568209	0.0288987	1.10417	0.246083	0.511933	2.62875	0.00431159	0.0490643
19586-89	SL011389	Ras-related protein Rab-3C	Q96E17	6.5	0.957664	0.464804	0.780844	4.67772	0.00707016	0.0324868	6.35765	0.0178535	0.0499246	0.896297	0.26884	0.527642	3.82652	0.00436385	0.0492612
23705-42	SL007138	CTP synthase 1	P17812	4.7	0.899156	0.236576	0.700185	1.8005	0.00214023	0.0235928	1.84882	0.0110043	0.0386605	1.04644	0.747472	0.852939	3.39158	0.00442036	0.0496603
6609-22	SL008878	2',3'-cyclic-nucleotide 3'-phosphodiesterase	P09543	3.7	0.898965	0.243226	0.703318	1.94073	0.00647808	0.0313189	2.56733	0.0112479	0.0391647	1.08382	0.352545	0.585967	3.06124	0.00442189	0.0495984
17513-11	SL008121	Annexin A11	P50995	5.7	0.778864	0.148797	0.650608	4.26412	0.00623365	0.0308139	7.44413	0.0104719	0.0380225	0.941124	0.325606	0.568982	7.41853	0.00448271	0.0497264
821645	SL000537	Platelet-derived growth factor subunit B	P01127	4.4	2.92352	0.0297034	0.83028	8.91538	0.0145618	0.0437786	8.1422	0.00409629	0.0263269	1.60538	0.0367058	0.397166	6.37126	0.00448403	0.0496628
20386-15	SL022193	Putative peptidyl-tRNA hydrolase PTRHD1	Q6GMV3	2.5	1.00728	0.876675	0.956965	1.86863	0.00371038	0.026972	2.16856	0.027671	0.063161	1.02574	0.99049	0.995294	3.00219	0.0045163	0.0495527
19173-5	SL011267	AN1-type zinc finger protein 1	Q8TCF1	6.4	0.841472	0.215485	0.691514	2.60211	0.00224646	0.0235128	2.69073	0.00770074	0.0326378	1.00058	0.733004	0.844916	2.74926	0.00456011	0.0494937
5018-68	SL005694	Peroxiredoxin-6	P30041	6.6	0.934642	0.438534	0.766319	1.8106	0.00793646	0.033861	1.65742	0.00910751	0.0350564	1.08837	0.155849	0.462817	2.07273	0.00458424	0.0496027
6651-74	SL017289	PolyUbiquitin K48-linked	P0CG47	6.4	1.0175	0.879154	0.957003	1.41611	0.0099385	0.0367876	1.68334	0.00180168	0.0208734	0.954182	0.286142	0.541097	2.10679	0.00459587	0.0496523
3905-62	SL008143	Ubiquitin-conjugating enzyme E2 N	P61088	8.9	1.01132	0.622569	0.847253	2.23432	0.00941647	0.0360291	2.29742	0.0218165	0.0553386	1.05325	0.603218	0.754586	2.62246	0.00461465	0.0493257
17347-80	SL011281	Axin interactor, dorsalization-associated protein	Q96BJ3	6.5	0.985239	0.564905	0.822997	2.49297	0.00488211	0.0286341	2.79881	0.00733808	0.0320853	1.08429	0.448099	0.646805	2.22503	0.00464284	0.0491792
12617-2	SL008369	Serine/threonine-protein kinase 24	Q9Y6E0	3.7	0.745089	0.125217	0.651423	2.94578	0.00560813	0.0299497	3.1005	0.018769	0.0511247	0.959423	0.38906	0.607524	3.15613	0.00466095	0.0490759
14287-6	SL008533	Ras-related protein Rab-5C	P51148	6.7	1.10602	0.877166	0.956761	2.68255	0.00400809	0.0275982	4.03492	0.0165621	0.0480691	0.90897	0.165511	0.465227	3.47811	0.00467592	0.0489409
2559560	SL018706	UDP-glucuronosyltransferase 2A1	Q9Y4X1	3.4	1.18876	0.0141329	0.77172	1.53323	0.0119135	0.0399993	1.79966	0.000935868	0.0175793	1.05824	0.244297	0.51048	2.03845	0.00469466	0.0489914
965794	SL004708	Connective tissue-activating peptide III	P02775	2.1	3.18078	0.0481176	0.706126	8.00786	0.0159371	0.0455419	10.0098	0.000980958	0.0176723	1.70884	0.0965932	0.439821	5.26759	0.00476388	0.0494209
11342-59	SL025966	Plexin domain-containing protein 2:Cytoplasmic domain	Q6UX71	2.5	0.964558	0.0715531	0.68203	1.46994	0.0679281	0.115492	1.3535	0.215703	0.28023	1.00264	0.975905	0.987967	2.19434	0.00481688	0.049317
3897-61	SL011709	Pyridoxal phosphate phosphatase	Q96GD0	3	0.854851	0.208424	0.685085	1.82826	0.00880555	0.0352422	2.22396	0.00385306	0.0256773	1.09887	0.350746	0.584078	3.15647	0.00481919	0.0492691
13082-9	SL011294	Protein unc-45 homolog A	Q9H3U1	4.4	0.736685	0.0990205	0.650047	2.63756	0.00686725	0.0322486	3.12669	0.0298689	0.0659137	0.950781	0.393612	0.610302	2.88368	0.00483097	0.0493179
268121	SL003307	Cytokine receptor common subunit gamma	P31785	3.1	0.89926	0.216348	0.690823	1.63799	0.00372866	0.0270213	2.00513	0.00205042	0.0213341	1.07163	0.349736	0.583916	2.63931	0.00487715	0.0495739
7210-25	SL004470	Amyloid-like protein 1	P51693	2.8	0.876535	0.126883	0.649067	0.559964	0.0163892	0.0460491	0.39562	0.00354471	0.025019	0.854371	0.0577698	0.41439	0.274488	0.00491286	0.0497215
5870-23	SL003700	Bcl2-associated agonist of cell death	Q92934	5.2	0.918385	0.270919	0.71154	1.75767	0.0331704	0.0702926	2.0377	0.0336018	0.0709294	1.05142	0.796313	0.884876	2.71683	0.00500531	0.0499396
19251-56	SL005269	Serglycin	P10124	2	1.06319	0.122653	0.649599	1.29111	0.0146532	0.0439036	1.36795	0.0567106	0.0992224	1.0565	0.561621	0.725217	2.17986	0.00501625	0.049978
11615-16	SL016537	Dual adapter for phosphotyrosine and 3-phosphotyrosine and 3-phosphoinositide	Q9UN19	3.9	0.674456	0.100287	0.654097	2.89908	0.013327	0.0420023	2.93054	0.0507454	0.0920079	0.917627	0.254852	0.516003	2.0289	0.00503005	0.0499741
17737-7	SL011185	Isovaleryl-CoA dehydrogenase, mitochondrial	P26440	3.1	0.996483	0.738873	0.894265	1.46169	0.00969443	0.0364006	1.34367	0.0380378	0.0762923	0.86852	0.125285	0.449112	2.22745	0.00511273	0.0500891
1306017	SL000553	Protein kinase C beta type (splice variant beta-II)	P05771	9.2	0.698536	0.117241	0.644689	3.13704	0.00445624	0.0282791	3.9049	0.0115044	0.0394725	0.977957	0.567464	0.728755	3.62102	0.00514873	0.0500935
4249-64	SL004921	Nucleoside diphosphate kinase B	P22392	6.9	0.825193	0.183662	0.669278	2.87313	0.00332801	0.0262809	3.24031	0.00867449	0.034289	1.0182	0.7679	0.867119	3.78737	0.00521162	0.0503575
11458-30	SL016460	Poly(rC)-binding protein 1	Q15365	8.7	0.874368	0.185457	0.669926	2.5192	0.000619654	0.0215017	3.23621	0.000565244	0.0168711	1.01324	0.910177	0.953351	4.37483	0.00525925	0.0506096
12434-25	SL008617	IST1 homolog	P53990	3.5	0.887064	0.171203	0.663704	1.99454	0.00184545	0.0231305	2.81413	0.012546	0.0413541	1.00886	0.862181	0.92749	3.10712	0.00534946	0.0507154
17205-21	SL021017	Ras-related protein Rab-5A	P20339	7.1	0.932912	0.303204	0.729927	1.90234	0.0021202	0.0236683	2.53774	0.0222452	0.0560027	0.988996	0.710833	0.829953	3.5327	0.00535977	0.0507449
4209-60	SL004757	Vacuolar protein sorting-associated protein VTA1 homolog	Q9NP79	3.3	0.815156	0.200303	0.683923	2.64085	0.00527224	0.0294043	3.28898	0.0125885	0.0413781	1.03384	0.915422	0.956712	3.7738	0.00537003	0.0506379
2668-70	SL000337	Calpain I	P07384 P04632	8.2	0.890797	0.175045	0.66794	1.94008	0.0092964	0.0358815	2.20705	0.0265003	0.0616066	0.933236	0.253193	0.514568	2.77609	0.00537913	0.0505883
3043-49	SL000532	SPARC	P09486	6.1	1.75379	0.00676339	0.835813	3.40402	0.0176542	0.0478845	3.60491	0.00483176	0.0273154	1.44092	0.0294058	0.386444	3.35508	0.00542517	0.0506829
11712-207	SL011294	Protein unc-45 homolog A	Q9H3U1	4.9	0.83654	0.0655257	0.69408	1.68265	0.00736517	0.0330027	1.83443	0.0544232	0.0964178	0.995152	0.685275	0.814147	2.69992	0.0054802	0.0506595
5335-73	SL003647	Annexin A6	P08133	4.4	1.2109	0.00891035	0.804673	1.7404	0.0197844	0.050992	2.10044	0.0185848	0.0508195	1.22018	0.194681	0.481	3.47402	0.0054853	0.0506402
22037-47	SL013234	EF-hand domain-containing protein D2	Q96C19	5.2	0.976387	0.714557	0.88475	2.63267	0.0451111	0.0862314	6.36279	0.0150851	0.0452554	0.971753	0.464397	0.657002	2.38056	0.00556984	0.0508212
3593-72	SL003711	Caspase-3	P42574	8.3	0.792317	0.0765008	0.677826	2.20203	0.00368994	0.0269346	2.28307	0.0190173	0.0515221	1.00918	0.900691	0.950197	3.83309	0.00562665	0.0508782
21444-40	SL000082	Kallikrein 2	P20151	11.6	1.08464	0.0452389	0.732558	0.757755	0.0400052	0.0792676	0.641563	0.0133611	0.0425477	0.849536	0.0292106	0.38604	0.491516	0.00564684	0.0508649
4911-49	SL003643	Glutathione S-transferase P	P09211	5.8	0.954517	0.227159	0.698736	1.18892	0.048661	0.0909441	1.36473	0.0312357	0.0678459	1.07174	0.306383	0.55494	3.55947	0.00573747	0.0510287
888423	SL013488	C-type lectin domain family 1 member B	Q9P126	4.5	1.06652	0.742094	0.894169	2.41188	0.0153459	0.0445759	2.80811	0.0184617	0.0507786	1.01308	0.885821	0.941845	2.38707	0.00576362	0.0510678
24414-3	SL004729	Glycogen phosphorylase, brain form	P11216	5.2	0.749203	0.109562	0.642056	2.35632	0.00257379	0.024173	2.25839	0.0141678	0.043906	0.958419	0.457975	0.651976	2.31886	0.00579125	0.050992
23666-35	SL010956	Bifunctional purine biosynthesis protein PURH	P31939	1.6	0.926503	0.315965	0.738196	1.87513	0.00243484	0.0238872	2.31006	0.010478	0.0380253	1.04721	0.728135	0.841644	3.19413	0.00580067	0.0510112
18186-15	SL013024	Threonine--tRNA ligase, cytoplasmic	P26639	6.3	0.825321	0.159073	0.656035	2.33865	0.00468108	0.0285733	2.9383	0.0125591	0.0413587	0.948883	0.442394	0.642123	3.19571	0.00580571	0.0509918
710064	SL004823	Peptidyl-prolyl cis-trans isomerase A	P62937	12	0.823383	0.16168	0.656035	2.3155	0.00129844	0.0221995	2.81811	0.00825098	0.0335759	0.924412	0.32443	0.568054	2.95184	0.00581358	0.0509339
17391-10	SL015530	Splicing factor 45	Q96I25	1.7	0.951748	0.143828	0.650692	1.67327	0.0290682	0.0646327	3.48374	0.0375267	0.0757199	1.01746	0.854688	0.922952	2.57592	0.00584088	0.0509198
12709-63	SL008266	Histone H1x	Q92522	2.1	1.06565	0.614711	0.844553	8.83344	0.0336261	0.0708955	31.3906	0.0118428	0.0399525	1.06676	0.249275	0.51357	2.48138	0.00584669	0.0509074
6226-69	SL017253	Calcium uptake protein 2, mitochondrial	Q8IYU8	5	0.823289	0.0268608	0.833513	1.58742	0.00867169	0.0350651	1.65627	0.0559962	0.0983879	1.03381	0.933419	0.965635	4.23197	0.00590785	0.0509362
18215-5	SL021098	Probable tRNA(His) guanylyltransferase	Q9NWX6	2.2	1.02255	0.678839	0.869565	1.64703	0.0576705	0.102428	1.61731	0.038547	0.0769411	1.22863	0.0129581	0.359357	2.43148	0.00594145	0.0509144
3392-68	SL003767	Protein kinase B gamma	Q9Y243	5.1	0.948266	0.370988	0.756802	1.6016	0.00670691	0.0317924	1.61325	0.0204674	0.0535958	0.931003	0.232072	0.501447	2.40149	0.00595519	0.0508465
9846-32	SL004615	Rho GDP-dissociation inhibitor 2	P52566	6.5	0.802151	0.105235	0.651387	2.90691	0.00355511	0.0265559	5.01194	0.01468	0.0447452	0.923563	0.274816	0.531815	5.63262	0.00603766	0.0510556
14246-50	SL016379	Docking protein 2	O60496	4.8	0.821034	0.111308	0.639001	2.32454	0.0104153	0.0376617	2.73167	0.0308418	0.0672391	0.957578	0.425938	0.629656	2.79244	0.00604237	0.0510341
24917-95	SL023550	DnaJ homolog subfamily C member 1	Q96KC8	4	0.854338	0.04624	0.72381	1.72776	0.00920331	0.035718	2.42284	0.0464049	0.0867736	1.01552	0.904862	0.952315	2.60767	0.00610983	0.0510529
24950-21	SL013260	Specifically androgen-regulated gene protein	Q9BW04	3.6	0.826367	0.0875263	0.663655	1.99459	0.00724804	0.0328752	2.17114	0.0317478	0.0684517	1.01036	0.743549	0.850115	2.3758	0.00611424	0.0510293
15610-72	SL000499	Cytosol aminopeptidase	P28838	5.4	0.889706	0.0498647	0.698304	1.63936	0.00930727	0.0358842	2.20578	0.0132266	0.0423491	1.14226	0.0700251	0.421227	4.76842	0.0061256	0.0508829
12724-81	SL005468	Cold-inducible RNA-binding protein	Q14011	6.1	0.865629	0.167241	0.659599	2.31368	0.0039437	0.0273958	3.31708	0.00365778	0.0253098	0.962881	0.439636	0.641026	3.87592	0.00613566	0.0509065
21577-35	SL013825	FK506-binding protein 5	Q13451	5.3	0.929845	0.182563	0.668731	1.75155	0.00175879	0.0228157	2.80017	0.00427683	0.0263109	0.963234	0.435451	0.637034	2.18581	0.00617946	0.0509697
12469-19	SL011230	Microtubule-associated protein RP/EB family member 1	Q15691	6	0.722936	0.0971014	0.656413	2.92617	0.00728111	0.0329404	3.52079	0.0255463	0.0604867	0.926722	0.330327	0.572123	3.46232	0.00618545	0.0509594
2897074	SL015343	Ras GTPase-activating protein-binding protein 2	Q9UN86	6.3	0.863697	0.174145	0.666672	2.12137	0.000874472	0.0221575	2.79417	0.00408756	0.0262947	0.924093	0.28354	0.53878	2.83097	0.00619432	0.0509729
3855-56	SL004919	Peroxiredoxin-1	Q06830	7.6	0.985315	0.590218	0.835173	1.68479	0.0946238	0.148184	1.6378	0.061621	0.105048	1.21964	0.132401	0.453176	2.5169	0.00620883	0.0509732
12675-14	SL010893	Aspartate--tRNA ligase, cytoplasmic	P14868	6.8	0.796355	0.172208	0.664675	2.49544	0.00301411	0.0254268	2.38061	0.0198362	0.0528866	1.0189	0.892919	0.944828	2.51153	0.00625797	0.0510198
10075-75	SL019254	Acyl-CoA-binding domain-containing protein 6	Q9BR61	6.5	0.846538	0.0949362	0.660801	1.97775	0.000321217	0.0217563	2.72505	0.00247825	0.0227895	0.987232	0.684223	0.813034	3.87344	0.00632257	0.0510736
21227-18	SL000576	SULT 1A1*2	P50225	3.6	0.861789	0.10633	0.647915	1.78324	0.0388215	0.077555	3.15947	0.0388137	0.0772327	0.986917	0.569661	0.730244	7.87886	0.00634663	0.0510339
12643-4	SL011195	Beta-arrestin-1	P49407	3.2	0.699299	0.0952822	0.6593	2.85376	0.0160652	0.0456487	3.61269	0.039407	0.0781484	0.93145	0.312208	0.559734	4.26395	0.00653019	0.0508835
17320-19	SL013281	L-aminoadipate-semialdehyde dehydrogenase-phosphopantetheinyl transferase	Q9NRN7	5.5	0.900076	0.234269	0.700123	2.28336	0.0011219	0.0217704	2.8296	0.00398713	0.026005	1.00411	0.739039	0.847711	3.51341	0.00653338	0.0508521
12537-88	SL013811	Transcriptional activator protein Pur-alpha	Q00577	4	0.885012	0.0647939	0.695745	1.4095	0.00159891	0.0223911	1.60324	0.00393745	0.0258725	1.024	0.805355	0.891268	2.36881	0.00654266	0.050756
25278-41	SL011159	Rho GTPase-activating protein 6	O43182	7.8	0.645504	0.0883447	0.664141	3.01275	0.0133299	0.0419927	2.70331	0.0604671	0.103734	1.01105	0.643535	0.782911	2.11166	0.00654897	0.0506933
9401-57	SL017497	Metalloprotease TIKI1	Q86V40	4.6	1.19613	0.0791381	0.674877	1.58249	0.0517271	0.0948622	1.40944	0.0562977	0.0986716	1.0985	0.128033	0.451837	2.16212	0.00656907	0.0506818
25115-21	SL011321	FH1/FH2 domain-containing protein 1	Q9Y613	8.1	0.728101	0.107094	0.644211	2.75853	0.00650263	0.0313515	2.33507	0.0661411	0.11077	0.932048	0.301207	0.552238	2.1367	0.00659373	0.0507055
12475-48	SL019722	Chloride intracellular channel protein 5	Q9NZA1	3.4	1.00568	0.97845	0.990828	0.747428	0.0115114	0.0393624	0.44697	0.00362549	0.0252351	0.997073	0.63687	0.778028	0.457918	0.00661553	0.0507071
3839-60	SL011629	AH receptor-interacting protein	O00170	3.6	0.870972	0.0664209	0.693139	1.96617	4.07279e-05	0.0220683	2.07821	0.0137812	0.0432404	0.998113	0.787848	0.88061	2.42579	0.00664334	0.0506996
13988-67	SL020265	NmrA-like family domain-containing protein 1	Q9HBL8	3.3	0.943458	0.0478549	0.706687	1.63203	0.00456894	0.0284811	2.36807	0.00502099	0.0278049	0.951193	0.0717457	0.42185	2.36814	0.00668372	0.0507876
19169-88	SL007005	Acidic fibroblast growth factor intracellular-binding protein	O43427	4.2	0.860723	0.0776691	0.673769	1.67621	0.00384383	0.0272668	2.06165	0.0105176	0.0380709	0.959735	0.393994	0.610626	2.94599	0.00671151	0.050889
12499-108	SL015171	Endophilin-A1	Q99962	4.9	0.708091	0.0903309	0.664881	2.75461	0.0053967	0.0294229	2.96946	0.0236745	0.0577836	0.975186	0.540074	0.710948	3.69836	0.00672156	0.0509104
13044-5	SL007627	Tumor susceptibility gene 101 protein	Q99816	3.1	0.811356	0.118659	0.645932	2.35546	0.00531736	0.0295158	2.99658	0.0150266	0.0451181	0.953876	0.385803	0.605661	3.40848	0.00672223	0.0508062
20189-4	SL014388	Integrin alpha V beta 6	P06756 P18564	4.1	0.93246	0.166162	0.659408	1.7946	0.012195	0.0402725	1.85164	0.0431677	0.0825613	0.945434	0.185058	0.472814	2.12229	0.00676728	0.0507114
10364-6	SL004101	Mothers against decapentaplegic homolog 2	Q15796	3.5	0.836442	0.132371	0.648866	2.05768	0.00682623	0.0321417	2.4435	0.0251044	0.0599238	0.999568	0.788948	0.880861	3.36923	0.0067911	0.050728
13450-49	SL020113	Ubiquitin carboxyl-terminal hydrolase 8	P40818	4.3	0.81566	0.086124	0.66739	2.36995	0.00794404	0.0338728	3.86909	0.0214123	0.0548069	1.02577	0.948185	0.9722	3.77202	0.00680386	0.0506087
22488-17	SL022786	Krueppel-like factor 9	Q13886	4.5	0.964505	0.979275	0.99024	1.38085	0.0598349	0.105185	2.01225	0.0479697	0.088664	0.98366	0.913583	0.955782	2.07212	0.00680738	0.0505815
17814-8	SL009020	3'(2'),5'-bisphosphate nucleotidase 1	O95861	5.3	0.880506	0.0955099	0.658289	1.82046	0.00140708	0.0223232	1.9033	0.0180997	0.0502737	0.986352	0.657184	0.793215	3.16917	0.00683099	0.0505967
9864-38	SL019155	Tetratricopeptide repeat protein 1	Q99614	6.8	0.704053	0.090327	0.665548	2.73845	0.00305317	0.0255726	2.81626	0.016884	0.0485235	0.937127	0.320453	0.56559	2.94399	0.00683888	0.050602
24697-48	SL013079	Heterogeneous nuclear ribonucleoprotein A0	Q13151	4.4	0.933791	0.428502	0.762791	11.8627	0.0138753	0.0427362	31.9034	0.000288733	0.0139304	0.859604	0.0500458	0.406132	12.7699	0.00684159	0.0505689
17450-51	SL006248	Histidine--tRNA ligase, cytoplasmic	P12081	5.6	0.816733	0.157027	0.655273	2.55017	0.000873139	0.0222036	3.13646	0.00297365	0.0236683	0.966152	0.455066	0.649147	3.42291	0.00690588	0.0506719
22824-53	SL022842	V-type proton ATPase subunit C 2	Q8NEY4	6.9	0.762127	0.101186	0.651509	3.24572	0.0113152	0.0392052	5.68894	0.0185191	0.0508174	0.978911	0.554683	0.720883	3.71922	0.00694853	0.0507207
12993-21	SL016487	Nuclear protein localization protein 4 homolog	Q8TAT6	6.5	0.843238	0.178002	0.668006	2.31314	0.00187033	0.0231134	2.80584	0.0140064	0.0436748	0.973986	0.568236	0.729214	3.47341	0.00699845	0.0507694
12351-25	SL004396	Signal transducer and activator of transcription 1-alpha/beta	P42224	9.2	0.806223	0.119021	0.646404	3.71178	0.000582173	0.0219296	5.38488	0.000949728	0.0175588	0.962376	0.421028	0.625812	3.76229	0.00700101	0.0507357
24432-3	SL023546	GRIP1-associated protein 1	Q4V328	2.6	0.771746	0.105648	0.649944	2.57419	0.0104711	0.0377473	3.90556	0.0223972	0.0561443	0.947944	0.365066	0.592518	2.96223	0.00702108	0.0508288
17165-1	SL003044	Beta-thromboglobulin	P02775	2.9	2.70492	0.0576481	0.704988	6.51015	0.0156046	0.0449381	8.28455	0.00150324	0.0198293	1.57296	0.0702773	0.420589	4.9325	0.00702569	0.05081
18373-13	SL005848	Radixin	P35241	3.1	0.928787	0.201723	0.684128	1.55652	0.0161654	0.0457672	1.98108	0.0273827	0.0626858	1.0213	0.688398	0.816342	2.46219	0.00702876	0.0507801
19150-20	SL010935	Phosphoribosyl pyrophosphate synthase-associated protein 2	O60256	7.1	0.925334	0.392863	0.75942	1.84864	0.0294151	0.0650346	1.71306	0.0404694	0.0794943	1.10414	0.328525	0.570967	2.03975	0.0070299	0.0507363
19373-3	SL008053	Myosin regulatory light chain 12A	P19105	10.6	0.796422	0.0717049	0.679798	2.07424	0.0123249	0.040455	1.98934	0.0621104	0.105601	0.928033	0.339535	0.57882	3.45973	0.00713693	0.0508831
2870-29	SL004009	Ras-related C3 botulinum toxin substrate 1	P63000	6.3	0.786817	0.131758	0.64857	3.06513	0.00896994	0.0354172	3.94305	0.0214325	0.0548384	0.944321	0.425285	0.629086	3.14946	0.00717011	0.0507091
835677	SL003658	Aflatoxin B1 aldehyde reductase member 2	O43488	5.2	0.839209	0.158263	0.654995	2.41853	0.00633759	0.0310877	2.65942	0.0183866	0.0506313	0.996939	0.590858	0.744945	4.01987	0.00718198	0.0507421
464011	SL007261	Methionine aminopeptidase 2	P50579	6.1	0.905818	0.193245	0.678236	1.90562	0.00244916	0.0239277	2.31744	0.00495635	0.0276425	0.98777	0.582587	0.739813	3.60777	0.00719778	0.0506
12494-99	SL019741	Gamma-aminobutyric acid receptor-associated protein-like 2	P60520	2.8	0.940936	0.399745	0.759795	1.75632	0.0101773	0.0371829	2.0119	0.036789	0.07481	1.00827	0.954057	0.97609	2.6787	0.00721607	0.0506275
19259-176	SL010915	Eukaryotic translation initiation factor 2 subunit 1	P05198	9	0.833896	0.201219	0.684396	2.26606	0.00057733	0.0221017	2.43653	0.00121058	0.0184575	1.03014	0.960641	0.979129	3.49308	0.0072332	0.0506972
3363-31	SL004781	Tyrosine-protein kinase CSK	P41240	8.1	0.761097	0.132781	0.646825	2.93736	0.00207049	0.0237147	3.35735	0.00606945	0.0297104	0.965361	0.445387	0.644608	2.66887	0.00726953	0.0505994
10346-5	SL007221	Signal transducer and activator of transcription 3	P40763	6.4	0.828442	0.073967	0.681968	2.14787	0.00579731	0.0301152	3.19243	0.020765	0.0540334	0.981136	0.601467	0.753331	3.39651	0.0072997	0.0506592
23659-2	SL023348	Basic leucine zipper and W2 domain-containing protein 2	Q9Y6E2	6.1	0.714851	0.117613	0.644722	3.30485	0.00817472	0.0342754	3.94483	0.0163298	0.0476107	0.986828	0.566394	0.728176	4.0754	0.00730853	0.0506705
21178-8	SL021985	Probable cytosolic iron-sulfur protein assembly protein CIAO1	O76071	5.9	0.845034	0.173269	0.664402	1.99333	0.000492945	0.0234615	2.42105	0.0130576	0.0421529	1.02644	0.995009	0.996707	2.90161	0.00731888	0.0506426
18383-9	SL008165	Peptidyl-prolyl cis-trans isomerase FKBP3	Q00688	6.3	0.839999	0.201332	0.68412	3.03552	0.002652	0.0242922	3.71506	0.00472966	0.0271522	0.952872	0.4048	0.61759	3.01576	0.00733929	0.0506346
23312-16	SL023177	Rab-like protein 3	Q5HYI8	2.6	0.890535	0.120938	0.648314	1.58403	0.0098111	0.0365465	1.43783	0.0646807	0.108868	0.938029	0.243408	0.509833	2.86899	0.00735943	0.0505754
11476-43	SL009023	Vacuolar protein sorting-associated protein 4A	Q9UN37	4.8	0.914594	0.258017	0.709118	1.64044	0.0010156	0.0216784	2.24995	0.00895752	0.034918	1.08442	0.323513	0.567295	3.15483	0.00737061	0.0505536
20086-5	SL008208	Ras-related protein Rab-11B	Q15907	3.6	0.80228	0.0864106	0.667408	1.99539	0.0152459	0.0444503	2.26551	0.0476383	0.0883529	0.949098	0.388525	0.607092	2.98226	0.00737873	0.050511
25104-10	SL015296	Transcription factor CP2-like protein 1	Q9NZI6	4.3	0.736125	0.0882035	0.664498	2.592	0.0040599	0.0277381	3.50194	0.0159008	0.0467859	0.940003	0.359827	0.590132	3.11606	0.00742923	0.0504157
19202-10	SL010521	Tyrosine-protein kinase BTK	Q06187	5.5	0.653864	0.0904309	0.663537	2.75177	0.010243	0.0373458	2.70626	0.0427474	0.0820246	0.96594	0.516876	0.694691	2.21131	0.00744775	0.0502991
11572-4	SL010968	Dynamin-2	P50570	5	0.847785	0.12032	0.646477	2.14353	0.000150602	0.0204008	2.9419	0.00601889	0.0296069	0.99975	0.763652	0.863707	2.36363	0.00744917	0.0502605
25048-30	SL008652	Protein kinase C and casein kinase substrate in neurons protein 2	Q9UNF0	6.3	0.679541	0.0870808	0.665289	3.10291	0.00737977	0.0330052	3.74822	0.0176167	0.0495972	0.976959	0.573551	0.732963	3.21603	0.00746015	0.0502383
11368-32	SL008133	Adenylate kinase 2, mitochondrial	P54819	11.9	0.776128	0.0960811	0.656445	2.50555	0.0128303	0.0412302	3.06785	0.025215	0.060086	1.00238	0.862434	0.92762	4.46023	0.00746904	0.0502022
21383-37	SL013111	Asparaginyl-tRNA synthetase, cytoplasmic	O43776	8.2	0.77571	0.105389	0.650622	2.97716	0.0021817	0.023391	4.09917	0.00449308	0.0263964	0.976828	0.539119	0.710753	4.38287	0.00753318	0.0502022
20243-26	SL005670	Profilin-1	P07737	4.9	0.698931	0.0826543	0.66768	2.98974	0.00940358	0.0360778	4.47778	0.0153653	0.0457259	0.921975	0.260084	0.52002	3.4674	0.00753608	0.0501741
12340-17	SL011196	Alanine--tRNA ligase, cytoplasmic	P49588	3.3	0.817661	0.0971507	0.656116	1.79876	0.00957352	0.0362169	1.9454	0.0245426	0.059144	0.971148	0.53717	0.709246	2.44303	0.00754492	0.0501381
11817-1	SL018792	Ribosomal protein S6 kinase beta-1	P23443	5.3	0.898191	0.0463443	0.717471	1.46306	0.00171381	0.0226493	1.84231	0.0090508	0.0350104	1.08222	0.277158	0.534145	2.64112	0.00756869	0.05006
1443592	SL004783	Protein S100-A12	P80511	3.4	1.04406	0.369062	0.755718	3.1977	0.102638	0.157925	7.96784	0.0321945	0.0690764	0.97879	0.577912	0.735601	17.4194	0.00761163	0.0501556
21540-73	SL011306	Bridging integrator 2	Q9UBW5	4.8	0.667738	0.0635124	0.699034	2.59098	0.00826276	0.0344192	2.42946	0.0352265	0.0729596	0.959856	0.436933	0.638671	2.07019	0.00764118	0.0501626
23302-19	SL023209	Proline-rich AKT1 substrate 1	Q96B36	3.7	0.96606	0.459657	0.778885	1.60836	0.00794709	0.0338653	1.93069	0.0143454	0.044184	0.935139	0.169744	0.466334	2.45243	0.00766246	0.0501155
12641-3	SL019813	Type II inositol 1,4,5-trisphosphate 5-phosphatase	P32019	7.1	0.658058	0.0972301	0.655396	2.87184	0.00309405	0.0257011	2.67029	0.0271166	0.0623399	1.03921	0.961972	0.979351	3.46788	0.00768227	0.0500129
17821-20	SL020911	Glycylpeptide N-tetradecanoyltransferase 2	O60551	3.3	0.90954	0.0476604	0.711272	4.47695	0.0247257	0.0579015	7.73779	0.00263834	0.0229438	0.987915	0.551339	0.719057	3.2766	0.00770353	0.0499665
5020-50	SL003653	Phosphoglycerate kinase 1	P00558	7.7	0.97996	0.497999	0.794543	1.08073	0.0441958	0.0849196	1.18007	0.0179004	0.0499565	0.986408	0.624238	0.769267	2.95612	0.00776003	0.0500565
12414-31	SL004815	14-3-3 protein beta/alpha	P31946	5.4	0.872433	0.225121	0.697034	2.1648	0.00837802	0.0344712	3.04214	0.024314	0.0588144	0.87902	0.127989	0.452135	2.988	0.00784089	0.0502559
24648-8	SL014944	Histone RNA hairpin-binding protein	Q14493	3	0.972012	0.0824431	0.669814	1.51625	0.0143304	0.0434166	2.88189	0.0108516	0.0386443	1.10991	0.0107461	0.367454	3.74319	0.0078532	0.0502434
3854-24	SL011631	Nascent polypeptide-associated complex subunit alpha	Q13765	3.8	0.882478	0.368713	0.756324	1.83254	0.0213399	0.0531159	1.63224	0.0386147	0.076989	1.14761	0.163254	0.464444	2.70843	0.00792535	0.0505214
12869-68	SL019938	Probable ATP-dependent RNA helicase DDX6	P26196	9.6	0.793769	0.13835	0.646675	3.16613	0.000244298	0.0215105	4.18773	0.00811007	0.0334274	0.950316	0.399677	0.614298	4.29471	0.00796977	0.0506213
24436-23	SL015355	Disks large-associated protein 4	Q9Y2H0	6	0.804752	0.143025	0.65293	2.37947	0.00574731	0.0300773	3.06396	0.0119967	0.0402788	1.00009	0.636843	0.778265	4.23853	0.00797239	0.0505924
24717-26	SL010948	Serine/threonine-protein phosphatase 2A regulatory subunit B'	Q15257	2.1	0.924852	0.426604	0.763854	1.87747	0.00303493	0.0254501	2.11554	0.00589083	0.0295338	1.06843	0.331597	0.572633	3.19223	0.00797336	0.050553
21763-46	SL022675	Ubiquitin carboxyl-terminal hydrolase 4	Q13107	4.7	0.810586	0.0920943	0.665346	2.24474	0.00894448	0.0353761	3.50692	0.0236845	0.057748	0.933491	0.356415	0.587821	3.44478	0.00803898	0.0507862
11626-7	SL008563	Ubiquitin-conjugating enzyme E2 variant 1	Q13404	3	0.962201	0.499533	0.794113	1.90351	0.00156055	0.0225719	2.269	0.00324622	0.0243	1.09133	0.33097	0.572391	3.43537	0.00805849	0.0507728
19446-1	SL020976	GMP reductase 2	Q9P2T1	3.4	0.955034	0.422353	0.764009	1.61826	0.000240285	0.0216996	2.5753	0.00505761	0.0278762	0.979613	0.417804	0.62471	3.1529	0.00808252	0.0507426
17773-26	SL013253	Gamma-soluble NSF attachment protein	Q99747	4.1	0.880554	0.189305	0.675512	1.76056	0.0120274	0.040095	2.13762	0.0416413	0.0808715	0.937464	0.249502	0.513736	2.0837	0.00810835	0.0507691
4903-72	SL003657	Calcineurin	Q08209 P63098	4.9	0.887296	0.224729	0.696431	1.60501	0.0100448	0.0370253	1.89481	0.0228263	0.0566756	0.983235	0.711129	0.830161	2.94058	0.00815825	0.0507657
21539-139	SL022491	Synaptotagmin-6	Q5T7P8	3.4	1.33488	0.0225902	0.869539	1.72822	0.0317424	0.0682102	1.70939	0.00510575	0.0279231	1.31737	0.0281834	0.389263	2.42791	0.00816097	0.0507378
3171-57	SL004469	Amyloid beta A4 protein	P05067	5.4	1.40963	0.0142523	0.772256	2.19763	0.0333768	0.0705178	2.23413	0.0189993	0.0515132	1.33144	0.077854	0.42611	3.13629	0.00820261	0.0508172
11608-5	SL019511	Microtubule-associated proteins 1A/1B light chain 3B	Q9GZQ8	3	0.961652	0.411522	0.76063	1.63013	0.00897597	0.0354013	1.70249	0.0254851	0.0604638	0.977813	0.546398	0.715262	2.25226	0.00821833	0.0508252
15418-25	SL007282	Mitogen-activated protein kinase 10	P53779	2.2	0.912905	0.469446	0.782115	2.0615	0.0181274	0.0485695	3.23225	0.028016	0.063598	0.958874	0.472694	0.662487	4.0935	0.00824051	0.050784
12497-29	SL015180	Tudor-interacting repair regulator protein	Q9BRJ7	4.2	0.968226	0.520512	0.804584	1.26724	0.00726136	0.0329144	1.33374	0.0374555	0.0756412	0.967008	0.334506	0.575259	2.01626	0.00825197	0.0508102
18830-1	SL011968	Intelectin-1	Q8WWA0	6.2	1.12986	0.0992015	0.650629	0.907974	0.0219821	0.0541216	0.864968	0.0699292	0.115413	0.956142	0.22434	0.498187	0.41301	0.00832961	0.0509321
12628-31	SL019826	LanC-like protein 2	Q9NS86	5.7	0.993873	0.561521	0.820953	1.8241	0.0194387	0.0505077	1.37469	0.183901	0.24548	1.25199	0.0825024	0.429524	2.55209	0.00835083	0.0509292
23371-5	SL023283	NIF3-like protein 1	Q9GZT8	8.5	1.95368	0.059119	0.697545	7.99946	0.000512393	0.0228436	9.905	0.000749937	0.0174342	2.08961	0.0401126	0.394077	5.02732	0.00835479	0.0508214
19263-147	SL007081	Eukaryotic translation initiation factor 4E	P06730	8.8	0.908324	0.347497	0.752234	2.22616	0.00311153	0.0256647	2.11486	0.0124152	0.041096	0.975355	0.530292	0.705187	2.40038	0.00837533	0.0508585
488301	SL003724	Glycogen synthase kinase-3 beta	P49841	3.9	0.858488	0.169899	0.663029	2.2325	0.00894856	0.0353724	2.38145	0.0196375	0.0525757	0.970662	0.438296	0.639866	2.85947	0.00842823	0.0509163
23545-6	SL013266	Nuclear distribution protein nudE-like 1	Q9GZM8	2.8	0.978537	0.523028	0.805645	1.36569	0.0144389	0.0435765	1.69687	0.0223288	0.0560329	1.01012	0.421823	0.626465	2.77957	0.00847511	0.0508074
291282	SL003041	Platelet factor 4	P02776	2.4	3.57087	0.0586648	0.70278	8.55213	0.0345996	0.0720851	9.90893	0.0108024	0.0385668	1.89563	0.0523119	0.407166	6.53401	0.0084987	0.0508622
3887-90	SL010927	Importin subunit beta-1	Q14974	6.2	0.792882	0.150762	0.650715	2.28471	0.00454128	0.0284092	2.47541	0.0178997	0.0499745	1.02741	0.893852	0.944822	3.70662	0.00855959	0.0508808
18183-3	SL020981	Low density lipoprotein receptor adapter protein 1	Q5SW96	8.3	0.667936	0.0905998	0.663394	3.09854	0.00444771	0.0282759	2.93973	0.0282121	0.0637555	0.961952	0.453712	0.648792	2.39842	0.00858236	0.0509302
25280-2	SL023160	LIM domain-containing protein 1	Q9UGP4	5.5	0.931473	0.189785	0.675859	1.39035	0.0153207	0.0445578	1.59948	0.0423154	0.0816853	0.980023	0.550143	0.718296	2.18365	0.00859904	0.0509433
18224-11	SL007683	Charged multivesicular body protein 1a	Q9HD42	5.2	0.81284	0.172618	0.664073	2.49992	0.00229377	0.0236218	3.37877	0.00262216	0.0229447	1.02508	0.923251	0.960192	4.18419	0.00864006	0.0510575
24435-1	SL004793	Dynamin-1	Q05193	6.3	0.711946	0.0826088	0.668079	2.3421	0.00531861	0.0294995	1.96829	0.0612734	0.104607	0.949833	0.434105	0.636386	2.17914	0.00865786	0.050949
6400-33	SL017434	Tumor protein p53-inducible protein 13	Q8NBR0	7.1	1.34216	0.013545	0.782055	1.59326	0.0621368	0.107939	1.62636	0.0351526	0.0729782	1.09933	0.00926976	0.352952	2.28231	0.00871604	0.0510356
6285-71	SL008682	Malectin	Q14165	5.8	0.933459	0.351611	0.751896	2.24106	0.00172473	0.022666	2.53966	0.00425997	0.0263221	0.997279	0.685654	0.814048	3.404	0.00873709	0.0511163
272047	SL000551	Protein kinase C alpha type	P17252	7.1	0.680228	0.114112	0.641504	2.77007	0.00650054	0.0313629	3.06875	0.0131762	0.0422263	0.925938	0.321563	0.566556	2.72596	0.00877708	0.0510114
25284-47	SL022666	Ubiquitin-like modifier-activating enzyme 6	A0AVT1	5.1	0.791207	0.123152	0.650775	2.97532	0.000459977	0.0228174	5.0178	0.00681201	0.0312191	0.998532	0.689603	0.816672	4.88245	0.00879459	0.050945
18318-98	SL020960	Endophilin-A3	Q99963	5.3	0.734155	0.103693	0.653322	2.75656	0.00732643	0.0330181	2.99501	0.0284613	0.0640721	0.958884	0.402551	0.616562	4.03121	0.00879611	0.0509119
21756-5	SL022696	UBE2N/UBE2V2 Complex	P61088 Q15819	4.1	0.925288	0.381476	0.757788	2.62079	0.000421401	0.0228334	3.46135	0.00216204	0.0219444	1.07885	0.532349	0.705791	5.39283	0.00879859	0.0508845
4258-15	SL008331	Proliferation-associated protein 2G4	Q9UQ80	6.5	0.921145	0.350777	0.751482	2.39901	0.00160305	0.0224045	2.64156	0.00186568	0.0210944	1.04677	0.981648	0.991643	3.30421	0.00890133	0.0509764
12508-9	SL008756	Charged multivesicular body protein 3	Q9Y3E7	5.7	0.896732	0.078366	0.672363	1.31041	0.0264234	0.0605879	1.6695	0.0327062	0.0697284	1.01237	0.959485	0.978516	3.00998	0.00895922	0.0511416
878865	SL003655	Transketolase	P29401	6	0.868344	0.219595	0.693954	2.07224	0.00106617	0.0217683	2.77466	0.00679198	0.0311882	1.00609	0.837368	0.912644	3.79045	0.00898072	0.0512228
5488-74	SL010516	Proto-oncogene tyrosine-protein kinase Src isoform 2	P12931	12.2	0.652597	0.0978575	0.652754	3.06623	0.00811377	0.0341214	3.06232	0.0386144	0.0770102	0.921595	0.347128	0.583434	2.38815	0.00903048	0.0513404
21862-145	SL004612	LIM and SH3 domain protein 1	Q14847	3.8	0.804752	0.0445615	0.736834	2.30045	0.019059	0.0498705	3.293	0.0199316	0.0530406	0.941504	0.319501	0.565185	5.44056	0.00905297	0.0511791
17818-22	SL021096	Protein SGT1 homolog	Q9Y2Z0	7.6	0.875979	0.205455	0.686864	2.13577	0.0023351	0.0237351	2.36019	0.00669253	0.0309738	0.978706	0.571791	0.73191	3.12522	0.00909975	0.0511153
23376-56	SL011158	Actin-related protein 2/3 complex subunit 2	O15144	9.8	1.00681	0.72723	0.891198	2.44391	0.00118656	0.0219374	3.76158	0.00351433	0.025005	0.936795	0.200926	0.481402	3.33412	0.00911495	0.0511599
22381-1	SL023040	Endoribonuclease LACTB2	Q53H82	4.7	0.892397	0.26969	0.712296	1.95642	0.00516856	0.0292194	2.14785	0.0150038	0.0451073	1.00873	0.854691	0.922815	3.33498	0.00917339	0.0512024
851017	SL011211	Eukaryotic translation initiation factor 4 gamma 2	P78344	5	0.722132	0.08313	0.665418	2.77174	0.005385	0.0294046	3.64491	0.0147227	0.0447011	0.967465	0.48213	0.668134	4.45446	0.00926021	0.0512001
23687-27	SL023386	TBC1 domain family member 20	Q96BZ9	3.5	0.86048	0.0541244	0.700831	1.57281	0.00412795	0.0279589	1.57743	0.0652452	0.109687	0.967977	0.506067	0.687642	2.46524	0.00927129	0.0511409
16583-8	SL020189	Bis(5'-nucleosyl)-tetraphosphatase [asymmetrical]	P50583	5.5	0.783307	0.075895	0.679294	1.56268	0.0653954	0.112025	1.85423	0.155462	0.215269	0.95021	0.322766	0.566833	3.76233	0.00928106	0.0511548
22984-10	SL021460	Eukaryotic initiation factor 4A-II	Q14240	8.6	0.836898	0.206277	0.687656	3.09292	0.000448186	0.023044	3.73653	0.00177191	0.0208022	1.01338	0.764597	0.864359	3.71888	0.0093975	0.051275
20139-57	SL015171	Endophilin-A1	Q99962	6.2	0.701713	0.0770295	0.677398	2.77279	0.00577785	0.0300585	2.74134	0.021062	0.0544044	1.04438	0.907929	0.952413	4.33835	0.00948197	0.0512594
11664-32	SL019543	ADP-ribosylation factor GTPase-activating protein 2	Q8N6H7	5.2	0.804906	0.12236	0.650004	2.51019	0.0045347	0.0283933	3.05794	0.0104336	0.0380603	0.950199	0.362049	0.590888	4.59446	0.00948557	0.0512395
3441-64	SL003723	Glycogen synthase kinase-3 alpha	P49840	2.8	0.923298	0.307957	0.733101	2.11105	0.00416632	0.0280034	2.95794	0.0141876	0.0438898	0.947508	0.227052	0.499486	3.67436	0.00951248	0.0513062
8901-40	SL004989	14-3-3 protein gamma	P61981	8.8	0.822323	0.109771	0.640618	1.77077	0.00111113	0.0219853	1.90281	0.0113933	0.0392825	1.01497	0.930974	0.964095	2.17174	0.00953604	0.0513546
19371-18	SL011230	Microtubule-associated protein RP/EB family member 1	Q15691	3.1	0.795783	0.174258	0.666743	2.82061	0.00475869	0.0286008	3.92402	0.020686	0.0539075	0.973448	0.537965	0.709896	4.61494	0.00957769	0.0513044
15322-35	SL007330	Death domain-containing protein CRADD	P78560	5.8	1.04801	0.522073	0.805053	1.1904	0.0601323	0.105524	1.36918	0.0574049	0.0999902	0.962924	0.340584	0.579766	2.12999	0.00958455	0.0513021
5346-24	SL025823	Copine-1:Ca2+-dependent membrane-targeting module domains 1 and 2	Q99829	9.1	0.851708	0.193384	0.677711	2.8509	0.000815277	0.0220877	4.2022	0.00849101	0.034022	1.00269	0.730973	0.843403	5.9284	0.00964668	0.0514392
24979-17	SL013051	Eukaryotic translation initiation factor 3 subunit B	P55884	5.5	0.86854	0.152243	0.649153	2.38546	0.00132048	0.0223057	4.13927	0.00597538	0.0295372	0.992929	0.681715	0.811149	3.41024	0.00968906	0.0515092
8295-16	SL012399	Noelin-2	O95897	1.6	0.987751	0.919974	0.969668	0.655431	0.00120219	0.0219954	0.25407	0.00238291	0.0227751	0.965704	0.149014	0.459568	0.326062	0.00972459	0.0516202
15435-4	SL005262	Purine nucleoside phosphorylase	P00491	3.1	0.961833	0.408888	0.760551	1.84918	0.0172571	0.0473914	1.85566	0.02041	0.0535448	1.1095	0.445799	0.644674	3.8857	0.009739	0.0515413
1349147	SL011222	Protein disulfide-isomerase A5	Q14554	8.4	0.706624	0.144971	0.649602	2.92722	0.0269072	0.0613381	2.20919	0.112374	0.166539	0.902955	0.219365	0.495418	2.26063	0.0097484	0.0515523
11493-169	SL019474	Dynein light chain 2, cytoplasmic	Q96FJ2	3	0.836318	0.185584	0.670043	2.39784	0.0056642	0.0300215	2.93135	0.0176763	0.0496656	0.97987	0.574807	0.733637	3.43819	0.0097544	0.0515454
18950-13	SL007124	Ras-related C3 botulinum toxin substrate 2	P15153	6.6	0.864348	0.228862	0.697882	3.2161	0.0024506	0.0238756	4.6211	0.00830156	0.0336457	0.965519	0.466005	0.657691	3.37887	0.0097975	0.0515797
18244-1	SL008375	Annexin A7	P20073	8.9	0.927231	0.404948	0.760452	2.5143	0.000893063	0.0219189	2.78409	0.0025573	0.022889	1.0649	0.775788	0.872807	4.23577	0.00980233	0.0515666
20942-4	SL022009	DnaJ homolog subfamily B member 8	Q8NHS0	2.9	1.02492	0.798378	0.918768	1.27057	0.0179444	0.0483182	1.4964	0.026893	0.0620487	1.02223	0.554831	0.720809	2.13388	0.00980452	0.0515396
13993-20	SL020300	Band 4.1-like protein 1	Q9H4G0	3.8	0.876711	0.277219	0.714238	2.34774	0.0332937	0.070469	2.42904	0.03942	0.0781521	1.21745	0.0363939	0.399936	2.1955	0.00982389	0.0515261
2789-26	SL000525	Matrilysin	P09237	5	1.00262	0.705805	0.881505	0.819824	0.000579426	0.022062	0.602264	0.0158023	0.0465348	0.76209	0.0545583	0.412791	0.0631354	0.00984218	0.0515452
8916-32	SL025993	Stromal interaction molecule 1:Cytoplasmic domain	Q13586	4.5	0.863442	0.150713	0.650902	2.16045	0.00457637	0.0284017	2.2039	0.0207657	0.0540153	0.967351	0.387602	0.606322	2.22637	0.00986109	0.0514911
9764-79	SL008128	Heterogeneous nuclear ribonucleoprotein F	P52597	6.5	0.905561	0.319681	0.741221	3.22822	0.00252944	0.024045	6.09583	0.000974598	0.017648	1.02488	0.955595	0.976529	6.98926	0.00987383	0.0514813
9185-15	SL008591	Trefoil factor 1	P04155	5	0.933417	0.149812	0.651404	0.689131	0.00765144	0.0333519	0.533441	0.00909379	0.0350611	0.757107	0.0157724	0.370336	0.17086	0.00990328	0.0515967
8887-21	SL025951	Nuclear migration protein nudC:CS domain	Q9Y266	3.7	0.975003	0.55263	0.817972	1.62792	0.000683846	0.0214089	2.13313	0.00471732	0.0271034	0.945441	0.282238	0.53732	2.47965	0.00991997	0.0515311
20463-315	SL022076	Protein IMPACT	Q9P2X3	4.7	0.886633	0.240831	0.700996	1.99475	0.00260574	0.0242789	2.68207	0.00884865	0.0347242	1.05316	0.724776	0.839415	4.04997	0.00998149	0.0516223
25286-33	SL023562	Rab GTPase-activating protein 1-like	Q5R372	3.3	0.921532	0.345267	0.7511	1.67073	0.00166519	0.022644	2.09729	0.00279579	0.0232509	0.995066	0.802561	0.889154	2.83613	0.0100074	0.0516804
10039-32	SL005262	Purine nucleoside phosphorylase	P00491	2.8	0.941714	0.331142	0.744278	2.02033	0.0238783	0.0567281	2.1231	0.0208388	0.0540458	1.0734	0.759545	0.861274	4.07047	0.0100097	0.0516544
23518-7	SL023594	Protein FAM151B	Q6UXP7	4.7	0.947922	0.0299003	0.832481	1.0112	0.921234	0.935309	1.57466	0.110318	0.164288	1.0329	0.328464	0.571143	4.01523	0.0100264	0.0516273
15627-83	SL003721	RAC-alpha serine/threonine-protein kinase	P31749	2	0.889948	0.171116	0.663734	1.63553	0.0159962	0.0455813	1.69199	0.0349449	0.0726971	0.975453	0.545853	0.715213	2.96392	0.0100377	0.0516099
24268-21	SL023181	GRB2-associated-binding protein 1	Q13480	3.5	0.932036	0.124907	0.652222	1.79407	0.00362903	0.0267955	3.09724	0.013161	0.0421967	0.96795	0.385084	0.604936	3.62196	0.0100408	0.051588
16317-20	SL004969	Desmoglein-3	P32926	1.3	1.87858	0.047436	0.71245	2.79706	0.0505285	0.0933445	2.85464	0.0172298	0.0490767	1.64171	0.0835471	0.429566	3.48344	0.0100918	0.0517369
25444-29	SL023696	Type I inositol 1,4,5-trisphosphate 5-phosphatase	Q14642	6.4	0.734283	0.108043	0.643325	2.46316	0.0135332	0.0422554	2.58532	0.0350928	0.0728969	0.955995	0.379705	0.601178	2.69606	0.0101043	0.0517256
16613-3	SL008898	Cadherin-17	Q12864	0.9	0.957258	0.591597	0.836285	0.9122	0.0257933	0.059609	0.856407	0.0179095	0.0499622	0.843199	0.012171	0.358713	0.42637	0.0101277	0.0517329
5888-29	SL005687	Eukaryotic translation initiation factor 5A-1	P63241	4.2	0.928061	0.383457	0.758516	2.31758	0.00159528	0.0224295	2.64609	0.00118561	0.0184767	1.01175	0.878234	0.937032	3.59602	0.0101344	0.0517293
3381-24	SL010500	Tyrosine-protein kinase Lyn, isoform B	P07948	10.2	0.688609	0.0838926	0.665472	2.4592	0.0199299	0.0511425	3.24308	0.0452801	0.0852815	0.963115	0.532	0.705859	2.7566	0.010249	0.0517889
1886480	SL025868	Protein G6b:Isoform A, Extracellular domain	O95866	6.2	0.925966	0.415322	0.762451	2.763	0.00498927	0.0289254	3.13053	0.0102799	0.0377734	1.00007	0.681715	0.811286	2.5788	0.0103862	0.0521456
9755-19	SL011628	Drebrin-like protein	Q9UJU6	14.4	0.931845	0.396936	0.757933	2.84634	0.00743772	0.0330128	4.53347	0.0119254	0.0401349	0.908912	0.277149	0.534274	3.90734	0.0104082	0.052182
11369-23	SL008855	Alcohol dehydrogenase class-3	P11766	3.2	0.937749	0.289325	0.718365	1.56958	0.00477213	0.0286328	1.75539	0.0130862	0.0421295	0.948511	0.305244	0.554159	2.03369	0.0104222	0.0521778
17411-55	SL015528	Ubiquitin recognition factor in ER-associated degradation protein 1	Q92890	5.4	0.809381	0.122425	0.649857	2.43981	0.00479026	0.0285954	3.0144	0.0160364	0.0470471	0.941524	0.372712	0.597221	4.16436	0.0105168	0.0524277
5245-40	SL016549	AMP Kinase (alpha2beta2gamma1)	P54646 O43741 P54619	4.6	0.777126	0.0480442	0.706521	2.05718	0.00713093	0.0325959	2.67137	0.0332008	0.070378	0.962704	0.472675	0.662591	3.38852	0.0105265	0.0523277
21369-15	SL022215	RNA 3'-terminal phosphate cyclase	O00442	9	0.938036	0.382017	0.757582	2.43007	0.00258803	0.0242744	2.48989	0.00348212	0.0249016	1.14055	0.332275	0.573242	3.96351	0.0105307	0.0523116
19177-7	SL011252	MOB kinase activator 1B	Q7L9L4	4.5	0.770887	0.088245	0.6641	2.9058	0.00883227	0.035249	3.90982	0.0212845	0.0546982	0.944241	0.35071	0.584295	3.945	0.01055	0.0522605
11649-3	SL019547	Stromal membrane-associated protein 1	Q8IYB5	4.8	0.867443	0.126805	0.649612	2.05089	0.00268899	0.0243461	2.59785	0.011127	0.0389556	0.932175	0.273128	0.531322	3.15655	0.0105501	0.0522241
14675-20	SL011011	Eukaryotic translation initiation factor 4B	P23588	5.6	0.89411	0.323218	0.74258	2.18315	0.00562321	0.0299621	2.62456	0.00852606	0.0340077	1.04714	0.911218	0.954157	5.02953	0.0105731	0.0523013
17852-5	SL011319	Protein phosphatase methylesterase 1	Q9Y570	4.5	1.01559	0.692517	0.878461	1.96126	0.0198658	0.0510338	1.89052	0.0107161	0.0384536	1.09011	0.479318	0.666597	2.61117	0.0105852	0.0523243
23265-15	SL007964	Tumor protein D54	O43399	5.6	0.777159	0.115288	0.641967	2.97042	0.00560086	0.0299336	3.83872	0.0069251	0.031451	0.976347	0.450868	0.647617	6.29777	0.0106297	0.0523242
13475-10	SL020116	Ubiquitin-conjugating enzyme E2 D4	Q9Y2X8	4.6	0.889487	0.204492	0.686905	2.01787	0.00132868	0.0221783	2.4012	0.00500885	0.0278252	1.00419	0.882828	0.940082	3.71841	0.0106435	0.0523551
19224-5	SL012984	Eukaryotic translation initiation factor 1A, Y-chromosomal	O14602	9.5	0.91575	0.344569	0.750973	2.81955	0.00202719	0.0234475	3.70097	0.00324091	0.024312	1.01624	0.887119	0.942798	4.37686	0.0107163	0.0523481
23396-21	SL016468	Twinfilin-2	Q6IBS0	3.3	0.791708	0.132522	0.648251	2.70757	0.0129163	0.0412806	4.10508	0.0233981	0.0574873	0.940632	0.402306	0.616455	4.7236	0.0107845	0.052282
21162-30	SL022249	Tubulin-specific chaperone cofactor E-like protein	Q5QJ74	4.9	1.03991	0.694965	0.878559	1.91013	0.0496538	0.0921881	1.5674	0.13679	0.194107	1.3441	0.0366221	0.398096	2.84808	0.0109153	0.052198
12689-56	SL011157	Actin-related protein 2/3 complex subunit 1B	O15143	5.9	0.85167	0.355148	0.756018	2.28123	0.013545	0.0422548	3.06745	0.0312121	0.0678366	0.933442	0.372644	0.597248	2.65145	0.0109347	0.0522553
11211-7	SL019355	Tubulin-specific chaperone E	Q15813	4.8	0.767826	0.118206	0.645963	2.44731	0.00141133	0.0222901	3.18505	0.00981163	0.0367037	1.00211	0.793356	0.883542	4.74771	0.0109374	0.0522326
14203-3	SL008375	Annexin A7	P20073	10	0.913868	0.376163	0.756622	2.56073	0.00116312	0.021848	2.91749	0.00582354	0.0292798	1.06415	0.783989	0.878807	4.59579	0.010941	0.0521437
4450-26	SL009791	Heterogeneous nuclear ribonucleoprotein A/B	Q99729	3.7	1.00519	0.690472	0.877447	2.8908	0.00243387	0.023911	5.43782	0.000637551	0.017011	0.978301	0.290465	0.543868	10.4705	0.0109421	0.0521137
24417-22	SL014963	Rab GTPase-binding effector protein 1	Q15276	4.5	0.836137	0.077913	0.673398	1.93128	0.00211205	0.02369	2.40246	0.00532005	0.0282399	1.03628	0.96669	0.98245	2.39319	0.0109579	0.0521536
17726-3	SL016526	GTP-binding protein SAR1a	Q9NR31	4.2	0.709259	0.157503	0.654932	3.29066	0.00963798	0.0363242	3.55125	0.0383339	0.0766461	0.953344	0.502352	0.684575	3.8826	0.0109781	0.0521795
23521-29	SL012288	Nucleoside diphosphate kinase 7	Q9Y5B8	5.1	0.798707	0.128367	0.647719	2.25324	0.00352792	0.0265215	2.28701	0.0183299	0.0506337	0.994974	0.665761	0.799731	2.88412	0.0110226	0.0522497
23387-18	SL023264	TIP41-like protein	O75663	7.6	0.915152	0.267644	0.713043	1.74572	0.00139457	0.0223258	2.07452	0.00900987	0.0350058	1.03765	0.611448	0.759217	3.77018	0.0110233	0.0522178
13392-13	SL008814	Sodium/potassium-transporting ATPase subunit beta-1	P05026	1.8	1.04609	0.36099	0.75589	0.831382	0.0187146	0.0493729	0.642981	0.0110836	0.0388614	0.95703	0.172163	0.466969	0.275813	0.0110236	0.0521841
23680-1	SL005028	MCP-1 Induced Protein	Q5D1E8	4.5	1.05919	0.739386	0.893658	1.47798	0.00318396	0.0258683	2.00725	0.0137222	0.0431322	0.890649	0.0629275	0.416599	2.03374	0.0110526	0.0522863
873783	SL011202	Alpha-soluble NSF attachment protein	P54920	1.4	0.874395	0.196059	0.679979	2.3555	0.00327209	0.0261322	2.8242	0.0187937	0.0511328	1.01189	0.824288	0.902999	2.97649	0.011076	0.0523621
3853-56	SL008102	Malate dehydrogenase, cytoplasmic	P40925	2.8	0.943013	0.420116	0.762313	1.4341	0.00465473	0.0285609	1.7033	0.00307603	0.0237583	1.04904	0.314549	0.561074	2.76262	0.0110775	0.052334
20943-14	SL022127	N-alpha-acetyltransferase 50	Q9GZZ1	5.2	0.845864	0.170408	0.663179	2.72068	0.000286533	0.0205953	3.66654	0.001658	0.0206342	1.0298	0.985919	0.993393	4.54741	0.0111408	0.0524222
17512-2	SL007402	N-myc-interactor	Q13287	6	0.960427	0.530873	0.808884	1.51165	0.0284436	0.0636456	2.31177	0.0355921	0.0733716	0.984908	0.693269	0.819635	2.63197	0.0111782	0.0524229
18280-29	SL020956	Putative D-tyrosyl-tRNA(Tyr) deacylase 2	Q96FN9	3	0.955827	0.341383	0.747499	1.61085	0.000845482	0.0222223	1.85218	0.000707776	0.0171916	1.04358	0.452074	0.647764	2.89227	0.0112807	0.0524499
6267-51	SL013269	Stathmin-4	Q9H169	3.1	0.982015	0.66191	0.863105	2.38317	0.042396	0.0824738	6.98908	0.040354	0.0793562	1.03928	0.386804	0.605882	2.31545	0.0113708	0.0525907
5229-90	SL014735	Inosine-5'-monophosphate dehydrogenase 1	P20839	2.6	0.953244	0.348938	0.751888	2.85008	0.0680033	0.115537	5.65518	0.0402492	0.0792163	0.963079	0.341008	0.579928	2.10351	0.0114385	0.0527655
21240-6	SL021950	Aminomethyltransferase, mitochondrial	P48728	6	0.970776	0.350102	0.752324	1.23068	0.722192	0.768563	1.12692	0.723701	0.766233	0.980389	0.44872	0.647303	2.90069	0.0114572	0.052817
17380-2	SL013054	Ubiquitin-conjugating enzyme E2 K	P61086	7	0.930738	0.403654	0.759438	2.0957	0.00401038	0.027587	2.10345	0.0109859	0.0386731	1.04423	0.713447	0.831351	2.85042	0.0115193	0.0529299
12593-33	SL019751	p53 and DNA damage-regulated protein 1	Q9NUG6	3.7	0.953014	0.323888	0.743148	1.7626	0.000118416	0.0213877	2.49092	0.000277831	0.013782	0.962405	0.407262	0.618399	2.10021	0.0115234	0.0529145
19148-58	SL012993	Mitochondrial import inner membrane translocase subunit Tim8 A	O60220	3.1	0.967131	0.360915	0.756408	1.32496	0.0385508	0.0771016	1.78842	0.0291806	0.0648623	1.00787	0.946817	0.972071	3.0304	0.0115299	0.0528754
3903-49	SL005372	Sorting nexin-4	O95219	4.7	0.845004	0.161166	0.656217	1.97658	0.0117394	0.0396988	2.15926	0.0356931	0.0735153	0.950815	0.364325	0.591996	2.37902	0.0115406	0.0528902
23923-26	SL016432	Protein phosphatase 1F	P49593	2.2	0.908346	0.271317	0.710468	1.54079	0.0346727	0.0721946	1.98922	0.0518326	0.0935456	0.982652	0.756644	0.859784	3.45749	0.0115632	0.0528904
22973-8	SL003175	Gro-gamma	P19876	4	1.88121	0.090895	0.662114	6.86737	0.0126777	0.040964	7.97905	0.00686854	0.0312747	1.05997	0.583707	0.740434	4.30321	0.0115845	0.0529535
21747-114	SL022695	UBE2N (Ubc13)/Uev1a Complex	P61088 Q13404	6.3	0.998558	0.609986	0.843657	2.04777	0.00731722	0.0329978	2.13172	0.00335502	0.0245919	1.14055	0.31328	0.560088	3.30137	0.0117137	0.053233
19249-18	SL011670	Lysine--tRNA ligase	Q15046	8	0.860414	0.216325	0.691377	3.29342	9.94224e-06	0.0233444	5.34977	0.000524659	0.0172696	1.0039	0.696971	0.822218	5.16274	0.0117456	0.053138
23663-28	SL008447	Vacuolar ATP synthase subunit C 1	P21283	6.1	0.868929	0.0972038	0.655847	2.02415	0.014534	0.043751	3.54944	0.0226673	0.05644	0.950037	0.375829	0.598269	3.11691	0.0117537	0.0531404
16810-3	SL002794	Rab GDP dissociation inhibitor alpha	P31150	2.9	0.988929	0.722819	0.889041	1.43457	0.00564858	0.0299839	1.55423	0.00421302	0.0264261	1.09703	0.15867	0.464343	3.0473	0.0117717	0.0531539
24694-158	SL008393	Ezrin-radixin-moesin-binding phosphoprotein 50	O14745	4.1	0.858968	0.143727	0.650649	2.8568	0.00275179	0.0245673	4.18035	0.00557142	0.0285419	0.974201	0.557607	0.721488	5.49431	0.0117801	0.0531577
10363-13	SL004097	Mothers against decapentaplegic homolog 3	P84022	2	0.9565	0.376618	0.756243	1.98621	0.000550276	0.0225357	2.7974	0.00298904	0.0236571	0.91667	0.137045	0.453215	2.64844	0.0118072	0.05311
20445-29	SL021952	AP-1 complex-associated regulatory protein	Q63HQ0	4.4	0.982845	0.708961	0.883723	1.97313	0.00742716	0.0330701	3.25073	0.0126993	0.0415484	1.02893	0.853379	0.92253	6.09987	0.0119227	0.0532892
19377-14	SL012399	Noelin-2	O95897	1.2	0.998892	0.864914	0.951649	0.653095	0.000967834	0.0212381	0.288785	0.00335981	0.0246013	0.992137	0.670026	0.802391	0.384365	0.0119321	0.053297
7713-102	SL018148	Fragile X mental retardation protein 1	Q06787	5.3	0.930675	0.0243691	0.833281	1.3619	0.000154971	0.0205966	1.75997	0.00429052	0.0262804	0.920904	0.103691	0.445639	2.47562	0.01196	0.0533205
11257-1	SL007095	Dihydropteridine reductase	P09417	2.2	0.967411	0.353648	0.754421	1.30804	0.00732735	0.0330012	1.42683	0.0108652	0.0386148	1.03022	0.255019	0.516045	2.28784	0.0119926	0.0532633
19117-3	SL015127	Protein phosphatase 1 regulatory subunit 14A	Q96A00	2.7	0.837056	0.221884	0.696504	2.86631	0.0162533	0.0458687	3.13922	0.0224961	0.0562723	0.935831	0.26263	0.522885	2.27006	0.0120177	0.0533075
25105-87	SL013261	Eukaryotic translation initiation factor 2A	Q9BY44	6	0.995629	0.619663	0.846896	2.33758	0.000857705	0.0221307	3.16577	0.00240587	0.0227781	0.887803	0.212101	0.488726	3.41626	0.0120335	0.0532104
2790-54	SL003191	Neutrophil-activating peptide 2	P02775	2.7	3.03481	0.0450239	0.735843	7.86173	0.0182709	0.0486947	9.47913	0.00129198	0.0189994	1.67292	0.118581	0.446439	5.39331	0.0120372	0.0531934
374619	SL000006	Plasminogen activator inhibitor 1	P05121	5.6	1.33642	0.0521705	0.697322	1.98227	0.0456076	0.0867333	1.95945	0.0215038	0.0548814	1.31949	0.0427262	0.395484	2.90426	0.0120492	0.0532127
11288-26	SL019349	Cytosolic purine 5'-nucleotidase	P49902	7.3	0.985964	0.499123	0.793998	1.79688	0.0322888	0.0690056	3.36318	0.0483551	0.0890959	0.920957	0.0709741	0.421536	4.64288	0.0120492	0.0531797
4976-57	SL013240	Adapter molecule crk	P46108	4.4	0.935115	0.276497	0.714208	1.36635	0.0128989	0.0413	1.29864	0.0550618	0.0971582	1.02144	0.52826	0.703548	2.15957	0.0120684	0.053231
15316-262	SL019950	Thioredoxin-like protein 4B	Q9NX01	4	0.808667	0.0890893	0.664773	2.43208	0.00575725	0.0300846	2.73203	0.0150111	0.0450909	0.944494	0.386941	0.605961	3.16459	0.0120862	0.0531761
12558-3	SL011269	Ubiquitin-associated and SH3 domain-containing protein B	Q8TF42	5.4	0.620295	0.0917671	0.664344	2.70942	0.0141832	0.0432683	2.23684	0.0802672	0.127774	0.946082	0.409177	0.619172	2.37473	0.0121217	0.0530014
16856-79	SL007443	Microtubule-associated protein RP/EB family member 2	Q15555	3.5	0.908436	0.0834367	0.665604	1.46497	0.0184433	0.0490244	1.57864	0.0524019	0.0940669	0.993968	0.813634	0.896627	2.14586	0.0121492	0.0529899
20167-6	SL010818	Ras-related protein Rab-8B	Q92930	2	0.899998	0.447787	0.772523	3.82455	0.00808513	0.0340824	6.65137	0.0241902	0.0586156	0.918383	0.282259	0.537215	4.79727	0.0121708	0.0530185
2867-52	SL003721	RAC-alpha serine/threonine-protein kinase	P31749	4.2	0.912463	0.168981	0.66275	1.36382	0.0241649	0.0572159	1.46162	0.0472272	0.0878217	1.00187	0.9066	0.952579	2.87165	0.0121761	0.0530089
2986-49	SL003175	Gro-gamma	P19876	1.5	1.18197	0.647636	0.858639	2.48357	0.0217164	0.0537871	3.36341	0.00341391	0.0247658	0.952675	0.440554	0.641567	2.96193	0.0122116	0.0530326
24475-45	SL013297	Sorting nexin-12	Q9UMY4	5.2	0.847781	0.169162	0.662356	2.11495	0.0106548	0.0380784	2.3534	0.0221106	0.0558034	0.986347	0.649121	0.786989	3.05395	0.0122391	0.0530865
19189-2	SL010983	Ubiquitin carboxyl-terminal hydrolase 14	P54578	8.2	0.998635	0.600738	0.840937	1.82519	0.0296374	0.065321	1.60879	0.0685892	0.113707	1.26777	0.0964548	0.440044	2.70004	0.0122599	0.0531112
5648-28	SL017094	Chymotrypsinogen B2	Q6GPI1	3	0.914274	0.203474	0.686434	0.695572	0.0151828	0.0444689	0.49103	0.00684676	0.0312969	0.604096	0.0134317	0.359744	0.220515	0.0123303	0.0532196
25276-32	SL023438	Rab-like protein 6	Q3YEC7	4.9	0.921239	0.276704	0.713956	1.80656	0.00673203	0.0318686	2.64364	0.00525131	0.0281295	1.03386	0.676927	0.807771	3.83144	0.0123599	0.0531199
5248-68	SL005793	Peptidyl-prolyl cis-trans isomerase F, mitochondrial	P30405	8.3	0.62029	0.065151	0.694286	2.61373	0.0124315	0.0405969	1.85749	0.128895	0.185331	0.962769	0.450262	0.647407	2.68367	0.0123654	0.0531111
5464-52	SL003792	Growth factor receptor-bound protein 2	P62993	8.6	0.757845	0.109741	0.640973	2.80746	0.00480813	0.0286293	3.44723	0.0135724	0.0429682	0.933198	0.323075	0.566951	3.69647	0.0123735	0.0530811
9004-24	SL018580	Low-density lipoprotein receptor class A domain-containing protein 4	O15165	3.9	0.965249	0.548347	0.817472	4.396	0.012589	0.0408273	9.24057	0.00141586	0.019594	1.01044	0.961485	0.979139	3.70973	0.0124199	0.0531829
17806-6	SL005369	Syntenin-1	O00560	5.8	1.06922	0.211628	0.68855	1.17325	0.0184522	0.049011	1.66096	0.0355067	0.0732384	1.40392	0.00569211	0.342694	7.43908	0.0124244	0.0531375
24723-58	SL005729	Eukaryotic translation initiation factor 2 subunit 2	P20042	4.2	0.84978	0.222944	0.696417	2.65604	0.0014594	0.0222993	4.46447	0.00214414	0.0218889	1.02079	0.909474	0.95304	5.19532	0.0124979	0.0530334
1137033	SL004915	Chloride intracellular channel protein 1	O00299	6.5	0.763387	0.0987968	0.651615	2.34863	0.0101564	0.0371645	2.45748	0.0190417	0.0515487	0.947593	0.492429	0.677607	2.25448	0.0125458	0.0531084
21939-6	SL022739	ULA1/UBA3	Q13564 Q8TBC4	5.1	0.903335	0.228577	0.698525	1.40472	0.0130305	0.0415137	1.64317	0.010576	0.0381452	1.0154	0.992325	0.995434	2.09675	0.0126345	0.0532919
1848980	SL017963	HLA class II histocompatibility antigen, DR beta 3 chain	P79483	1.5	1.08813	0.0476924	0.708745	1.16913	0.00460917	0.0285298	1.11413	0.026342	0.0613805	1.35569	0.0422483	0.394168	2.58299	0.0126768	0.053279
14291-53	SL019710	Arf-GAP with GTPase, ANK repeat and PH domain-containing protein 2	Q99490	3.8	0.828345	0.0915415	0.663393	1.95688	0.0013553	0.0223577	1.92772	0.03479	0.0725031	0.982944	0.683527	0.812756	2.84797	0.0127214	0.0534026
2174169	SL018284	Translation initiation factor IF-3, mitochondrial	Q9H2K0	9.2	0.812066	0.100543	0.652739	1.83861	0.00377583	0.027002	1.42276	0.151073	0.21035	1.03128	0.959358	0.978671	4.21035	0.012738	0.0534404
12460-18	SL008613	Proteasome subunit alpha type-7	O14818	3.2	1.03541	0.731752	0.892238	1.61145	0.068526	0.116257	1.56508	0.0613284	0.104676	1.17785	0.259246	0.519821	2.65901	0.012782	0.0534343
4706-17	SL010830	Protein 4.1	P11171	4.3	0.835991	0.104299	0.654212	2.04967	0.0177364	0.048015	2.54004	0.033055	0.0702382	1.12056	0.0570946	0.41547	2.58208	0.0127923	0.0534453
5012-67	SL004296	Adenylate kinase isoenzyme 1	P00568	2	1.01341	0.564834	0.823234	2.04898	0.0115053	0.0393604	1.8913	0.0196438	0.0525726	1.27412	0.0576889	0.414231	2.42406	0.0128349	0.053465
549843	SL010529	Ubiquitin-fold modifier-conjugating enzyme 1	Q9Y3C8	4.9	0.947683	0.259922	0.711577	1.26541	0.0284262	0.0636471	1.41634	0.0217242	0.0552638	1.01669	0.60069	0.752893	2.10021	0.012857	0.0534618
2625-53	SL000453	Hsp90alpha	P07900	1.1	0.938327	0.362663	0.755576	1.76262	0.00682648	0.0321214	2.723	0.0167376	0.0482799	0.975571	0.539939	0.711169	2.22638	0.0129187	0.0535289
20994-37	SL022172	Pleckstrin homology domain-containing family F member 2	Q9H8W4	7.3	0.831937	0.204731	0.685748	2.57445	0.00660865	0.0315388	2.66786	0.0318783	0.0686699	1.00714	0.758769	0.86081	3.01256	0.0129889	0.053662
24942-22	SL011251	Protein unc-13 homolog D	Q70J99	10.3	0.883282	0.0903152	0.666157	1.43007	0.0559007	0.100246	2.12967	0.0387599	0.077191	1.00399	0.921254	0.959532	2.9591	0.0130591	0.0536376
20923-10	SL022102	Magnesium-dependent phosphatase 1	Q86V88	9	0.912316	0.35802	0.755057	2.12382	0.00770926	0.0334385	2.41814	0.0154522	0.0459456	0.992956	0.730305	0.843184	3.84263	0.0131306	0.0536497
16599-38	SL018803	GPN-loop GTPase 1	Q9HCN4	2.3	0.97715	0.452289	0.773846	1.83255	0.00627852	0.0309272	3.03582	0.00243083	0.0228	0.999896	0.908545	0.952775	3.71891	0.0131478	0.0535957
10370-21	SL004396	Signal transducer and activator of transcription 1-alpha/beta	P42224	6.1	0.83802	0.059407	0.696278	2.71969	0.000143435	0.0202071	5.01351	5.80975e-05	0.0124012	0.973497	0.576138	0.734537	4.055	0.0131788	0.0536287
18884-22	SL021230	DnaJ homolog subfamily B member 4	Q9UDY4	4.2	0.927406	0.354414	0.755139	1.41338	0.037375	0.0756088	1.24024	0.128986	0.185386	1.16668	0.0934437	0.437936	2.45158	0.0131836	0.0536173
11382-5	SL006491	Biliverdin reductase A	P53004	1.5	0.946524	0.457874	0.777359	1.66928	0.00326267	0.0260866	2.0571	0.00952184	0.0358865	1.09681	0.192803	0.480404	3.5711	0.0132609	0.0537145
271102	SL004760	Platelet-activating factor acetylhydrolase IB subunit beta	P68402	6.1	0.978637	0.657151	0.860883	1.2084	0.00191263	0.0229907	1.2387	0.0115106	0.0394745	1.07501	0.221293	0.496271	2.13757	0.0133156	0.0537506
21717-44	SL022281	Ubiquitin-conjugating enzyme E2 Q2	Q8WVN8	1.8	0.993252	0.958057	0.984616	1.53656	0.00276188	0.0246261	1.97711	0.00353232	0.0249816	1.00346	0.844803	0.916211	2.65318	0.013319	0.0537336
25299-11	SL023692	Nuclear receptor coactivator 7	Q8NI08	2	0.973843	0.412558	0.761347	1.63026	0.00352255	0.0265947	2.09187	0.00751743	0.0322097	0.943441	0.184505	0.472428	2.6953	0.0133463	0.0537515
21163-21	SL022246	TBC1 domain family member 13	Q9NVG8	6.5	0.931235	0.37714	0.756643	1.84412	0.000722176	0.0220217	2.0301	0.02102	0.0543159	0.918662	0.114232	0.446531	2.72794	0.0133683	0.0538094
12659-13	SL008839	Obg-like ATPase 1	Q9NTK5	4.2	0.936402	0.352948	0.753612	1.78958	0.00211689	0.0236689	1.94983	0.0104402	0.0380449	1.03194	0.861482	0.927305	3.18393	0.0135492	0.0539821
3852-19	SL000449	DnaJ homolog subfamily B member 1	P25685	4.9	0.885813	0.0311352	0.812283	1.49343	0.000885641	0.0218893	1.48927	0.031419	0.0679716	1.01015	0.864266	0.928314	2.60776	0.0135615	0.0540005
3194-36	SL008759	Platelet glycoprotein VI	Q9HCN6	4.2	0.948425	0.451291	0.774207	2.80118	0.0194425	0.0504989	3.99498	0.0109527	0.0386914	0.961328	0.514622	0.693116	2.38358	0.0135632	0.0539771
21188-38	SL022217	RWD domain-containing protein 4	Q6NW29	4.7	0.84677	0.154849	0.653146	2.46883	0.00550623	0.0296302	3.29768	0.0117052	0.039774	0.984334	0.608624	0.757446	5.2828	0.0136411	0.0540125
23350-66	SL023316	Protein FAM118B	Q9BPY3	3.4	0.894626	0.155398	0.653895	1.90486	0.00187707	0.0231156	2.90188	0.012126	0.040462	0.930161	0.223555	0.49833	2.51467	0.0136497	0.0539253
23967-8	SL015186	PAXIP1-associated protein 1	Q9BTK6	4	0.844593	0.0796005	0.673117	1.96293	0.00455255	0.0284545	2.72152	0.012526	0.0413852	0.984201	0.555159	0.72097	4.0056	0.0137254	0.0539217
17819-30	SL020941	Acylpyruvase FAHD1, mitochondrial	Q6P587	6.7	0.795057	0.039153	0.761862	1.19595	0.0743539	0.123584	1.01077	0.932168	0.943961	1.08377	0.372348	0.597589	3.16012	0.0137321	0.0538879
12583-77	SL019755	Serine/threonine-protein kinase A-Raf	P10398	3.1	0.955882	0.300537	0.725988	1.43303	0.00205372	0.0235994	1.96687	0.00583811	0.0293112	1.02333	0.703105	0.826823	2.16411	0.0138066	0.0540898
9257-14	SL017256	Translational activator of cytochrome c oxidase 1	Q9BSH4	5.7	0.872875	0.0723418	0.68125	1.26036	0.151742	0.21528	1.24795	0.812738	0.842893	1.02703	0.963747	0.980591	3.0141	0.013844	0.0541462
14156-33	SL004815	14-3-3 protein beta/alpha	P31946	5.9	0.792064	0.112068	0.639717	2.76226	0.0056942	0.0301126	4.42385	0.0164935	0.047949	0.938299	0.332155	0.573315	5.54107	0.0138972	0.0542336
23416-47	SL005576	Sorting nexin-15	Q9NRS6	4.2	0.958571	0.46848	0.781985	1.59836	0.0017593	0.0227803	1.82162	0.00339822	0.0247283	1.11262	0.0631522	0.416131	4.00022	0.0139062	0.0542388
24255-38	SL023198	Epsin-1	Q9Y6I3	4.6	0.87171	0.161035	0.656441	1.71165	0.0105718	0.0380132	1.82027	0.034822	0.0725056	0.94463	0.375215	0.598237	2.4825	0.0139896	0.0542937
21323-2	SL022216	RWD domain-containing protein 1	Q9H446	4.1	0.82303	0.144818	0.650157	2.32908	0.000918566	0.0216401	2.83569	0.00315887	0.0240553	1.02175	0.923612	0.960426	3.92556	0.0140295	0.0543883
21382-70	SL022030	Zinc phosphodiesterase ELAC protein 1	Q9H777	2.5	0.966333	0.687718	0.875684	1.84079	0.00151653	0.0223481	2.40768	0.000816292	0.0173715	1.00523	0.86983	0.932585	3.00597	0.0140396	0.0543677
23606-18	SL012559	Sterile alpha motif domain-containing protein 4B	Q5PRF9	1.2	0.917842	0.10296	0.654557	1.74512	0.00405834	0.0277543	2.28801	0.0104543	0.0379978	0.992691	0.707441	0.828326	3.33295	0.0140549	0.0543971
24670-1	SL023273	PIH1 domain-containing protein 1	Q9NWS0	4.5	0.825364	0.13363	0.645605	3.11009	0.000209785	0.0220557	5.07812	0.00153979	0.0200486	0.982492	0.589487	0.744148	4.45351	0.0141446	0.0543856
20076-7	SL004389	Myeloid cell nuclear differentiation antigen	P41218	5	1.046	0.706036	0.881637	16.6576	0.040023	0.0792584	27.4751	0.00337292	0.0246461	1.27861	0.298277	0.550016	5.22825	0.0141537	0.0543614
13954-9	SL020298	Glucosamine 6-phosphate N-acetyltransferase	Q96EK6	4.9	0.839976	0.0360077	0.76397	1.95339	0.002394	0.0237512	2.28484	0.00882291	0.0346811	1.02906	0.952314	0.975014	3.3407	0.0141653	0.0543464
23409-83	SL017406	Synapse-associated protein 1	Q96A49	4.5	0.946673	0.220051	0.694463	1.48596	0.00871789	0.035151	1.61988	0.0222118	0.0559384	0.914881	0.0701304	0.421141	2.39695	0.0141673	0.0543245
21985-61	SL019592	Integrin beta-1-binding protein 2	Q9UKP3	3.6	0.908727	0.245845	0.705103	1.80406	0.00834381	0.0344917	2.03309	0.0155281	0.046113	1.0331	0.855226	0.922544	3.16836	0.0141761	0.0542993
21747-8	SL022695	UBE2N (Ubc13)/Uev1a Complex	P61088 Q13404	2.9	0.969656	0.485019	0.789753	2.40489	0.000276017	0.0211333	3.20398	0.00289808	0.0234644	1.07478	0.406788	0.618346	5.3379	0.014193	0.0542755
719012	SL011533	Small glutamine-rich tetratricopeptide repeat-containing protein alpha	O43765	4.6	0.839537	0.219947	0.694756	2.09813	0.00420039	0.0280451	2.20081	0.028378	0.0640071	1.00726	0.814352	0.897278	3.43219	0.0142023	0.0542817
15608-5	SL018792	Ribosomal protein S6 kinase beta-1	P23443	5	0.908006	0.0343051	0.76957	1.42952	0.00234043	0.0237208	1.5841	0.0650903	0.109479	1.01731	0.806457	0.891927	2.20909	0.0142278	0.0542612
17686-27	SL008284	Tubulin-folding cofactor B	Q99426	6.5	0.798232	0.138652	0.64637	2.66951	0.00168438	0.0227295	3.46773	0.00372846	0.0255479	1.00076	0.758916	0.860838	3.85905	0.0142797	0.0543416
10870-32	SL025990	Spastin:Microtubule interacting and trafficking domain	Q9UBP0	5.2	0.875355	0.156606	0.655457	1.86695	0.00612705	0.0305875	2.49498	0.0212484	0.0546855	0.989152	0.661994	0.7967	3.89052	0.0142941	0.0542791
12432-23	SL010232	Calcyclin-binding protein	Q9HB71	4.3	0.834359	0.178056	0.667495	2.97731	0.00178396	0.0228893	4.82389	0.00789175	0.03303	0.952435	0.421389	0.625953	5.77879	0.014298	0.0542355
3836-51	SL010528	Ubiquitin-fold modifier 1	P61960	4.1	0.875938	0.1074	0.6444	1.6133	0.00235408	0.0236887	2.12219	0.00623194	0.0301496	1.01203	0.986058	0.993391	3.06571	0.0143209	0.054264
3148-49	SL003174	Gro-beta	P19875	3.8	1.31567	0.143665	0.652046	3.03774	0.016689	0.0464836	3.66093	0.00491012	0.0274936	0.982245	0.775279	0.872793	3.10711	0.0144071	0.0543276
24678-10	SL023411	Cell death regulator Aven	Q9NQS1	1.3	0.967786	0.414823	0.762131	1.47921	0.00582879	0.0302342	2.36852	0.00107764	0.0182913	0.977444	0.358778	0.589098	2.15387	0.0145013	0.0545077
12701-1	SL019791	Eukaryotic translation initiation factor 1b	O60739	4.6	0.819231	0.105153	0.651447	3.33864	2.28935e-05	0.0201577	5.17267	0.00414441	0.0263715	0.948244	0.397921	0.612801	5.70668	0.0145192	0.0544875
11307-33	SL007655	NEDD4-like E3 ubiquitin-protein ligase WWP1	Q9H0M0	3.9	0.881915	0.148336	0.65061	1.9214	0.00501156	0.0289831	2.89502	0.0160014	0.0469641	0.971283	0.434518	0.636594	4.77266	0.0145358	0.0544339
11217-16	SL007405	C-terminal-binding protein 1	Q13363	3.5	0.919722	0.0542351	0.700976	1.37785	0.000327512	0.0219714	2.06802	0.00301288	0.0236333	1.00336	0.991224	0.995321	2.83954	0.0146226	0.054527
11659-31	SL011224	Clathrin interactor 1	Q14677	6.7	0.664929	0.0893259	0.664426	2.21182	0.0398974	0.0790986	3.17773	0.0751823	0.121799	0.907913	0.305055	0.554245	3.26851	0.0146609	0.0544967
7806-33	SL018246	Beta-1,4-galactosyltransferase 7	Q9UBV7	3.2	1.20443	0.0414089	0.744092	1.46014	0.0649958	0.111503	1.30771	0.0595387	0.102591	1.19545	0.0624054	0.418651	2.09494	0.014714	0.0546079
14326-4	SL006253	Ubiquitin-conjugating enzyme E2 E1	P51965	3.5	0.954184	0.326083	0.743824	2.04165	0.00208999	0.0236686	3.62286	0.00354524	0.0249976	1.02517	0.694197	0.820319	3.23503	0.0147474	0.0546454
20078-6	SL008040	Myosin light chain 6B	P14649	5.7	0.988991	0.670201	0.866537	1.1055	0.267624	0.339298	1.51957	0.0722598	0.118179	1.03415	0.448547	0.647186	3.42463	0.0148269	0.0547672
24669-12	SL023380	DnaJ homolog subfamily C member 5B	Q9UF47	5.3	0.969645	0.544033	0.817442	1.58617	0.00382278	0.0271997	1.90447	0.00318158	0.0241498	1.02493	0.784898	0.878846	2.74731	0.0148514	0.0547999
12703-6	SL019810	Serine/threonine-protein kinase Nek7	Q8TDX7	8.3	0.704492	0.0949534	0.660268	3.07287	0.00284208	0.0248382	4.00494	0.0171875	0.0490356	1.04518	0.917905	0.957884	5.22706	0.0149365	0.0549413
17325-10	SL014982	Guanylate kinase	Q16774	4.7	0.977697	0.598202	0.83939	1.866	0.00846811	0.0347203	1.86378	0.00107522	0.0183386	1.1029	0.259812	0.519919	3.50322	0.014955	0.0548949
868092	SL005358	Phosphatidylethanolamine-binding protein 1	P30086	2	0.982131	0.591152	0.835992	1.74368	0.00486813	0.0286715	2.43751	0.00216548	0.0219477	1.0643	0.246622	0.511997	3.58321	0.0149568	0.0548726
11830-48	SL010616	Tyrosine-protein phosphatase non-receptor type 11	Q06124	5.3	0.870366	0.263142	0.709094	2.00542	0.000831806	0.0221103	1.9995	0.00229114	0.0225717	0.988762	0.687807	0.815779	3.07836	0.0149646	0.054873
21430-4	SL005008	Cytosolic phospholipase A2 alpha	P47712	1.3	0.898759	0.1048	0.652709	1.51698	0.0176892	0.0479425	1.48472	0.0874413	0.13642	0.963481	0.464903	0.657322	2.31726	0.0150289	0.0549371
15474-7	SL013908	Peptidyl-prolyl cis-trans isomerase NIMA-interacting 1	Q13526	3.2	0.937041	0.382598	0.75788	2.03671	0.00460244	0.0285133	2.23634	0.00845344	0.0339294	1.01864	0.931492	0.964348	3.59576	0.0150475	0.0549478
5493-17	SL010524	Serine/threonine-protein kinase WNK3	Q9BYP7	5.8	0.899216	0.310057	0.734625	1.78786	0.00224477	0.02353	1.85488	0.00626795	0.0301581	1.08207	0.404746	0.61764	3.1027	0.0150599	0.0549364
13594-158	SL020181	ADP-ribosylation factor-binding protein GGA1	Q9UJY5	6.8	0.88071	0.177855	0.668164	2.00529	0.00348553	0.0264855	2.68189	0.0121058	0.0404331	0.977801	0.594536	0.747975	4.41261	0.0150624	0.054917
9826-135	SL002513	Bis(5'-adenosyl)-triphosphatase	P49789	5.7	0.89802	0.290551	0.718877	1.70986	0.00760831	0.0333082	1.9858	0.0135246	0.0428939	1.01791	0.993224	0.996052	4.26476	0.0150676	0.0548792
9388-18	SL017468	Methylmalonyl-CoA epimerase, mitochondrial	Q96PE7	4.1	0.973598	0.553156	0.817548	1.13673	0.104888	0.160511	1.17063	0.288063	0.354555	0.963586	0.23385	0.501291	2.14755	0.0150984	0.0549062
11683-19	SL019567	ADP-ribosylation factor-binding protein GGA3	Q9NZ52	3.3	0.8126	0.100905	0.652683	2.11514	0.00536237	0.0294638	2.89877	0.0127549	0.041576	0.958593	0.375428	0.597765	4.70692	0.0151025	0.0548927
12522-6	SL011201	UV excision repair protein RAD23 homolog B	P54727	7	0.951183	0.485312	0.789866	1.43057	0.00143564	0.0223238	1.382	0.0130064	0.0420647	1.03703	0.630417	0.773769	2.52033	0.0151121	0.0548428
23575-58	SL023541	Cytochrome c oxidase assembly protein COX19	Q49B96	3.9	0.842234	0.0491463	0.700782	1.77935	0.0290049	0.0645532	1.778	0.0439632	0.0836061	0.963676	0.426448	0.630278	3.02218	0.0152842	0.0549575
25260-62	SL012564	Uncharacterized protein C15orf17	Q5XKK7	4	0.98416	0.850326	0.945194	0.984594	0.747282	0.789894	0.962403	0.388254	0.452867	1.04461	0.123872	0.449539	2.06047	0.0152869	0.0549393
9753-17	SL003645	Ezrin	P15311	4.9	0.877711	0.0830313	0.666142	1.56707	0.0200511	0.0513041	2.47105	0.0330561	0.0702193	0.960127	0.460433	0.654284	3.43685	0.0153288	0.0550056
8255-34	SL011114	Protein MRVI1	Q9Y6F6	4.9	0.82518	0.149827	0.651068	2.52643	0.00443144	0.0283773	3.33708	0.00413247	0.0263431	0.979661	0.475088	0.663992	3.35828	0.0153612	0.0550378
23558-33	SL023659	Methyltransferase-like protein 2B	Q6P1Q9	2.5	1.13764	0.127167	0.648636	0.95442	0.408789	0.479679	1.0513	0.938027	0.948394	1.54703	0.0697426	0.420605	2.33596	0.0154017	0.0550988
16596-25	SL012999	Glutaredoxin-3	O76003	5.7	0.838042	0.259253	0.710852	1.72763	0.00869298	0.0351109	1.58482	0.0579089	0.100545	1.0629	0.716596	0.833229	3.01891	0.0154028	0.0550467
13621-31	SL020199	AP-2 complex subunit alpha-2	O94973	7.8	0.884839	0.249315	0.705292	1.71418	0.00554216	0.02971	1.89017	0.029142	0.0648172	0.940625	0.279339	0.536148	2.6311	0.0154064	0.0549761
24424-25	SL023684	TBC1 domain family member 25	Q3MII6	2	1.00744	0.843786	0.941788	1.14607	0.0105898	0.0380001	1.22552	0.0774204	0.124566	0.952198	0.149098	0.459627	2.05713	0.0154551	0.0550939
12334-25	SL004695	Serine hydroxymethyltransferase, cytosolic	P34896	6.2	0.909585	0.0341113	0.775097	1.52678	0.0182423	0.0487106	1.59812	0.0235103	0.0575822	1.01502	0.90492	0.952234	3.2003	0.0154553	0.055067
7761-125	SL018256	Choline/ethanolamine kinase	Q9Y259	4.6	0.99319	0.657614	0.86053	1.16201	0.0114312	0.0392788	1.3351	0.0258488	0.0607942	0.941767	0.183299	0.471914	2.64011	0.0154977	0.0551063
21707-15	SL018449	Complement C1q-like protein 3	Q5VWW1	3.3	0.949547	0.209399	0.687009	0.552837	0.00569461	0.0300922	0.342203	0.00534801	0.0282818	0.86979	0.0177585	0.371189	0.371493	0.0155039	0.0550728
17794-6	SL005762	Phosphomannomutase 2	O15305	5.6	0.778756	0.115234	0.643193	2.52455	0.00299994	0.0254291	2.88723	0.028552	0.0639697	0.927227	0.257983	0.519209	2.93739	0.0155044	0.0550468
22033-32	SL022551	Wiskott-Aldrich syndrome protein	P42768	4	0.954579	0.334323	0.745244	1.72183	0.00430998	0.0281107	2.2328	0.0117003	0.0397956	0.908055	0.124721	0.450532	3.80737	0.0155398	0.0550339
19266-35	SL013328	Ras GTPase-activating protein-binding protein 1	Q13283	6.2	0.89982	0.260502	0.710679	1.89065	0.00233613	0.0237113	2.38707	0.00362707	0.0252212	0.965175	0.459272	0.653162	3.21826	0.0155405	0.0550085
17765-3	SL020983	Snurportin-1	O95149	3.5	0.906005	0.151642	0.650925	2.2735	0.00277452	0.0246142	3.48158	0.00686511	0.0312996	0.995094	0.678478	0.809073	4.21902	0.0156305	0.0552163
21963-48	SL014889	Disabled homolog 2	P98082	8.3	0.675744	0.0879997	0.664384	2.67666	0.00584498	0.0301848	2.34343	0.0456239	0.0857915	0.943743	0.399211	0.613849	2.07679	0.0156736	0.0553129
18295-102	SL008323	Glyoxylate reductase/hydroxypyruvate reductase	Q9UBQ7	5.3	0.956989	0.37444	0.755964	1.22995	0.000330353	0.0217477	1.25782	0.0474913	0.0882429	1.05871	0.414819	0.623424	2.02112	0.0156921	0.0553506
17675-17	SL019552	Acyl-coenzyme A thioesterase 13	Q9NPJ3	8.8	0.717389	0.0791817	0.674433	2.34017	0.0114351	0.039273	1.76619	0.123635	0.179269	1.0025	0.661412	0.796272	4.08092	0.0157645	0.0555227
11081-1	SL007151	Glycerol-3-phosphate dehydrogenase [NAD(+)], cytoplasmic	P21695	4.4	1.10233	0.157776	0.655291	1.6864	0.135273	0.196224	2.03672	0.0168331	0.0484166	1.01802	0.562467	0.726043	2.21277	0.0157947	0.055518
12396-19	SL006368	3-hydroxyisobutyryl-CoA hydrolase, mitochondrial	Q6NVY1	10.3	0.844576	0.112711	0.639756	1.63737	0.020809	0.0523682	1.36136	0.185434	0.246871	1.03666	0.982192	0.991767	3.70922	0.0158808	0.0555984
10722-13	SL025912	Tyrosine-protein kinase SYK:Protein kinase domain	P43405	3.4	0.979005	0.518531	0.803638	1.34436	0.0176095	0.0478555	1.73038	0.0299008	0.0659014	0.938734	0.0834228	0.429554	2.57732	0.0158919	0.0556097
25256-23	SL003681	Elongation factor 1-alpha 1	P68104	7.7	0.76336	0.124993	0.652185	3.03358	0.00153119	0.0224235	4.47514	0.00950649	0.035867	0.963785	0.501372	0.6839	2.56847	0.015965	0.0556721
15604-18	SL004716	Mitogen-activated protein kinase 9	P45984	4.4	0.940533	0.207659	0.68577	1.26416	0.00319744	0.0259479	1.38633	0.0369637	0.0750569	1.01162	0.828641	0.906922	2.78929	0.0159937	0.0556895
5909-51	SL003687	Nucleoside diphosphate kinase A	P15531	5.9	0.99165	0.790061	0.91593	1.27434	0.0117231	0.0397197	1.53648	0.0176779	0.0496307	1.05728	0.318152	0.56379	2.48599	0.0159972	0.0556466
9877-28	SL013040	Crk-like protein	P46109	1.7	0.913704	0.415881	0.762286	1.9663	0.0131422	0.0417186	2.35996	0.0441348	0.0838193	0.960919	0.379947	0.60129	2.95963	0.0160034	0.0556131
15433-4	SL005268	Proto-oncogene tyrosine-protein kinase Src	P12931	4.7	0.73378	0.178368	0.667247	3.35386	0.023291	0.0560512	4.01183	0.04865	0.089452	0.945239	0.346922	0.583645	2.69999	0.0160559	0.0556858
19129-15	SL006740	Methenyltetrahydrofolate synthase domain-containing protein	Q2M296	3.1	1.00578	0.968311	0.988233	1.50656	0.00212211	0.0236521	2.20591	0.00318366	0.0240878	0.939542	0.0111614	0.362308	2.80546	0.016089	0.0556909
17195-43	SL000023	BAG family molecular chaperone regulator 1	Q99933	1.7	0.968017	0.560398	0.820162	1.36319	0.0243853	0.0575443	1.63349	0.0118353	0.0399847	1.05038	0.336667	0.576862	2.46574	0.0161655	0.0557637
15303-63	SL004826	Protein S100-A5	P33763	3.9	1.00671	0.71831	0.887057	1.49704	0.0118602	0.0398774	1.98865	0.0178246	0.0499231	0.941738	0.0398231	0.39398	2.50712	0.0161782	0.0557258
23187-9	SL022676	Deubiquitinating protein VCIP135	Q96JH7	4.7	0.870994	0.0928117	0.663048	1.88403	0.00451652	0.0284057	2.77899	0.0203817	0.0535505	0.942779	0.393964	0.610713	2.88902	0.0161879	0.0557319
17697-2	SL021016	Esterase OVCA2	Q8WZ82	3.8	0.875877	0.210388	0.688651	2.35032	0.00249595	0.0239857	3.06808	0.00787107	0.0330416	0.985268	0.630647	0.773781	4.58136	0.0161979	0.055712
2900058	SL000350	Cell division control protein 42 homolog	P60953	4	0.841993	0.226267	0.697516	2.90795	0.00434906	0.0281829	4.5132	0.0145613	0.0445569	0.956516	0.478296	0.666097	3.77218	0.0162018	0.0556981
12450-42	SL016459	Phosphomevalonate kinase	Q15126	4	0.90306	0.176921	0.66822	1.57666	0.0196417	0.0507544	1.5605	0.0383681	0.0766491	0.967832	0.431411	0.634948	2.03532	0.0162045	0.0556802
19122-47	SL016370	Myosin regulatory light chain 12B	O14950	5.3	0.944713	0.138006	0.645922	1.41735	0.00534789	0.0294993	1.3248	0.0297244	0.0657183	0.967933	0.494157	0.678792	2.15859	0.0162624	0.0557432
19334-62	SL016128	Thioredoxin domain-containing protein 12	O95881	6.5	0.877161	0.185445	0.67023	1.6589	0.0271549	0.0617029	1.36247	0.222877	0.287536	0.923821	0.24735	0.511999	2.09702	0.0163368	0.0558624
21885-196	SL014770	Nucleolysin TIA-1 isoform p40	P31483	4.3	0.800997	0.0976086	0.654815	2.71534	0.00207776	0.0237208	4.28047	0.012546	0.041335	0.948417	0.394057	0.610589	5.46551	0.0163597	0.0558322
13497-34	SL020138	Eukaryotic translation initiation factor 3 subunit J	O75822	3.4	0.950747	0.42424	0.763697	1.72305	0.0017801	0.0228814	2.26637	0.0167079	0.048313	0.953249	0.309137	0.557349	2.79118	0.01641	0.0558414
3481-87	SL011073	Xaa-Pro aminopeptidase 1	Q9NQW7	7.6	0.972133	0.61167	0.844163	1.54659	0.0244332	0.0575995	1.74683	0.0136239	0.0430345	1.17274	0.0422523	0.393684	3.19151	0.0164106	0.0558167
18165-181	SL008564	Ubiquitin-conjugating enzyme E2 variant 2	Q15819	3.5	0.960893	0.491354	0.792195	1.73176	0.00121463	0.021882	2.00721	0.00169164	0.0206873	1.053	0.453556	0.648701	3.16213	0.0164387	0.0558314
21105-23	SL022287	Protein unc-119 homolog B	A6NIH7	2.8	0.904744	0.185116	0.670759	2.17238	0.00127785	0.0222801	3.2167	0.00408181	0.0262818	0.990007	0.727424	0.841099	4.39434	0.0164434	0.0558205
572184	SL010513	cAMP-dependent protein kinase catalytic subunit alpha	P17612	6.2	0.714637	0.0302693	0.823231	2.18046	0.00352365	0.0265745	2.80075	0.00814638	0.0334986	0.972264	0.508666	0.689046	3.66883	0.0164598	0.0558221
21437-77	SL013745	Methylated-DNA--protein-cysteine methyltransferase	P16455	4.8	0.853007	0.142344	0.650661	2.72212	0.000475266	0.0232484	3.53654	0.00489971	0.0274571	0.9761	0.545889	0.715128	2.78834	0.016513	0.0559758
15325-14	SL007137	Neuromodulin	P17677	5.2	0.819032	0.165213	0.659356	3.15605	0.0390926	0.0779417	3.52411	0.0587657	0.101607	0.945351	0.408219	0.619319	2.98295	0.0166122	0.0559887
23700-42	SL023306	ATP-binding cassette sub-family F member 3	Q9NUQ8	2.8	0.941282	0.22601	0.698252	2.31412	0.000645037	0.0213316	4.46809	0.000521193	0.0172361	0.988685	0.612168	0.759576	2.72662	0.0166388	0.0559979
11333-82	SL006485	Rho GTPase-activating protein 25	P42331	4.6	0.945465	0.417193	0.762509	3.81452	0.0196123	0.0507156	8.91642	0.0194531	0.0522607	0.983556	0.72101	0.836429	13.8367	0.0166773	0.0560474
17854-33	SL020920	N-alpha-acetyltransferase 10	P41227	1.9	0.934255	0.2073	0.686516	1.85792	0.000756771	0.0223979	2.89232	0.00466536	0.0269146	0.965023	0.36173	0.591053	3.29514	0.0166928	0.0560724
18174-79	SL008888	Programmed cell death 6-interacting protein	Q8WUM4	2.3	0.913707	0.176278	0.668662	1.57307	0.00464516	0.0286269	2.27929	0.0218483	0.0553794	1.01621	0.788646	0.880663	3.3368	0.016741	0.056154
12956-40	SL019438	KIF1-binding protein	Q96EK5	4.3	0.707238	0.0961493	0.656275	2.8544	0.00820387	0.034316	3.17965	0.0249496	0.0597162	0.968072	0.495401	0.679572	2.90757	0.0167611	0.0561414
720291	SL005679	Translationally-controlled tumor protein	P13693	4.4	0.82602	0.126764	0.649874	2.30133	0.00853881	0.0348276	3.14939	0.0183075	0.0506313	0.969211	0.55714	0.721547	4.54289	0.0167738	0.0561304
20952-15	SL022023	Ethylmalonyl-CoA decarboxylase	Q9NTX5	6	0.921617	0.463391	0.779771	1.15731	0.205994	0.274451	1.13083	0.406013	0.469692	1.05915	0.33618	0.577151	2.71769	0.0168064	0.0561329
356904	SL004306	SUMO-conjugating enzyme UBC9	P63279	7.4	0.940185	0.424181	0.763981	3.20092	0.000404886	0.0230001	5.1773	0.000740605	0.0174476	1.02744	0.901191	0.95044	7.33013	0.0168613	0.0561299
5275-28	SL014488	Proto-oncogene vav	P15498	6.7	0.744699	0.127775	0.648451	4.01182	0.0215935	0.0535391	8.29104	0.0377368	0.0759046	0.936743	0.382034	0.603103	7.07408	0.0168701	0.0561062
24698-12	SL023310	Pre-mRNA-splicing factor 18	Q99633	2	0.96839	0.40648	0.760692	1.7306	0.00871427	0.0351565	3.43468	0.00251284	0.0228688	1.01206	0.689163	0.816563	2.41918	0.0169006	0.0560754
19161-1	SL010976	Ubiquitin carboxyl-terminal hydrolase 15	Q9Y4E8	4.9	0.984248	0.55988	0.819916	1.74335	0.0174458	0.0476494	1.74709	0.00551212	0.0284658	1.16367	0.0938722	0.438195	3.32834	0.0169809	0.0562358
12571-14	SL019778	ADP-ribosylation factor-like protein 3	P36405	2.8	0.911128	0.0588267	0.699958	1.32729	0.0524769	0.0957635	1.45112	0.0428997	0.0822274	1.04873	0.536812	0.708905	3.11382	0.0169865	0.0562279
17722-5	SL002795	Peptidyl-prolyl cis-trans isomerase FKBP4	Q02790	5.1	1.00792	0.869279	0.954067	1.58459	0.0195411	0.0506058	1.80422	0.0023618	0.0227585	1.04553	0.420329	0.626095	2.29685	0.017085	0.0564215
883492	SL004940	Tyrosine-protein phosphatase non-receptor type 6	P29350	4.7	0.947913	0.451748	0.773484	2.40299	0.00734991	0.0329973	4.36614	0.0268498	0.062071	0.952531	0.448809	0.647167	8.25286	0.0171443	0.0564055
25064-34	SL016545	Type I inositol-3,4-bisphosphate 4-phosphatase	Q96PE3	4.2	0.945444	0.0461879	0.727847	1.27538	0.0111481	0.038952	1.36329	0.0177406	0.0497076	1.02573	0.472943	0.662704	2.27298	0.0172227	0.0564789
21221-67	SL003794	Serpin B9	P50453	2	0.92613	0.287243	0.716734	1.99803	0.00110644	0.0219542	2.75832	0.00173665	0.0207691	0.980011	0.555891	0.721123	2.35095	0.0172672	0.0565197
3379-29	SL007228	Protein kinase C iota type	P41743	5.5	0.908964	0.319804	0.74102	1.79947	0.00651748	0.0313159	2.34013	0.00499694	0.0278469	1.07693	0.395606	0.611778	3.65072	0.0172796	0.0565077
2905779	SL000567	Transforming protein RhoA	P61586	4.7	0.813374	0.096069	0.657	2.35342	0.00569905	0.030093	3.80429	0.0156795	0.0463478	0.925738	0.291476	0.543594	4.58691	0.0173081	0.0565222
23364-3	SL023679	Uridine-cytidine kinase 1	Q9HA47	3.5	0.916482	0.136541	0.645066	1.77237	0.00588336	0.0301618	2.17818	0.0231994	0.0572989	0.91217	0.181959	0.471393	2.59891	0.0174087	0.0566929
10354-57	SL007221	Signal transducer and activator of transcription 3	P40763	4.4	0.928841	0.315923	0.738341	1.62143	0.0101527	0.0371704	2.27018	0.0252573	0.0601258	0.966518	0.501315	0.683955	2.678	0.0174106	0.0566729
5980-55	SL017272	BolA-like protein 3	Q53S33	3.5	0.959042	0.451231	0.774293	1.36134	0.000667891	0.0215809	1.26298	0.052466	0.0941342	0.98	0.576864	0.735063	2.16378	0.0174276	0.0566498
16043-30	SL025982	SHC-transforming protein 1:Phosphotyrosine Interaction Domain	P29353	4.9	0.895402	0.147984	0.650686	2.00427	0.000820714	0.0220653	2.67853	0.0123795	0.0410166	0.956945	0.397208	0.61224	4.50103	0.0174658	0.0565649
4250-23	SL006268	NSFL1 cofactor p47	Q9UNZ2	5.3	0.865924	0.180125	0.665688	1.6194	0.00610995	0.0305888	1.72938	0.00731351	0.0320176	1.07742	0.35956	0.58997	3.12239	0.0175579	0.0565515
1263985	SL003722	RAC-beta serine/threonine-protein kinase	P31751	7.4	0.873522	0.319164	0.740755	1.67172	0.0214552	0.05329	2.22639	0.0347366	0.0724777	0.978433	0.583808	0.74043	3.48739	0.0175777	0.0565375
13976-9	SL015120	Rho guanine nucleotide exchange factor 1	Q92888	4.7	0.982975	0.466061	0.781093	1.87338	0.00169306	0.0226728	3.38728	0.00835472	0.0337253	0.960089	0.129941	0.454021	2.41469	0.0175972	0.0565229
11105-171	SL003650	Alpha-enolase	P06733	4	0.948699	0.26641	0.710562	2.13657	0.000619169	0.0216986	3.97094	0.019686	0.0526056	0.92448	0.0551839	0.415294	5.90351	0.0178048	0.0567497
25484-120	SL021128	AT-rich interactive domain-containing protein 3C	A6NKF2	3	0.946698	0.17396	0.666328	2.77765	0.0827716	0.134002	9.36711	0.058256	0.101048	0.985677	0.666572	0.800295	2.43607	0.0178602	0.0568491
14107-1	SL020315	5-formyltetrahydrofolate cyclo-ligase	P49914	7.4	0.800266	0.119928	0.647336	2.65146	0.00759259	0.0333222	3.94282	0.0224619	0.0562865	0.974808	0.604944	0.755402	6.38198	0.0178863	0.0569066
18189-12	SL008712	Vacuolar protein-sorting-associated protein 25	Q9BRG1	11.8	0.900493	0.341761	0.747861	1.88604	0.00572993	0.0300981	2.43547	0.0424941	0.0817837	0.97695	0.397176	0.612324	3.55293	0.0179226	0.0569191
23615-4	SL013291	TRM112-like protein	Q9UI30	3.8	1.03093	0.378876	0.756464	1.32003	0.0023459	0.0236741	1.99484	0.00214765	0.0218613	0.981993	0.964331	0.980761	2.19354	0.0179421	0.056853
12358-6	SL007325	Immunoglobulin-binding protein 1	P78318	5.3	0.950252	0.486332	0.790794	1.86846	0.00731497	0.0330087	2.00879	0.00148605	0.0199385	1.061	0.711281	0.830201	4.06559	0.0180561	0.0571114
21760-22	SL005329	Ubiquitin-activating enzyme E1	P22314	6.4	0.818275	0.185693	0.670092	2.23117	0.00774876	0.0335272	2.83458	0.0137345	0.0431322	1.00975	0.926996	0.962665	3.9901	0.0180647	0.0571129
4309-59	SL004812	Triosephosphate isomerase	P60174	3.7	0.895602	0.244595	0.704387	2.13328	0.00143062	0.022394	3.12947	0.00717937	0.0317461	1.02496	0.901972	0.950979	4.94417	0.018088	0.0571609
10058-1	SL013796	UV excision repair protein RAD23 homolog A	P54725	7.6	0.98067	0.62487	0.84809	1.62125	0.0253196	0.0589591	1.66971	0.0135251	0.0428762	1.07113	0.0475953	0.404905	3.07533	0.0181059	0.0571661
20090-63	SL021846	Ubiquitin-conjugating enzyme E2 E3	Q969T4	2.8	0.94372	0.255663	0.709291	1.65491	0.00345941	0.0264296	2.88974	0.0220111	0.0556318	1.01324	0.928259	0.962842	2.52833	0.0181147	0.0571685
21552-9	SL016458	Peroxisomal acyl-coenzyme A oxidase 1	Q15067	8.1	0.689898	0.0934572	0.664291	2.59292	0.00637451	0.0312036	1.84554	0.102199	0.154748	0.969476	0.48184	0.668257	2.62502	0.0181407	0.057148
18408-26	SL008052	ADP-ribosylation factor 4	P18085	3.6	0.891518	0.127431	0.647634	1.53187	0.0167197	0.0465324	1.67044	0.0283997	0.0640152	1.01939	0.8274	0.905704	3.02202	0.0181841	0.057208
21147-9	SL015829	Fructosamine-3-kinase	Q9H479	1.5	0.917569	0.401454	0.759356	2.31373	0.0108699	0.0385733	2.11084	0.0369468	0.0750442	1.0395	0.750326	0.854673	2.75901	0.0182391	0.0573299
24050-26	SL003724	Glycogen synthase kinase-3 beta	P49841	3.5	0.75383	0.103008	0.653684	2.4333	0.00982868	0.036554	2.72282	0.0370675	0.0751594	0.96675	0.496126	0.680038	3.20105	0.018244	0.0573197
14094-29	SL000138	Heparin-binding EGF-like growth factor	Q99075	3.4	1.76573	0.03034	0.818832	4.85425	0.0014874	0.0224352	4.84683	0.0118012	0.0399846	1.55661	0.0133259	0.358274	5.66332	0.0182491	0.0573101
17849-6	SL021009	Developmentally-regulated GTP-binding protein 1	Q9Y295	4.5	0.856426	0.081835	0.670286	2.34425	0.00113319	0.0216908	3.84288	0.00709086	0.0316527	0.995813	0.746738	0.852516	3.82769	0.0182819	0.057362
21131-109	SL022278	tRNA wybutosine-synthesizing protein 5	A2RUC4	3.3	0.913078	0.109291	0.64207	1.59558	0.004109	0.0278842	1.97329	0.0130792	0.0421261	0.977224	0.507419	0.688284	3.57007	0.0182856	0.0573481
17145-1	SL004832	Protein S100-A8/A9 heterodimer	P05109 P06702	4.2	1.0319	0.805504	0.921249	5.90659	0.115934	0.173274	23.3337	0.055772	0.0981654	1.02912	0.60737	0.757089	100.866	0.0183048	0.0573573
12562-1	SL014979	Serine/threonine-protein kinase N1	Q16512	1.8	1.08217	0.457939	0.777282	1.15196	0.082778	0.133982	1.41844	0.0244256	0.0590641	1.01234	0.775649	0.872791	2.17477	0.0183668	0.0573221
1520963	SL005292	Endoplasmic reticulum resident protein 44	Q9BS26	8.1	1.26415	0.00801208	0.829957	1.81363	0.0193359	0.0503148	2.49614	0.00487547	0.0274303	1.05915	0.240375	0.508316	2.17098	0.0184126	0.0573124
18868-7	SL004001	Chromobox protein homolog 3	Q13185	7	0.981335	0.569727	0.825243	1.90688	0.0535205	0.0972648	4.62788	0.0236415	0.0577229	1.02427	0.478101	0.666089	2.11416	0.018476	0.0573831
190475	SL003951	Brain-derived neurotrophic factor	P23560	2.4	1.1282	0.150447	0.650951	1.45498	0.0619799	0.107772	1.8136	0.0986483	0.150342	1.22921	0.06461	0.418302	2.32917	0.0184878	0.0573944
19504-22	SL021087	Thymidylate kinase	P23919	6.3	0.935665	0.377481	0.756895	1.97837	0.00115672	0.021786	1.97507	0.00704187	0.0316345	1.08547	0.405177	0.61763	3.8274	0.0185945	0.0576494
2337036	SL018431	Serine-rich single-pass membrane protein 1	Q8WWF3	5.4	0.902073	0.250149	0.705102	1.72687	0.00532222	0.0294731	2.16915	0.00892226	0.0348577	1.00096	0.812894	0.896092	3.40818	0.0186002	0.0576417
12448-246	SL006476	Glycylpeptide N-tetradecanoyltransferase 1	P30419	6.6	0.766038	0.0943795	0.659533	3.6209	0.000496934	0.023029	5.5418	0.00359023	0.025064	0.968656	0.516866	0.69481	5.04595	0.0186091	0.0575933
11643-73	SL019554	E3 ubiquitin-protein ligase DTX3L	Q8TDB6	5.3	0.943544	0.294468	0.72047	1.1568	0.0272787	0.0619243	1.6256	0.0482728	0.0890608	0.979617	0.287713	0.542174	2.05138	0.0186343	0.0575702
25042-3	SL011182	NAD-dependent malic enzyme, mitochondrial	P23368	12	0.738255	0.108413	0.642274	2.11329	0.0075062	0.0332121	1.59211	0.165182	0.225711	1.02887	0.841604	0.914573	3.14841	0.0186539	0.0575045
17164-15	SL004211	Annexin A4	P09525	4.2	0.907706	0.312007	0.735534	1.83958	0.172375	0.237428	3.82471	0.0711464	0.116983	0.977171	0.78224	0.877544	6.60411	0.0186705	0.0575056
25216-8	SL004476	Calgranulin A	P05109	3.4	1.01783	0.657338	0.860488	1.46793	0.07793	0.128257	2.61591	0.0261115	0.0611467	1.01016	0.992623	0.995591	4.70399	0.0186954	0.057532
21341-19	SL021983	Charged multivesicular body protein 4a	Q9BY43	2.4	0.948153	0.470356	0.78252	2.03237	0.00309421	0.0256721	2.82885	0.007925	0.0330318	1.04727	0.504166	0.686118	3.53653	0.018702	0.0575269
528751	SL002792	beta-adrenergic receptor kinase 1	P25098	4.6	0.866745	0.155775	0.654313	2.84619	0.00483036	0.0285925	5.80904	0.0112682	0.0391579	0.958657	0.4197	0.625686	8.6898	0.0187025	0.0575036
18916-25	SL004707	Inosine triphosphate pyrophosphatase	Q9BY32	4.3	0.938831	0.257644	0.708923	1.22691	0.00702062	0.0324923	1.28733	0.0132651	0.0423954	1.01772	0.783906	0.878853	2.32818	0.0187425	0.0575511
8307-47	SL018439	UPF0696 protein C11orf68	Q9H3H3	7.2	0.834139	0.128209	0.647385	2.09745	0.00175575	0.0228604	2.56131	0.0121042	0.0404469	0.978427	0.586537	0.741753	4.1518	0.018753	0.0575581
17436-193	SL010497	Casein kinase I isoform gamma-2	P78368	2.6	0.910908	0.250596	0.704951	1.57912	0.00939193	0.0360724	2.13887	0.0367313	0.0748222	0.962188	0.445952	0.644763	3.15442	0.0188061	0.0576208
11424-4	SL008049	Fumarylacetoacetase	P16930	3.7	0.921457	0.149363	0.652271	0.808926	0.0309391	0.0672431	0.667972	0.00916362	0.0351955	0.830345	0.0255175	0.38655	0.477614	0.018808	0.0576016
19262-219	SL008117	Very long-chain specific acyl-CoA dehydrogenase, mitochondrial	P49748	6.6	0.792903	0.115163	0.644328	1.87866	0.00694077	0.032378	1.52036	0.17517	0.236198	0.970729	0.540827	0.711407	3.57799	0.0188217	0.0575934
17843-30	SL016522	Phosphopantothenate--cysteine ligase	Q9HAB8	10.2	0.867879	0.197334	0.679715	2.0609	0.00145862	0.0223359	2.58718	0.00909489	0.0350462	0.979193	0.617534	0.76341	4.24708	0.0188278	0.0575871
3820-68	SL010503	MAP kinase-activated protein kinase 2	P49137	3.9	0.834643	0.0783467	0.673017	1.93172	0.00588237	0.0301788	2.7001	0.016683	0.0482806	0.956746	0.422757	0.626927	4.37656	0.0188583	0.0575805
12720-71	SL019882	Ubiquilin-4	Q9NRR5	5.7	0.925965	0.234561	0.700698	1.47419	0.00308362	0.0256447	1.82105	0.0118372	0.0399717	0.996745	0.85139	0.920662	3.19	0.0188791	0.0575939
17802-4	SL020967	Sialic acid synthase	Q9NR45	2.8	0.931604	0.340754	0.74798	1.65086	0.0181193	0.0485664	2.78493	0.013111	0.0421513	1.05438	0.641638	0.781685	3.38634	0.0189972	0.0577293
17514-48	SL008443	Ras-related protein Rab-21	Q9UL25	6.7	0.794463	0.144277	0.649799	2.5232	0.0148772	0.0441986	3.84965	0.0235538	0.0576288	0.972913	0.514414	0.693102	3.96834	0.01901	0.0576936
20378-110	SL022095	Leucine zipper transcription factor-like protein 1	Q9NQ48	2.9	0.925182	0.0334711	0.78329	1.62121	0.00315545	0.0258153	2.4534	0.00961766	0.0361316	1.01807	0.430788	0.634693	4.66356	0.0190608	0.057649
18236-3	SL016463	Galectin-related protein	Q3ZCW2	4.9	0.735378	0.0650214	0.695009	2.57803	0.0121165	0.0401831	2.22292	0.0528151	0.0945197	0.900818	0.191232	0.478692	2.05674	0.0191308	0.0576131
10053-5	SL004474	Integrin-linked protein kinase	Q13418	6.7	0.647515	0.0606493	0.699204	2.67899	0.00386416	0.0272737	2.39281	0.0443651	0.0840753	0.991113	0.671516	0.803902	2.09806	0.0191909	0.0577694
337302	SL004704	COMM domain-containing protein 7	Q86VX2	2.5	1.00318	0.928912	0.974278	1.44907	0.0171237	0.0471538	2.2335	0.0173119	0.0491714	0.917858	0.0613862	0.418591	2.16737	0.0191992	0.0577451
21128-2	SL003725	CDK2	P24941	4.3	0.961077	0.426745	0.763911	1.62289	0.0278707	0.0628629	1.49374	0.0694886	0.114955	1.18185	0.0533166	0.409556	3.18566	0.0192586	0.057825
20130-144	SL021665	Casein kinase I isoform gamma-1	Q9HCP0	6	0.770324	0.0907318	0.662982	2.22926	0.0117388	0.0397157	2.77763	0.0431136	0.0825251	0.971865	0.556635	0.721159	3.71436	0.0192773	0.0578565
12376-85	SL003762	Cyclin-dependent kinase 4 inhibitor D	P55273	3.2	0.907349	0.171407	0.663765	2.28878	0.0284153	0.0636632	2.68852	0.0352151	0.0729789	0.917499	0.307985	0.556268	3.25785	0.019283	0.0578243
18321-38	SL014717	Bifunctional methylenetetrahydrofolate dehydrogenase/cyclohydrolase, mitochondrial	P13995	5.3	0.876892	0.100197	0.654113	1.28163	0.0987636	0.153303	1.23143	0.427121	0.490087	1.03013	0.875938	0.936283	2.42379	0.0193371	0.0578881
20936-8	SL022245	Putative deoxyribonuclease TATDN3	Q17R31	2.2	0.923675	0.031184	0.804615	1.30115	0.0055016	0.0296279	1.61064	0.000118323	0.011739	1.01427	0.73221	0.844415	2.37979	0.0193607	0.0578849
12796-44	SL019860	Diphosphoinositol polyphosphate phosphohydrolase 1	O95989	3.3	0.956362	0.0855213	0.666385	1.3228	0.0164233	0.0460533	1.52581	0.0202793	0.0534609	1.01665	0.545722	0.715174	3.24052	0.0194042	0.0578922
8303-102	SL012842	UPF0160 protein MYG1, mitochondrial	Q9HB07	6.7	0.940026	0.230563	0.697633	1.41071	0.156283	0.219996	1.6382	0.0738686	0.120335	1.01945	0.985126	0.993021	2.58525	0.0194097	0.0578841
3453-87	SL006917	Tyrosine-protein kinase Lyn	P07948	5.8	0.732778	0.0988024	0.650434	2.501	0.0280696	0.0631498	4.05101	0.0540976	0.0959858	0.91731	0.296707	0.54827	3.3691	0.0194162	0.0578788
18327-6	SL016768	Sorting nexin-5	Q9Y5X3	4.6	0.912509	0.111675	0.639543	1.67527	0.0385352	0.0770923	2.70472	0.027676	0.0631518	0.981017	0.529202	0.704269	3.23619	0.0195536	0.0580184
4272-46	SL000539	Glucose-6-phosphate isomerase	P06744	4.3	0.979177	0.76903	0.906467	1.51127	0.0209987	0.0525639	2.45139	0.0317087	0.0684093	1.00987	0.935487	0.96678	7.88458	0.0196054	0.058123
23704-11	SL010846	Transmembrane protein 24	O14523	1.1	0.872992	0.128139	0.648425	1.68345	0.00847061	0.0347103	1.46183	0.0976805	0.149092	0.884086	0.135316	0.452596	2.0584	0.0196807	0.0581506
24470-20	SL018915	Poly(rC)-binding protein 3	P57721	4.2	0.856684	0.0219789	0.860109	1.63317	0.00151663	0.0223031	2.27388	0.016115	0.047219	1.05979	0.265829	0.525246	4.94544	0.0196936	0.0581643
14655-1	SL020140	DnaJ homolog subfamily C member 17	Q9NVM6	3.8	0.967794	0.478637	0.784988	1.47216	0.00563651	0.0299649	2.16658	0.00806182	0.0333651	1.04567	0.180876	0.471187	2.45963	0.019783	0.0583306
12449-16	SL012991	Peptidyl-prolyl cis-trans isomerase H	O43447	4.8	0.917616	0.261473	0.708664	1.97266	0.000833327	0.0220675	2.73357	0.000803074	0.0172465	1.03211	0.792751	0.883287	4.22402	0.019905	0.05847
2867337	SL004821	Protein S100-A4	P26447	2.6	0.955532	0.207632	0.686003	1.19927	0.000119239	0.0209981	1.57409	0.0057992	0.0291991	1.06675	0.0453026	0.401398	2.70926	0.0200754	0.0585068
17151-84	SL004509	Interferon regulatory factor 3	Q14653	4	0.860109	0.189848	0.675058	2.59031	0.00186574	0.0231378	3.72503	0.00255776	0.022864	1.00851	0.867664	0.930971	5.83093	0.0201035	0.0585646
19297-4	SL007111	Glucose-6-phosphate 1-dehydrogenase	P11413	3.1	0.821445	0.147946	0.650927	2.77749	0.0198063	0.0510299	5.47271	0.030967	0.0674078	0.966762	0.522131	0.698821	10.3118	0.0201156	0.0585513
1632149	SL012826	Cystatin-like 1	Q9H114	10.3	0.978158	0.500979	0.794439	2.27471	0.00576581	0.0300847	3.35134	0.00788866	0.0330367	0.857325	0.0502647	0.405108	8.17398	0.0201268	0.0585356
12016-60	SL013756	E3 ubiquitin-protein ligase CBL	P22681	6.4	0.876997	0.18763	0.673632	2.51242	0.01924	0.0502137	4.70197	0.0276699	0.0631789	0.98445	0.656684	0.793291	5.88071	0.0201309	0.0585233
25287-7	SL010128	Eukaryotic translation initiation factor 4 gamma 1	Q04637	2.2	0.890137	0.125845	0.650366	1.75793	0.00989895	0.036699	2.34659	0.0208158	0.0540658	0.928042	0.286689	0.541404	2.69682	0.0201464	0.0584959
13930-3	SL007678	DNA dC->dU-editing enzyme APOBEC-3G	Q9HC16	5.7	0.890899	0.0937939	0.662673	1.76778	0.000513918	0.0224847	2.20737	0.00189402	0.0209772	0.966463	0.465596	0.657642	2.65661	0.0201467	0.0584729
20991-2	SL022088	LIM domain-containing protein 2	Q9BT23	5.4	0.862681	0.170855	0.663087	2.66729	0.0069463	0.0323823	4.56356	0.00668761	0.0310122	0.941722	0.196092	0.480442	7.49937	0.0202262	0.058607
20950-159	SL022188	Phosphoribosyltransferase domain-containing protein 1	Q9NRG1	6.3	0.722484	0.125316	0.650979	2.7607	0.0178132	0.048149	2.52466	0.0716715	0.117654	0.942936	0.35811	0.589101	2.36636	0.0202891	0.0586924
21237-24	SL021091	Protein-arginine deiminase type-4	Q9UM07	4.9	0.946741	0.689327	0.876941	17.3363	0.12625	0.185388	50.9109	0.0352092	0.072988	1.02069	0.74567	0.851849	3.77917	0.0203252	0.0586526
3474-19	SL002705	Thrombospondin-1	P07996	2.9	1.87275	0.134197	0.644806	3.7578	0.0484517	0.0906732	4.25554	0.0268362	0.0620801	1.47266	0.0718109	0.421882	4.59732	0.0203266	0.0586326
24671-15	SL007810	Apoptosis-associated speck-like protein containing a CARD	Q9ULZ3	4.4	1.02331	0.832434	0.937136	1.84538	0.00616575	0.0307154	4.02475	0.00896431	0.0349058	0.977256	0.406787	0.618477	3.4986	0.0203359	0.0586352
12020-39	SL010883	Bisphosphoglycerate mutase	P07738	2.7	1.22942	0.322728	0.742663	2.04508	0.0329614	0.0699337	1.89501	0.00120805	0.018499	1.64159	0.00651137	0.342284	2.73714	0.0203519	0.0586576
12812-25	SL009425	Acylphosphatase-2	P14621	5.8	0.96782	0.369058	0.75593	1.24235	0.0255718	0.0592916	1.23648	0.0782376	0.125508	1.00522	0.983879	0.992332	2.38632	0.0203569	0.0586478
19797-4	SL007580	Histone acetyltransferase KAT2A	Q92830	3.4	0.894068	0.072564	0.681521	1.39742	0.0189356	0.049714	1.83444	0.03289	0.0700353	0.955955	0.177254	0.469567	4.50246	0.0204135	0.0586669
2508578	SL005248	B-cell lymphoma/leukemia 10	O95999	2.6	0.968967	0.0808833	0.676653	1.1203	0.010579	0.0380003	1.56151	0.0107706	0.0385312	1.02218	0.441182	0.641686	2.0132	0.0204486	0.058672
5885-55	SL004924	Eukaryotic translation initiation factor 4H	Q15056	6.9	0.744883	0.0308308	0.822621	2.7567	0.00239589	0.0237032	4.44837	0.0162193	0.0474259	0.911949	0.271374	0.529518	5.14077	0.0205065	0.0587187
18222-34	SL015535	Endophilin-B2	Q9NR46	5.5	0.888336	0.363071	0.756201	2.1522	0.0105965	0.0380049	2.39003	0.000227273	0.013683	1.09916	0.307418	0.555957	4.19938	0.0205613	0.0588038
17728-61	SL008404	Charged multivesicular body protein 2a	O43633	2.2	0.835	0.126422	0.650489	2.40619	0.00687538	0.0322653	3.24953	0.0255677	0.0604968	0.97057	0.573168	0.732873	5.98152	0.0206036	0.0588532
1448097	SL004910	Fructose-bisphosphate aldolase A	P04075	4.3	0.898363	0.0593224	0.697608	1.47746	0.0430571	0.0833914	2.10914	0.0393037	0.0780095	1.07404	0.469244	0.659883	3.04546	0.0206205	0.0588774
20370-6	SL009422	Acylphosphatase-1	P07311	3.1	0.996675	0.821112	0.931387	1.46682	0.0155213	0.0448449	1.54892	0.00149928	0.0198142	1.02851	0.45249	0.647965	2.02332	0.0206346	0.0588223
19802-22	SL013709	Receptor-binding cancer antigen expressed on SiSo cells	O00559	3.3	0.917202	0.139982	0.648704	1.43915	0.0212453	0.0529367	1.89776	0.0155865	0.0462667	0.953402	0.0917343	0.438383	2.17059	0.020665	0.0587901
935236	SL006998	3-phosphoinositide-dependent protein kinase 1	O15530	4.2	0.803194	0.0362209	0.766186	2.3501	0.016455	0.0461054	4.26367	0.0352662	0.0729988	0.96195	0.436109	0.637599	5.33991	0.0206695	0.0587555
2647-66	SL003648	Rab GDP dissociation inhibitor beta	P50395	3.8	0.941742	0.437251	0.765786	1.68016	0.00699837	0.0324746	2.19998	0.0112804	0.0391812	1.032	0.532791	0.705846	4.0778	0.0207646	0.058907
21504-41	SL007762	Eukaryotic translation initiation factor 2C 2	Q9UKV8	5.7	0.988943	0.513672	0.802464	2.08122	0.0773667	0.127479	2.11593	0.0147186	0.0447081	1.27586	0.0170501	0.372984	4.34369	0.0208271	0.058918
7096-30	SL018122	Regulator of microtubule dynamics protein 1	Q96DB5	3.7	0.962108	0.445453	0.772469	1.31766	0.0112257	0.039126	1.91043	0.039211	0.0778474	0.980806	0.589645	0.744215	5.35955	0.0208275	0.0588955
20433-19	SL022117	39S ribosomal protein L1, mitochondrial	Q9BYD6	7.5	0.778694	0.0535451	0.699762	1.7733	0.0137865	0.042537	1.66572	0.1765	0.237582	1.01848	0.757029	0.859805	3.93896	0.0208301	0.0588792
11438-6	SL019476	DnaJ homolog subfamily B member 2	P25686	4.5	0.978724	0.565039	0.823022	1.42924	0.0014902	0.0223815	2.20086	0.00184512	0.021099	1.01112	0.817382	0.898928	2.71561	0.0208643	0.0589052
21786-25	SL022500	Cyclin-dependent kinase-like 2	Q92772	3.9	0.935996	0.0589722	0.698152	1.23612	0.0218847	0.0540141	1.64524	0.0192312	0.0518824	0.961209	0.0650956	0.419135	2.11729	0.0208726	0.0588813
20441-35	SL022176	DNA-directed RNA polymerases I, II, and III subunit RPABC1	P19388	4	0.948174	0.264908	0.709242	2.04504	5.66593e-05	0.0199554	4.40596	0.002641	0.0229386	0.986451	0.661155	0.796234	4.14477	0.0210234	0.0589291
7660-21	SL003646	Tropomyosin alpha-4 chain	P67936	7.9	0.58265	0.0986767	0.651432	3.70787	0.0179781	0.0483719	3.30266	0.0750988	0.121692	0.907964	0.25612	0.517085	2.41797	0.021046	0.0589221
17739-1	SL008218	Hydroxyacyl-coenzyme A dehydrogenase, mitochondrial	Q16836	7.1	0.753858	0.0684811	0.680368	2.0062	0.0141908	0.0432727	1.54887	0.137264	0.194505	1.00073	0.623158	0.768474	3.68696	0.0210805	0.0589251
10088-37	SL008014	Adenine phosphoribosyltransferase	P07741	4	0.837553	0.197159	0.680446	3.22005	0.000962939	0.02133	4.27352	0.00703862	0.0316401	0.998734	0.686768	0.814958	5.1316	0.0210992	0.0589539
21154-8	SL021944	Calcium-binding protein 39-like	Q9H9S4	4.3	0.962298	0.350747	0.751875	1.15644	0.0384207	0.0770163	1.13992	0.0789081	0.126239	1.06703	0.13705	0.453018	2.07091	0.0211177	0.0589354
1384668	SL008669	Cysteine-rich secretory protein LCCL domain-containing 2	Q9H0B8	2.6	0.800803	0.204205	0.686597	0.685707	0.190978	0.258255	0.662113	0.162458	0.222898	1.66194	0.0383394	0.395406	5.06635	0.021298	0.0591342
19194-9	SL015828	D-tyrosyl-tRNA(Tyr) deacylase 1	Q8TEA8	6.8	0.735487	0.132563	0.647556	2.54855	0.0238227	0.0566343	2.29987	0.0609872	0.104194	0.947541	0.359833	0.590005	2.18213	0.0213349	0.0591664
17490-4	SL004824	SH3 domain-binding glutamic acid-rich-like protein 3	Q9H299	3.9	0.879818	0.0854571	0.667362	1.80768	0.00587135	0.0302102	2.07453	0.0222611	0.0559826	0.991284	0.689174	0.816438	3.09559	0.0213921	0.0591621
17150-8	SL005698	10 kDa heat shock protein, mitochondrial	P61604	8.8	0.88482	0.165085	0.660715	1.48476	0.0363772	0.0743805	1.20227	0.376369	0.441563	1.03084	0.980365	0.990774	3.58809	0.0214294	0.0591492
4978-54	SL011628	Drebrin-like protein	Q9UJU6	2.3	0.965184	0.0812497	0.670167	1.14488	0.00786642	0.0338078	1.3069	0.0233187	0.0574325	1.01262	0.762992	0.863377	2.07253	0.021495	0.0592375
3822-54	SL004765	MAP kinase-activated protein kinase 3	Q16644	4.2	0.845581	0.183181	0.669257	2.46999	0.0095222	0.0361782	4.28338	0.021923	0.055469	0.940382	0.374249	0.597779	6.0944	0.0215682	0.0593693
13963-7	SL004521	Toll-interacting protein	Q9H0E2	6.5	0.770104	0.1043	0.653637	2.38092	0.0114037	0.0393185	2.79493	0.0322279	0.069127	0.941963	0.361421	0.590959	3.83614	0.0216326	0.0594538
21445-40	SL006250	Ubiquitin-like protein Nedd8	Q15843	6.1	0.893643	0.247883	0.70749	1.85843	0.00423458	0.0279816	2.26301	0.00819092	0.0335057	1.0565	0.517603	0.69527	3.65624	0.0216584	0.0594783
6518-85	SL004269	Appetite-regulating hormone	Q9UBU3	8.3	0.869513	0.0608442	0.696889	1.30826	0.0327087	0.0695863	1.13987	0.39235	0.45636	0.993897	0.703996	0.82718	3.80243	0.0216802	0.0594916
21241-1	SL011277	N-acetyltransferase 6	Q93015	4.4	0.854378	0.103101	0.653687	2.14176	0.00594723	0.0302909	3.04244	0.00822325	0.0335212	0.998305	0.694149	0.8204	7.13139	0.0218475	0.0597646
20439-14	SL022186	Proline synthase co-transcribed bacterial homolog protein	O94903	6.2	0.897003	0.288328	0.717155	2.4197	0.000912191	0.0217077	3.47897	0.00183709	0.0210414	1.02664	0.928203	0.962925	5.52009	0.0219713	0.0599634
14324-52	SL005089	Structural maintenance of chromosomes protein 3	Q9UQE7	5.2	1.01643	0.945293	0.980798	5.26837	0.00545953	0.0295595	16.1458	0.00287661	0.0234252	1.04644	0.307538	0.556031	28.7859	0.0220006	0.0599738
14047-78	SL003951	Brain-derived neurotrophic factor	P23560	2.5	2.249	0.0676155	0.684315	4.60879	0.0445296	0.0852587	4.89895	0.0217988	0.0553536	1.65199	0.0857261	0.431633	5.05363	0.0220343	0.0600193
25100-11	SL023777	C-Maf-inducing protein	Q8IY22	5.8	0.878622	0.0778223	0.674269	1.7169	0.0205088	0.0519842	2.47403	0.0360414	0.0739946	0.994957	0.692955	0.81954	2.56053	0.0220399	0.0600113
16919-1	SL008480	Acyl-CoA-binding protein	P07108	3.6	0.931642	0.169482	0.66324	1.41784	0.00120595	0.0220071	2.0838	0.00754412	0.0322456	0.948071	0.320713	0.565766	3.35832	0.0221009	0.0600382
19121-3	SL009019	Ubiquilin-2	Q9UHD9	3.9	0.942797	0.311779	0.736475	1.44025	0.0022907	0.0236247	1.88215	0.00592018	0.0295967	0.980588	0.478786	0.666253	3.20521	0.0221724	0.0601628
24496-26	SL023776	RILP-like protein 1	Q5EBL4	4.5	0.9213	0.080424	0.675217	1.23763	0.021703	0.0537729	1.38484	0.0189096	0.051349	0.98952	0.698079	0.822973	4.38398	0.0222103	0.0601728
13973-62	SL020271	Tubulin--tyrosine ligase	Q8NG68	3.6	0.927019	0.127284	0.648291	1.27654	0.000876702	0.0218989	1.43842	0.0397807	0.0786459	0.995655	0.833215	0.909525	2.53733	0.0222122	0.0601549
9883-29	SL002802	Lactoylglutathione lyase	Q04760	4.2	1.01246	0.80921	0.923837	1.50576	0.123233	0.181715	1.30222	0.117632	0.172589	1.08101	0.434013	0.636516	2.15083	0.0222553	0.0602022
24260-4	SL023585	Histone-lysine N-methyltransferase setd3	Q86TU7	5	0.883951	0.0737757	0.681989	1.80983	0.00612595	0.0306037	2.7145	0.0156777	0.0463617	0.996383	0.750084	0.854535	4.26773	0.022328	0.0601676
15693-9	SL000008	Progesterone receptor	P06401	2.7	1.02762	0.813904	0.927543	3.26657	0.00192768	0.0230537	7.89706	0.000528542	0.0170002	1.00711	0.775254	0.872905	13.8759	0.0225835	0.0604171
12747-89	SL010231	RNA-binding protein 3	P98179	6.3	0.969807	0.675685	0.868843	1.99763	0.00701925	0.0325073	2.90675	0.000885344	0.0177674	0.968176	0.419228	0.625247	3.86	0.0226699	0.0605563
17332-3	SL018690	Poly(ADP-ribose) glycohydrolase ARH3	Q9NX46	5.8	1.00628	0.719686	0.888134	2.14262	0.00355718	0.0265432	3.19883	0.000956321	0.0175425	1.11758	0.110367	0.447827	5.39098	0.0227819	0.0606944
19379-154	SL008723	Ras-related protein Rab-3D	O95716	4.9	0.937351	0.133197	0.646173	1.38077	0.0325727	0.0694017	1.64764	0.0538038	0.0956815	0.943032	0.469147	0.659878	2.99684	0.0227981	0.0606915
6612-90	SL017490	BRICHOS domain-containing protein 5	Q6PL45	1.8	0.982072	0.461637	0.779428	1.65301	0.00103879	0.0216487	3.19132	4.97914e-05	0.01299	0.976983	0.123706	0.449168	3.32465	0.0228193	0.0607251
3488-64	SL000342	Catalase	P04040	11.9	1.0347	0.68551	0.874453	1.733	0.101511	0.156602	1.61574	0.0354309	0.0731679	1.23145	0.0254074	0.386544	2.49296	0.0228569	0.0606874
20915-68	SL022135	Adaptin ear-binding coat-associated protein 2	Q9NVZ3	2	1.08956	0.66954	0.86616	1.55033	0.00157181	0.0225496	2.18289	0.00986328	0.0368187	0.984168	0.64485	0.783971	3.57047	0.0229274	0.0607601
12022-12	SL000132	Mothers against decapentaplegic homolog 4	Q13485	3.5	0.973378	0.473308	0.784098	1.28608	0.0110487	0.0387584	1.60962	0.00457987	0.0267058	1.03003	0.432316	0.635616	3.33995	0.0229763	0.0607983
12395-86	SL019677	Aspartate--tRNA ligase, mitochondrial	Q6PI48	8.8	0.684271	0.0946796	0.660974	2.4667	0.00432837	0.0281264	1.95757	0.131407	0.188098	1.01507	0.768988	0.867513	4.03461	0.0230008	0.0607717
24938-7	SL007320	AP-2 complex subunit beta-1	P63010	1.6	0.848203	0.0897174	0.664531	1.79314	0.00670253	0.031793	2.29995	0.0339246	0.0713755	0.948921	0.379596	0.601141	2.49217	0.0230087	0.06077
18226-148	SL005676	Cytochrome c oxidase subunit 5A, mitochondrial	P20674	6	0.863773	0.0340141	0.777906	1.41901	0.0137312	0.0424596	1.19086	0.238128	0.303377	0.964276	0.474793	0.663976	2.82864	0.0230251	0.0607677
23320-11	SL023390	Multivesicular body subunit 12B	Q9H7P6	4.1	0.912951	0.186174	0.67114	1.76926	0.0225174	0.0549783	3.30021	0.0491195	0.0900567	0.977022	0.603637	0.754707	3.50323	0.0231061	0.0608447
25033-194	SL005680	Transitional endoplasmic reticulum ATPase	P55072	6.1	0.885261	0.289609	0.718564	2.10619	0.00427403	0.0280058	2.05548	0.0289429	0.0644558	1.02962	0.957547	0.977814	2.17944	0.0231452	0.0608338
21111-49	SL022070	Hsp70-binding protein 1	Q9NZL4	2	0.934422	0.252344	0.704523	1.30247	0.179451	0.245304	1.58545	0.0333176	0.0705409	1.06225	0.34782	0.583482	2.52266	0.0231675	0.0608471
19278-19	SL008303	Ras-related protein Rab-1B	Q9H0U4	3	0.866936	0.248781	0.706048	2.50645	0.0145109	0.0437188	3.77872	0.0342459	0.0718797	0.932169	0.301682	0.551817	3.68206	0.0231793	0.06081
24447-26	SL023741	Protein FAM221A	A4D161	4.4	0.943541	0.286248	0.716027	1.48102	0.00132567	0.0221805	2.0765	0.00154241	0.0200456	0.996109	0.691857	0.818378	3.02629	0.0232157	0.0608375
25036-10	SL023221	Ran GTPase-activating protein 1	P46060	3.7	0.927356	0.497626	0.794668	1.95749	0.0356385	0.0733813	2.48767	0.00423208	0.0263114	1.0798	0.509097	0.689366	3.77833	0.0232281	0.0608248
21166-1	SL021995	Carboxy-terminal domain RNA polymerase II polypeptide A small phosphatase 1	Q9GZU7	6.7	0.807583	0.109674	0.64218	2.0104	0.0162213	0.0458336	2.61241	0.0408617	0.0799528	0.955772	0.501065	0.683747	3.30746	0.023257	0.0608326
18162-167	SL004504	Interleukin-1 receptor-associated kinase 4	Q9NWZ3	4.7	0.948148	0.112075	0.639235	1.14664	0.0360999	0.0739423	1.25746	0.0433205	0.0827861	1.00491	0.997506	0.998215	2.01726	0.023283	0.0608554
18181-2	SL021024	Protein TSSC4	Q9Y5U2	5.5	0.972624	0.60872	0.844226	1.52946	0.00156375	0.0225719	2.21267	0.00370611	0.0254691	0.998778	0.878475	0.937146	2.8285	0.0233072	0.0608735
15427-35	SL012455	Lysyl oxidase homolog 3	P58215	5	1.30323	0.0332393	0.783069	1.80692	0.0493694	0.0918293	1.91968	0.0359009	0.0738137	1.23671	0.0402661	0.39339	2.76059	0.0233099	0.0608355
15596-7	SL020142	Protein HEXIM1	O94992	6.3	0.851547	0.16388	0.659265	2.10126	0.00593001	0.0302908	2.2947	0.0298634	0.0659223	0.978134	0.572627	0.73258	2.31296	0.0233156	0.0608277
21196-29	SL018935	SAM domain-containing protein SAMSN-1	Q9NSI8	3.3	1.03181	0.711485	0.883742	1.69412	0.0163435	0.0460128	3.16789	0.0203087	0.0534584	0.971314	0.406482	0.61828	28.3041	0.023369	0.060832
2579922	SL005723	Vesicle transport through interaction with t-SNAREs homolog 1B	Q9UEU0	3.7	0.774396	0.0651306	0.695121	1.96388	0.0137419	0.0424366	2.25476	0.0845014	0.133101	0.915417	0.30166	0.55192	2.13716	0.0234301	0.0608786
18184-28	SL007258	GMP synthase [glutamine-hydrolyzing]	P49915	3.8	0.898052	0.306873	0.733248	1.69121	0.0376525	0.0759302	2.10146	0.0370205	0.0751072	1.11714	0.509413	0.689528	2.75692	0.0234321	0.0608612
7713-50	SL018148	Fragile X mental retardation protein 1	Q06787	5	0.932418	0.031414	0.798846	0.977277	0.130013	0.19016	1.06901	0.200392	0.263204	1.05152	0.261563	0.521351	2.00458	0.0234571	0.0608588
17676-13	SL011229	Cdc42-interacting protein 4	Q15642	6	0.70975	0.11961	0.646611	2.76406	0.0148607	0.0442056	2.58809	0.0472192	0.08783	0.937543	0.328258	0.571066	2.27254	0.0235464	0.0610007
870069	SL005034	GTP-binding nuclear protein Ran	P62826	3.9	1.7595	0.012189	0.809993	6.51801	0.00437321	0.0282096	5.80826	0.000894346	0.0176464	1.23133	0.300664	0.551818	5.42148	0.0235573	0.0610065
4187-49	SL000247	6-phosphogluconate dehydrogenase, decarboxylating	P52209	0.8	0.873503	0.265853	0.710419	2.56744	0.0232701	0.0560201	4.79437	0.0353034	0.0730115	0.946019	0.365171	0.592552	10.8508	0.0235643	0.0610021
17799-9	SL005373	6-phosphogluconolactonase	O95336	3.6	0.943457	0.359926	0.756134	1.56734	0.00302497	0.0254574	2.31451	0.0174374	0.0494084	1.01292	0.983468	0.992485	4.60941	0.023598	0.0609774
1206123	SL007373	Peptidyl-prolyl cis-trans isomerase D	Q08752	5.2	0.723818	0.0889409	0.666489	3.32575	0.0277968	0.0627364	5.6442	0.0454443	0.0854993	0.959553	0.392737	0.609617	5.34587	0.0236048	0.0609725
12621-55	SL008081	Serine/threonine-protein phosphatase 2A 65 kDa regulatory subunit A alpha isoform	P30153	4.3	0.98744	0.751613	0.896742	1.49729	0.0100659	0.0370645	1.60268	0.00334436	0.0246162	1.07062	0.203141	0.483421	2.3987	0.0236845	0.0610665
17823-40	SL013062	Small nuclear ribonucleoprotein Sm D2	P62316	6.6	1.05512	0.462708	0.779367	1.20737	0.0480132	0.0901399	2.15368	0.0344169	0.0720668	0.935486	0.090342	0.437668	2.26032	0.0237541	0.0610672
19166-15	SL008098	40S ribosomal protein S19	P39019	5.5	1.01974	0.878883	0.956855	4.18434	0.00920408	0.0357013	8.7275	7.31276e-05	0.0122645	0.914745	0.196186	0.480005	8.15631	0.0238362	0.0611443
19365-11	SL013348	Branched-chain-amino-acid aminotransferase, mitochondrial	O15382	3.9	0.973277	0.368938	0.756124	1.06973	0.0511043	0.0941859	0.98537	0.797429	0.830684	0.980244	0.532266	0.705947	2.0533	0.023948	0.0613193
6467-65	SL012705	Protein O-glucosyltransferase 1	Q8NBL1	5	0.833407	0.113064	0.640211	1.84339	0.0198384	0.0510379	1.56177	0.182402	0.243849	0.961473	0.409979	0.619454	2.28581	0.0241065	0.0615462
20976-19	SL022093	U6 snRNA-associated Sm-like protein LSm3	P62310	4.6	0.934923	0.11044	0.640281	1.40698	0.00451578	0.0284264	1.93037	0.0148217	0.0448278	0.99059	0.651	0.788589	3.8094	0.0241411	0.0615899
23535-3	SL023383	Protein FAM45A	Q8TCE6	5.6	0.902092	0.237294	0.701133	2.25684	0.0135151	0.0422549	5.52884	0.0150073	0.0450988	0.979049	0.538061	0.70989	6.22512	0.0241535	0.0615324
17176-13	SL014348	PC4 and SFRS1-interacting protein	O75475	3.4	1.0125	0.835059	0.938143	2.49358	0.00675054	0.0319133	6.27272	0.010937	0.0387332	1.0539	0.32165	0.566283	3.18856	0.0242229	0.0616645
1643197	SL017422	Lon protease homolog, mitochondrial	P36776	8.7	0.877086	0.170576	0.663467	1.83579	0.00466512	0.0285997	2.61965	0.0185524	0.0508099	0.993777	0.804185	0.890533	3.88136	0.0242369	0.0616781
546952	SL010616	Tyrosine-protein phosphatase non-receptor type 11	Q06124	4	1.06429	0.115851	0.642055	1.34757	0.0418036	0.0816823	1.73179	0.153077	0.212719	1.03764	0.521463	0.698059	2.61811	0.0242375	0.0616574
19808-26	SL008723	Ras-related protein Rab-3D	O95716	8.2	0.823282	0.0463463	0.715928	2.27253	0.0273162	0.0619895	2.92169	0.0626875	0.106249	0.917606	0.301292	0.551963	3.29572	0.0242928	0.0617087
13967-14	SL005724	Thioredoxin reductase 1, cytoplasmic	Q16881	1.4	0.948122	0.176435	0.668536	1.20199	0.0163485	0.0460083	1.49609	0.032067	0.0689289	1.00889	0.784517	0.878699	2.47414	0.0243093	0.0617061
18232-42	SL011212	Phosphatidylinositol 5-phosphate 4-kinase type-2 beta	P78356	4.2	0.864422	0.257099	0.709363	2.4027	0.00665306	0.0316864	2.24373	0.0172271	0.0491087	1.04936	0.929426	0.963626	2.60278	0.0243894	0.0617981
10080-9	SL019240	Translation initiation factor eIF-2B subunit alpha	Q14232	3.6	0.87667	0.127365	0.64777	1.86155	0.00599382	0.0302873	2.96614	0.00623748	0.0301143	1.03428	0.83804	0.912671	4.9244	0.0244583	0.0619504
12458-79	SL016506	Calcineurin B homologous protein 1	Q99653	5.4	0.991484	0.729614	0.891484	1.20994	0.0404234	0.0796704	1.36789	0.099873	0.151879	0.963225	0.131731	0.453305	2.12802	0.0245919	0.0620212
17778-19	SL016450	Ras-related protein Rab-32	Q13637	6.7	0.710001	0.0951096	0.659402	3.17931	0.00827241	0.0344187	4.50193	0.0442402	0.0839516	0.949332	0.465457	0.657577	3.69119	0.0246106	0.0620462
18180-58	SL020948	Reticulon-4-interacting protein 1, mitochondrial	Q8WWV3	4.2	0.92218	0.0531992	0.69783	1.02686	0.535285	0.599928	0.96561	0.648722	0.700214	1.04023	0.47717	0.665581	2.81557	0.024645	0.0620662
23278-13	SL005296	39S ribosomal protein L12, mitochondrial	P52815	8	0.866664	0.11563	0.642346	1.66213	0.00787092	0.033786	1.49403	0.154856	0.214684	0.98016	0.600748	0.752832	3.21961	0.0247333	0.0621554
17757-86	SL006798	Calcium-binding protein 39	Q9Y376	3.2	0.900294	0.36115	0.756	2.769	0.0160374	0.045625	5.34298	0.0194166	0.0522225	0.951708	0.33704	0.57722	6.19076	0.024793	0.062261
21365-5	SL022001	Cytohesin-3	O43739	3.1	0.925725	0.0800988	0.674093	1.47476	0.000671691	0.0216045	1.87565	0.012639	0.0414088	1.01188	0.920297	0.958961	2.90731	0.0248468	0.0622849
11454-87	SL012996	Eukaryotic translation initiation factor 3 subunit G	O75821	5.9	0.886131	0.205324	0.68708	2.40995	0.00068247	0.0215575	3.89107	0.00253688	0.0228807	0.957681	0.415916	0.624272	3.49418	0.0248478	0.0622653
13472-35	SL016517	Haloacid dehalogenase-like hydrolase domain-containing protein 2	Q9H0R4	2.5	0.995446	0.65484	0.860737	2.11796	0.000290078	0.0206395	2.9029	0.00463385	0.0268649	1.03787	0.672309	0.804577	4.76764	0.0248603	0.0622302
11227-31	SL019356	Transducin beta-like protein 2	Q9Y4P3	5	0.823562	0.0998304	0.653537	1.89698	0.0163893	0.0460312	1.82941	0.0872714	0.136246	0.936269	0.29887	0.550246	2.33267	0.0249237	0.0622782
18897-31	SL007577	Histone deacetylase 2	Q92769	6.3	0.929485	0.343601	0.749327	1.96526	0.00571422	0.0300829	3.33282	0.00702206	0.0316667	1.10118	0.307587	0.555977	2.03148	0.0252192	0.0625947
23281-29	SL023391	ADP-ribosylation factor-like protein 8A	Q96BM9	5.9	0.710443	0.128154	0.647574	3.28023	0.00827451	0.0344071	3.54137	0.0434062	0.0829048	0.893574	0.243068	0.509727	3.55066	0.0252622	0.0625913
18206-18	SL020944	Alcohol dehydrogenase 6	P28332	3	0.867744	0.0839267	0.664247	1.70651	0.0063675	0.031191	1.96239	0.0152514	0.0454831	0.952526	0.351403	0.584897	2.20789	0.0253401	0.062674
21235-11	SL021248	Importin subunit alpha-6	O15131	6.1	0.817328	0.130128	0.649166	1.85178	0.013716	0.0424498	2.25099	0.0257605	0.060627	0.990473	0.660973	0.796424	2.84372	0.025432	0.0627691
13719-19	SL020219	Serine/threonine-protein kinase PAK 4	O96013	4.3	0.864096	0.0845456	0.665407	1.73231	0.0252586	0.0588559	1.79069	0.0692113	0.11455	0.957258	0.363408	0.591188	2.35501	0.0254686	0.0627934
19261-12	SL015225	Syntenin-2	Q9H190	0.9	1.21492	0.405953	0.760716	1.41986	0.170771	0.235958	4.11397	0.0484481	0.0892206	1.14008	0.00742023	0.341621	4.58615	0.0255211	0.062813
21839-3	SL007460	POU domain class 2-associating factor 1	Q16633	1.2	0.92053	0.224517	0.696695	1.51451	0.037609	0.0758859	1.69292	0.0422997	0.0816998	0.945854	0.319029	0.564633	2.22399	0.0255548	0.062874
23366-15	SL019477	Ubiquitin-like protein 7	Q96S82	3.4	0.918029	0.148839	0.650386	1.42911	0.00325539	0.0261172	2.0557	0.00749025	0.0321715	1.00799	0.996626	0.997475	2.71882	0.0255666	0.0628809
15314-49	SL008340	Chloride intracellular channel protein 4	Q9Y696	6.1	0.806522	0.0614057	0.695405	1.92543	0.0205309	0.0519653	2.10096	0.0551759	0.0973108	0.923923	0.252238	0.514556	2.06734	0.0255795	0.0628908
3827-22	SL010509	Serine/threonine-protein kinase PAK 6	Q9NQU5	5	0.800665	0.143252	0.651854	2.89088	0.00396341	0.0274786	4.57961	0.0193581	0.0521448	1.09964	0.709299	0.829399	10.7715	0.025735	0.0630312
4217-49	SL004795	3-hydroxyacyl-CoA dehydrogenase type-2	Q99714	7.8	0.806281	0.130272	0.64805	1.75904	0.00570629	0.0300861	1.6025	0.163803	0.224262	1.03243	0.909179	0.953015	3.48039	0.025761	0.0630508
1575566	SL017263	Choriogonadotropin subunit beta variant 2	Q6NT52	3.7	1.12058	0.104325	0.653212	1.28719	0.0969323	0.15106	1.31472	0.0689465	0.114165	1.27788	0.0250609	0.384595	2.07692	0.0257943	0.0630885
11530-37	SL010978	Porphobilinogen deaminase	P08397	4.7	1.051	0.626509	0.848679	1.68746	0.190245	0.257363	1.28693	0.730933	0.771687	1.37894	0.0257881	0.386493	2.23194	0.0258294	0.0630649
25233-2	SL023506	Mannose-6-phosphate isomerase	P34949	3.5	1.10567	0.22623	0.697708	1.81976	0.000535882	0.0227395	3.15949	0.00144149	0.0196021	1.29064	0.00619279	0.340797	4.3295	0.0258597	0.0630734
19183-164	SL008622	60S ribosomal protein L12	P30050	5.4	0.939491	0.60258	0.842512	2.53354	0.0114868	0.0393163	4.9122	5.21885e-05	0.0122539	0.986313	0.709915	0.829431	5.17151	0.0258739	0.0630643
24655-23	SL023307	RILP-like protein 2	Q969X0	3.5	0.884052	0.197797	0.680313	2.28899	0.0143076	0.0434221	3.13043	0.0247208	0.05935	1.03498	0.885051	0.941737	5.98883	0.025938	0.0631985
18166-4	SL007317	Rho-related GTP-binding protein RhoB	P62745	2	0.998752	0.799782	0.919482	1.00749	0.905758	0.922655	1.13453	0.0601878	0.103355	1.03113	0.183723	0.471626	2.94955	0.0261071	0.0634132
23266-62	SL008762	MIT domain-containing protein 1	Q8WV92	4.5	0.85684	0.160217	0.65691	2.22587	0.00198565	0.0232341	2.63446	0.015771	0.0465206	0.992429	0.653493	0.790929	2.60373	0.0261331	0.0633672
19188-21	SL004715	nucleosome assembly protein 1-like 4	Q99733	3.8	0.725314	0.0918766	0.664455	2.67281	0.00465015	0.0286326	2.77198	0.0235663	0.0576393	0.943213	0.361531	0.591001	2.72156	0.0261743	0.0634234
13969-24	SL020292	Importin subunit alpha-7	O60684	6.9	0.872892	0.244561	0.704575	1.98365	0.00490986	0.028749	1.68071	0.0075753	0.0323005	1.09901	0.328724	0.571031	2.34392	0.0261757	0.0634051
5272-55	SL025981	SHC-transforming protein 1:Src Homology domain	P29353	5.5	0.844019	0.131007	0.648496	1.87992	0.00148683	0.0224748	2.50135	0.0213517	0.0547512	0.964432	0.517154	0.694932	4.51285	0.0262074	0.0634163
9760-13	SL004716	Mitogen-activated protein kinase 9	P45984	3.9	0.977566	0.634763	0.85232	1.38236	0.07119	0.119538	1.64896	0.0953771	0.146274	1.00936	0.939989	0.969584	3.27271	0.0262478	0.0634488
3469-74	SL010515	Ribosomal protein S6 kinase alpha-3	P51812	4.6	0.886629	0.153266	0.650756	3.04843	1.88785e-05	0.0265961	5.14921	0.00191664	0.0209315	1.06937	0.499712	0.683224	6.80061	0.0262916	0.063511
13504-147	SL013259	Heterogeneous nuclear ribonucleoprotein R	O43390	3.6	1.06481	0.391616	0.760138	1.82097	0.000708174	0.0218789	4.34143	0.00209167	0.0215091	0.8879	0.0158921	0.371907	2.98427	0.0263326	0.0634578
20999-12	SL006486	60S ribosomal protein L5	P46777	5.2	0.903587	0.223859	0.696801	5.28775	0.0126861	0.0409724	10.7734	0.00110408	0.0181285	0.97815	0.455089	0.649048	5.02478	0.0264307	0.0635853
17748-21	SL008994	Quinone oxidoreductase PIG3	Q53FA7	2	1.02899	0.857612	0.948801	1.26152	0.000940985	0.0214508	1.51825	0.01853	0.0508078	1.03945	0.124705	0.450935	3.11488	0.0264913	0.0635359
9250-87	SL004526	Neutrophil defensin 1	P59665	4.2	0.928271	0.0438289	0.740362	0.67191	0.0178774	0.0481929	0.825909	0.595356	0.651092	0.838259	0.0291399	0.38583	0.406683	0.0265181	0.0635352
1134810	SL006920	Mitogen-activated protein kinase 14	Q16539	2.9	0.966757	0.618475	0.846258	1.4447	0.0384522	0.0770137	2.28261	0.0372943	0.0754889	0.99016	0.733631	0.844948	3.78052	0.0266085	0.0636219
20116-30	SL007060	Serine/threonine-protein kinase OSR1	O95747	2.9	0.985844	0.604731	0.843509	2.29525	0.00181516	0.0230378	3.07432	0.00309137	0.0237984	1.09459	0.437474	0.639197	6.62583	0.0266191	0.0635825
9849-13	SL013026	DNA-(apurinic or apyrimidinic site) lyase	P27695	5.3	1.01156	0.814903	0.92838	6.78899	0.00209542	0.023654	12.7489	0.00109337	0.0182505	1.0065	0.907539	0.952429	6.72207	0.0266453	0.0634945
12652-37	SL019829	Adenosylhomocysteinase 2	O43865	4.4	0.822875	0.0618224	0.69565	1.84974	0.00247304	0.0238959	2.39842	0.0175449	0.0495139	0.891322	0.171222	0.467113	3.73937	0.0266705	0.06349
12718-43	SL010814	Peptidyl-prolyl cis-trans isomerase NIMA-interacting 4	Q9Y237	3.8	0.886345	0.117563	0.64495	2.29834	0.00224127	0.0235635	3.534	0.00308719	0.0238184	1.01281	0.941675	0.970186	6.87821	0.0267952	0.0636364
2579-17	SL000527	Matrix metalloproteinase-9	P14780	2	0.773522	0.211656	0.688321	0.734751	0.206403	0.274944	0.782181	0.18907	0.250811	1.4697	0.0520883	0.407678	4.76153	0.0268376	0.0636512
5351-52	SL004891	Heterogeneous nuclear ribonucleoproteins A2/B1	P22626	2	1.07008	0.461689	0.779329	3.78872	0.00376804	0.0270561	15.897	0.00189846	0.0209276	1.04633	0.0897718	0.437614	41.0373	0.0270765	0.0638308
18914-188	SL017168	Platelet-activating factor acetylhydrolase 2, cytoplasmic	Q99487	2.8	0.989664	0.416931	0.762425	1.16051	0.0310184	0.0673324	1.42862	0.00736787	0.0320762	1.04008	0.0867122	0.431661	3.01467	0.0271856	0.063917
12597-68	SL019171	Autophagy protein 5	Q9H1Y0	4.4	0.912955	0.044457	0.736835	1.54725	0.0012607	0.0221456	2.02152	0.0111268	0.0389743	0.955273	0.408326	0.619081	3.3683	0.0272048	0.0639409
13570-43	SL008163	Vigilin	Q00341	1.5	0.96071	0.236075	0.700175	1.15071	0.0459226	0.0871676	1.3905	0.0417196	0.0809791	0.969501	0.435235	0.636849	2.13863	0.0272888	0.0640101
260175	SL004759	Eukaryotic translation initiation factor 5	P55010	3.3	1.00774	0.959846	0.98516	1.45456	0.0101566	0.0371458	2.41104	0.0227608	0.0565728	1.03268	0.221175	0.49648	3.21457	0.0273421	0.0640923
18829-4	SL008140	Eukaryotic initiation factor 4A-I	P60842	6.1	0.895642	0.272944	0.711818	2.98937	0.00098855	0.0214918	5.47459	0.0006238	0.0170312	1.12275	0.433237	0.636172	8.4947	0.0274327	0.0640703
19154-41	SL004457	Glia-derived nexin	P07093	2.1	1.64219	0.0474353	0.713962	2.96213	0.0439726	0.0846293	3.11887	0.0187521	0.0510984	1.38924	0.102499	0.443763	3.14827	0.0274379	0.0640398
5460-60	SL004750	ATP-dependent RNA helicase DDX19B	Q9UMR2	2.7	0.931503	0.139882	0.649095	1.66893	0.000495353	0.0232618	2.71607	0.0059753	0.0295576	0.931305	0.267401	0.526433	4.51687	0.0274861	0.06411
11681-8	SL007271	Arf-GAP domain and FG repeat-containing protein 1	P52594	4.8	0.821585	0.101481	0.650437	2.23576	0.0109175	0.0386058	3.47982	0.0329766	0.0701138	0.966483	0.49823	0.681993	5.20891	0.0275039	0.0640878
18204-1	SL013020	Transcription elongation factor A protein 1	P23193	4.2	1.02964	0.786173	0.914282	3.81266	0.00733458	0.0329916	7.94107	0.000401692	0.0153778	1.23077	0.0332665	0.389252	3.78865	0.0275288	0.0641246
18214-2	SL010920	Glutamate--cysteine ligase regulatory subunit	P48507	1.8	0.939913	0.429588	0.76299	1.4827	0.103763	0.159274	1.83694	0.00777648	0.0328009	1.19412	0.0987233	0.441809	3.40442	0.0275627	0.0641611
17345-12	SL020272	Prostaglandin reductase 3	Q8N4Q0	5.5	0.771943	0.0756714	0.680752	1.83947	0.0106075	0.0379671	1.50744	0.158652	0.218569	0.995664	0.65706	0.793201	3.78205	0.0276433	0.0642851
21752-10	SL022691	Mitochondrial Rho GTPase 1	Q8IXI2	3.7	0.803442	0.112066	0.640219	1.87213	0.011334	0.0391742	1.89675	0.0944928	0.145297	0.91211	0.251743	0.51489	2.56892	0.0277408	0.0643418
19333-4	SL002756	Heterogeneous nuclear ribonucleoprotein K	P61978	3.5	0.96421	0.534798	0.811355	2.6814	0.00118518	0.0219694	6.69624	0.000841218	0.0173769	1.05769	0.457608	0.651585	14.5965	0.0277535	0.0643501
729147	SL004820	Phosphoglycerate mutase 1	P18669	8.4	1.15471	0.680725	0.870873	4.34044	0.096075	0.150023	17.3817	0.00263058	0.0229329	1.55814	0.018078	0.369107	84.4542	0.0278594	0.0644049
16825-20	SL018716	Ataxin-3	P54252	4.1	0.897002	0.866831	0.952865	1.5178	0.0025091	0.0240464	2.17244	0.0247328	0.0593588	1.10187	0.0623805	0.418883	4.38987	0.0279276	0.0644567
20964-13	SL022213	40S ribosomal protein S14	P62263	2	0.987263	0.653427	0.860004	3.1741	0.00621253	0.0308611	7.73139	0.000552365	0.0167709	0.977019	0.399825	0.614257	4.26534	0.0281452	0.0648104
22041-26	SL021459	Dual specificity mitogen-activated protein kinase kinase 5	Q13163	5.3	0.822058	0.119578	0.646936	2.97369	0.000407869	0.0229842	5.03458	0.000721336	0.0171658	0.950133	0.476706	0.665461	4.06314	0.0281899	0.0648285
6255-74	SL012795	Probable carboxypeptidase X1	Q96SM3	2.9	1.31241	0.0444103	0.739542	1.58418	0.0629082	0.108849	1.43052	0.0673883	0.112271	1.30488	0.0421933	0.394177	2.16625	0.0282169	0.0648271
18813-15	SL021131	ATP-dependent RNA helicase DDX19A	Q9NUU7	5.3	0.912049	0.182429	0.668591	1.854	0.000608052	0.0219647	3.06849	0.0048368	0.0273219	0.968216	0.477278	0.6656	5.20569	0.0282455	0.0648716
13597-20	SL014934	Ras-related protein Rab-31	Q13636	6.8	0.860543	0.0684443	0.681926	1.67531	0.00696585	0.0324092	1.72713	0.06742	0.112298	0.95524	0.431294	0.635041	2.30341	0.0282589	0.0648601
18338-26	SL004995	Isocitrate dehydrogenase [NADP] cytoplasmic	O75874	6.5	0.903937	0.108058	0.64287	1.12054	0.479101	0.545905	1.1135	0.362235	0.427687	0.992732	0.775814	0.872698	2.34927	0.0282867	0.0649029
25446-34	SL010912	Protein DDI1 homolog 2	Q5TDH0	5.7	1.03181	0.568864	0.825011	1.96207	0.0613103	0.106925	1.88017	0.116805	0.171733	1.55606	0.0123086	0.358272	2.57653	0.0282948	0.0649002
4294-16	SL006088	Sphingosine kinase 1	Q9NYA1	3.7	0.7065	0.0828386	0.665353	2.48718	0.00974197	0.0364045	2.16417	0.0709964	0.116846	0.950226	0.389601	0.60756	2.46976	0.028371	0.0649902
13986-6	SL010800	LanC-like protein 1	O43813	2.8	0.949048	0.451614	0.774006	1.54829	0.00265764	0.0242492	1.5502	0.01307	0.0421543	1.07623	0.340787	0.579831	2.14072	0.028446	0.0650565
22774-20	SL022935	tRNA-splicing endonuclease subunit Sen34	Q9BSV6	2.7	0.995832	0.83627	0.938605	1.31491	0.00325981	0.0260933	2.19128	0.0032167	0.0242077	0.93629	0.0180113	0.368813	2.1761	0.0285329	0.0651072
21935-16	SL013188	Ubiquitin-conjugating enzyme E2 H	P62256	2	0.97894	0.514702	0.802115	1.1859	0.0109877	0.0387375	1.33189	0.0618381	0.105342	0.913486	0.0150969	0.365439	2.01169	0.0285392	0.0651004
13474-40	SL011317	Glutathione S-transferase kappa 1	Q9Y2Q3	5.2	0.868852	0.05442	0.700794	1.53012	0.010759	0.038334	1.29868	0.246905	0.312805	0.979103	0.604877	0.755587	2.85545	0.028544	0.0650904
837412	SL008039	Alcohol dehydrogenase [NADP(+)]	P14550	1.3	0.964056	0.434381	0.764371	1.48455	0.00443265	0.0283593	2.21083	0.011829	0.0399823	1.01894	0.657386	0.793323	4.33993	0.0285786	0.0651481
21827-7	SL021495	Rho-related GTP-binding protein RhoQ	P17081	3	0.899815	0.133359	0.645177	1.92272	0.0118333	0.0398632	4.28931	0.0212064	0.0545973	0.92488	0.0687515	0.418932	5.66413	0.0286017	0.0651797
17350-13	SL009112	Charged multivesicular body protein 2b	Q9UQN3	3.8	0.810657	0.0982152	0.653284	2.7985	0.00183755	0.0231138	4.73213	0.00572705	0.0290644	1.03312	0.916603	0.957377	9.29523	0.0287287	0.065237
23569-53	SL023345	START domain-containing protein 10	Q9Y365	3.8	1.00118	0.910275	0.965223	1.20446	0.0792613	0.12969	1.45386	0.140221	0.19782	1.00302	0.95251	0.975074	3.00932	0.0289251	0.0653877
319497	SL000474	Interleukin-16	Q14005	4.8	1.01536	0.870474	0.954338	2.02414	0.0104315	0.0376819	3.3434	0.00195365	0.021042	1.05442	0.0258775	0.387009	4.90704	0.0289665	0.0654185
23393-56	SL023162	1-acylglycerol-3-phosphate O-acyltransferase ABHD5	Q8WTS1	3	0.93146	0.197646	0.680458	1.75744	0.0542916	0.0982605	3.20116	0.0489834	0.0899242	0.978716	0.606225	0.756599	4.28884	0.0290552	0.0655346
1902946	SL011305	DnaJ homolog subfamily B member 11	Q9UBS4	5.1	1.14409	0.0758708	0.679941	1.30003	0.0745284	0.123757	1.08551	0.339897	0.405527	1.14186	0.119667	0.447657	2.03364	0.029081	0.065572
15323-112	SL019972	Protein argonaute-3	Q9H9G7	2.3	0.975817	0.582794	0.832191	1.40672	0.00673094	0.0318848	1.8244	0.000808853	0.0172653	1.03227	0.336516	0.577026	3.20816	0.0290919	0.0655545
19523-215	SL008933	Protein DJ-1	Q99497	3.6	0.859882	0.274212	0.71275	1.79914	0.0151087	0.0443811	2.32177	0.0180524	0.0502018	1.0546	0.617404	0.763518	3.89395	0.029172	0.06563
2674977	SL011204	Mesencephalic astrocyte-derived neurotrophic factor	P55145	4.2	0.805662	0.248845	0.705946	2.79697	0.0195423	0.0505901	2.54032	0.0928362	0.143282	0.947753	0.398159	0.613034	2.81342	0.0292229	0.0656817
20374-41	SL021991	Ubiquinone biosynthesis protein COQ9, mitochondrial	O75208	5.7	0.967062	0.550255	0.818066	16.5017	0.00644709	0.0312764	44.7377	0.000776086	0.0174657	1.00344	0.988854	0.994643	15.4907	0.0294194	0.0659338
17808-37	SL012948	Omega-amidase NIT2	Q9NQR4	4	0.885972	0.225889	0.698184	1.65859	0.0444456	0.0851903	2.49225	0.0449756	0.0849125	1.00659	0.90928	0.952979	7.1984	0.0294195	0.0659131
24721-17	SL023485	Golgi phosphoprotein 3	Q9H4A6	4	0.945715	0.195788	0.680045	1.37197	0.00220839	0.0235695	1.79999	0.0128638	0.0418149	0.985132	0.541305	0.711771	3.39188	0.0294367	0.0659098
17766-5	SL004552	Neutrophil cytosol factor 1	P14598	2.9	1.04558	0.526318	0.806831	1.08545	0.133661	0.194407	3.46039	0.00478635	0.0272775	1.00463	0.677285	0.808061	55.7719	0.0294719	0.0659256
19131-184	SL014895	Nucleolysin TIAR	Q01085	4.7	0.984571	0.929591	0.974845	1.5211	0.00102648	0.0217133	2.28917	0.0107577	0.0385439	0.93796	0.0135854	0.357073	3.06717	0.0295198	0.0659701
13639-101	SL016380	General vesicular transport factor p115	O60763	5	0.855506	0.0964314	0.656292	1.54435	0.0137019	0.0424434	1.97999	0.0411768	0.0803016	0.941336	0.383767	0.604214	3.0271	0.0295556	0.0659454
12374-8	SL019686	Platelet-activating factor acetylhydrolase IB subunit gamma	Q15102	5.3	1.03781	0.660981	0.862532	1.98413	0.057259	0.101852	1.82792	0.0346997	0.072465	1.2875	0.0239334	0.387556	3.64069	0.0296181	0.0659803
11441-11	SL007082	Glycogen phosphorylase, liver form	P06737	4.2	0.929936	0.135933	0.644354	1.46974	0.0430868	0.0834029	2.64965	0.0475502	0.0882825	0.985001	0.806561	0.891482	5.86551	0.0296228	0.0659699
18207-6	SL008779	Charged multivesicular body protein 1b	Q7LBR1	3.2	0.872794	0.236099	0.699655	2.84891	0.00114245	0.0217498	5.27358	0.00375822	0.025652	1.10116	0.379939	0.601414	11.1273	0.0297432	0.0660501
3115-64	SL006918	Mitogen-activated protein kinase 1	P28482	3	0.881669	0.165185	0.659992	1.8198	0.00648608	0.0313146	2.79225	0.0104374	0.0380544	1.0161	0.945261	0.971323	6.04563	0.0297504	0.0660452
17783-9	SL020955	Cob(I)yrinic acid a,c-diamide adenosyltransferase, mitochondrial	Q96EY8	3.7	0.976038	0.400869	0.759881	1.17208	0.0230643	0.0556959	1.11646	0.136399	0.193669	0.92326	0.227427	0.499374	2.09701	0.0299949	0.0662749
1394164	SL004657	Cartilage intermediate layer protein 1	O75339	3.6	0.98784	0.760785	0.901273	2.40752	0.0141597	0.0432529	6.64539	0.0162285	0.0474331	1.01838	0.678486	0.808947	3.50023	0.0300742	0.0663876
23542-8	SL023328	Golgi phosphoprotein 3-like	Q9H4A5	7.4	0.888257	0.257131	0.709173	2.0665	0.00975073	0.0364179	2.13118	0.0298587	0.0659326	0.912607	0.15971	0.464109	2.1936	0.0302164	0.0665972
2855-49	SL000409	Mitogen-activated protein kinase 3	P27361	5.8	0.858533	0.103476	0.654295	2.11171	0.00772271	0.0334762	3.58716	0.0203824	0.0535322	0.984209	0.608723	0.757302	6.56152	0.0302673	0.0666467
1120963	SL004866	Carbonic anhydrase 1	P00915	3.1	1.06709	0.860131	0.949799	1.84441	0.076372	0.126164	1.61633	0.119111	0.174071	1.50265	0.0289554	0.387024	2.15692	0.030358	0.0667421
2779222	SL019038	Trimeric intracellular cation channel type B	Q9NVV0	3.8	0.982537	0.98505	0.992376	1.34001	0.0218984	0.0539909	1.76775	0.031351	0.0679497	1.00548	0.641215	0.781439	2.58915	0.0303594	0.0667244
21109-1	SL021980	Cilia- and flagella-associated protein 36	Q96G28	1.7	0.96806	0.57131	0.826347	2.55656	6.67695e-05	0.0180894	6.14901	0.00120856	0.0184665	1.00213	0.909839	0.953139	6.20603	0.0304233	0.0667815
13090-17	SL004827	Protein S100-A6	P06703	3.1	1.02548	0.922998	0.971258	1.42201	0.0173862	0.047542	2.24701	0.0187842	0.0511267	1.12576	0.130437	0.453952	4.44419	0.030466	0.0668127
12691-44	SL015512	Serine hydroxymethyltransferase, mitochondrial	P34897	8.9	0.730703	0.0644453	0.699465	2.16196	0.0105118	0.0378748	1.62978	0.157425	0.217347	1.01235	0.729817	0.843035	3.22082	0.0304945	0.066792
2846-24	SL000605	Ubiquitin+1, truncated mutation for UbB	P62979	2.3	0.971767	0.572661	0.826942	1.35657	0.0255825	0.0592969	1.67506	0.00482046	0.0272953	1.08414	0.0566072	0.414923	2.98694	0.0304952	0.0667728
1601407	SL012605	ALK and LTK ligand 2	Q6UX46	4.8	0.960933	0.393248	0.759331	2.39547	0.017086	0.0470683	5.95085	0.0101808	0.0375269	1.04277	0.394376	0.610815	3.58994	0.0304962	0.0667542
508817	SL006108	CD5 antigen-like	O43866	6.6	1.09483	0.110766	0.64059	1.16106	0.0999617	0.154754	1.2589	0.0413107	0.0804735	1.20487	0.0641308	0.418663	2.49779	0.030546	0.0667802
11592-1	SL011997	ELAV-like protein 1	Q15717	3.6	1.00204	0.985477	0.99238	1.35616	0.00612539	0.0306226	2.2412	0.00937614	0.0356233	0.955595	0.0782956	0.426869	2.99199	0.0305788	0.0668311
2937313	SL019191	NTF2-related export protein 1	Q9UKK6	1.9	1.03122	0.393038	0.759549	1.3118	0.0631925	0.109234	2.04845	0.00188094	0.0209974	1.01798	0.0873319	0.432606	2.22691	0.0305789	0.0668108
21676-17	SL002790	PAI-2	P05120	4.9	1.01344	0.932826	0.976203	0.882067	0.0871636	0.139446	0.829875	0.110132	0.164114	0.995221	0.635306	0.777331	2.20079	0.0306035	0.0668231
24963-1	SL023478	Armadillo repeat-containing protein 3	Q5W041	3.9	0.915194	0.0127615	0.788524	0.968661	0.171204	0.236371	1.09014	0.113381	0.167643	1.02283	0.464165	0.656938	2.01339	0.0306781	0.0668203
19113-66	SL009024	SH3 domain-binding glutamic acid-rich-like protein 2	Q9UJC5	5.5	0.684743	0.109945	0.639515	3.06423	0.0192086	0.0501688	3.21044	0.0588974	0.101735	0.927978	0.311138	0.559239	2.48064	0.0307315	0.0668331
18301-10	SL020940	Nuclear apoptosis-inducing factor 1	Q69YI7	1.6	0.914602	0.0538014	0.69922	1.35236	0.00277052	0.0246408	1.89125	0.00765267	0.0325319	0.974456	0.531561	0.705941	2.71009	0.0307646	0.0668639
24725-4	SL015121	COP9 signalosome complex subunit 5	Q92905	4.9	0.88381	0.190452	0.6755	1.44167	0.0190153	0.0497932	2.16437	0.0290899	0.0647218	0.967825	0.609143	0.757289	2.35124	0.0308355	0.0669148
21153-5	SL021960	Chromatin complexes subunit BAP18	Q8IXM2	1.7	0.75552	0.165415	0.658669	3.23244	0.0137332	0.0424283	3.8164	0.0239919	0.0583157	0.840902	0.0647743	0.418981	2.41154	0.0308834	0.0669567
17384-110	SL008016	ATP-dependent 6-phosphofructokinase, muscle type	P08237	6.1	0.944006	0.323279	0.742478	1.30136	0.0137184	0.0424385	1.52881	0.00323167	0.0242686	0.973253	0.345662	0.583196	2.01831	0.0309556	0.0670102
24474-12	SL023667	Tetratricopeptide repeat protein 9A	Q92623	4	0.887712	0.141967	0.651054	3.5151	0.0111898	0.0390395	6.23357	0.000617263	0.0169844	1.03879	0.373517	0.59783	5.38165	0.0311074	0.0671944
5225-50	SL016550	Casein kinase II 2-alpha:2-beta heterotetramer	P68400 P67870	7.3	0.786947	0.133322	0.645442	2.22344	0.000792586	0.0219802	2.77344	0.00463095	0.0269146	1.05734	0.849644	0.919339	2.36309	0.0311743	0.0672564
14090-23	SL020308	Differentially expressed in FDCP 6 homolog	Q9H4E7	3.8	0.925535	0.16179	0.656103	2.76886	0.00125665	0.0221851	5.70896	0.0104802	0.0380137	0.968769	0.312285	0.559445	7.28779	0.0311891	0.067247
9169-14	SL018938	Small ubiquitin-related modifier 3	P55854	3	0.931593	0.423648	0.763803	2.09994	0.00111957	0.0218456	3.53403	0.00463152	0.0268957	0.991199	0.785301	0.879157	6.75826	0.0312096	0.06725
18191-23	SL013039	Ran-specific GTPase-activating protein	P43487	2.9	0.929978	0.384343	0.758775	1.50185	0.00949306	0.036165	1.9533	0.00057423	0.0167144	1.03328	0.62101	0.766497	3.64275	0.0312344	0.0672622
3825-18	SL010502	Mitogen-activated protein kinase 8	P45983	3.3	0.972975	0.450788	0.774665	1.28214	0.000241729	0.0215537	1.72826	0.00558947	0.028572	1.00455	0.885261	0.941676	3.6524	0.0315226	0.0676142
17370-186	SL009448	Mycophenolic acid acyl-glucuronide esterase, mitochondrial	Q9NUJ1	5.7	0.884299	0.0401729	0.758653	1.34612	0.0225627	0.0549936	1.16998	0.291359	0.357923	0.996086	0.71568	0.832989	3.08243	0.0316938	0.0677545
18225-13	SL008769	Heme-binding protein 1	Q9NRV9	7.1	1.02773	0.747853	0.896507	1.90007	0.0490669	0.0914599	1.73892	0.0588308	0.101694	1.09851	0.174028	0.466813	3.35516	0.0319125	0.0679539
10903-50	SL017987	Syntaxin-8	Q9UNK0	5.1	0.839244	0.0736142	0.684088	1.72445	0.0221591	0.0543864	2.48794	0.0748811	0.121507	0.951253	0.39981	0.614368	2.37064	0.0319804	0.0680164
5256-86	SL011405	cGMP-specific 3',5'-cyclic phosphodiesterase	O76074	5.5	0.791706	0.0851911	0.666023	2.34067	0.0186877	0.0493574	2.04494	0.0809755	0.128553	0.984908	0.662248	0.79687	2.07894	0.0319927	0.0679809
17333-20	SL008026	Medium-chain specific acyl-CoA dehydrogenase, mitochondrial	P11310	6.5	0.868295	0.0335469	0.782464	1.27186	0.0082867	0.0344375	1.04479	0.752575	0.791451	1.0204	0.947125	0.972104	3.02416	0.032031	0.0680007
12356-65	SL005002	Sorcin	P30626	2.3	0.992088	0.664744	0.86456	1.56422	0.0160664	0.0456338	1.61983	0.000137537	0.0118148	1.00535	0.936411	0.967451	4.19368	0.0320795	0.0680217
23290-3	SL023150	Survival motor neuron protein	Q16637	4.6	1.0088	0.722593	0.889074	6.55708	0.0131523	0.0417133	12.304	0.000334417	0.0146313	0.952544	0.184778	0.472614	2.22291	0.0321042	0.0680331
14623-26	SL018938	Small ubiquitin-related modifier 3	P55854	5.6	0.906551	0.281744	0.715689	2.46578	0.000966338	0.0212715	4.20738	0.00431794	0.0262656	0.991868	0.689665	0.816471	6.06289	0.0321476	0.068084
12697-30	SL010809	Phosphatidylinositol 5-phosphate 4-kinase type-2 alpha	P48426	7.1	0.778142	0.15391	0.650747	2.45458	0.00602816	0.0303303	2.16606	0.0170984	0.0489001	1.06932	0.754667	0.858507	2.85829	0.0322091	0.0681324
21991-79	SL022539	Neurabin-2	Q96SB3	6.9	0.649864	0.0763561	0.679107	2.65376	0.0142064	0.043283	2.69575	0.0474172	0.0881283	0.921509	0.317194	0.563084	2.27702	0.0322376	0.0681518
12517-52	SL003787	Programmed cell death protein 5	O14737	4	0.954308	0.473964	0.784631	1.68055	0.00706189	0.0324699	2.06488	0.00106655	0.0182349	1.03636	0.411859	0.62083	3.68837	0.0322404	0.0681371
12348-46	SL019681	Serine--tRNA ligase, mitochondrial	Q9NP81	5.4	0.923289	0.0516458	0.703662	1.10121	0.0125366	0.0407325	1.09636	0.35428	0.419985	1.02664	0.81556	0.897766	2.1973	0.0322508	0.0681184
727047	SL000493	L-lactate dehydrogenase B chain	P07195	4.6	0.946987	0.165785	0.659395	1.14792	0.0524595	0.0957565	1.47299	0.031076	0.0676033	1.06228	0.183442	0.471938	2.13423	0.0322605	0.0681185
25256-153	SL003681	Elongation factor 1-alpha 1	P68104	3.8	0.850397	0.141311	0.651435	3.4554	4.11124e-05	0.0206854	8.10654	0.00432604	0.0262469	0.944115	0.458982	0.653013	8.479	0.0322615	0.0681002
19620-16	SL021282	Disks large homolog 2	Q15700	3.9	0.889544	0.11473	0.642414	1.59121	0.0183042	0.0487282	1.63571	0.0513749	0.0929101	0.96867	0.460906	0.654825	2.57547	0.0324127	0.0682964
3894-15	SL005629	N-acetyl-D-glucosamine kinase	Q9UJ70	2	1.04725	0.704928	0.881973	1.35467	0.0417641	0.0816505	2.7785	0.0259221	0.060926	1.04073	0.239371	0.507259	4.12938	0.0324593	0.0683332
3329-14	SL004515	Peptidoglycan recognition protein 1	O75594	5.7	1.08654	0.606716	0.844439	0.877574	0.0926699	0.145805	1.1027	0.627259	0.680698	1.10266	0.0133125	0.360666	2.11944	0.0324836	0.068364
20454-24	SL022128	SOSS complex subunit B2	Q96AH0	2.3	0.97885	0.331235	0.743538	1.95311	0.0277132	0.0626281	5.57852	0.0176907	0.0496468	0.997551	0.83145	0.908866	2.94581	0.0325835	0.0684107
17769-28	SL013223	PEST proteolytic signal-containing nuclear protein	Q8WW12	5	0.910485	0.287197	0.716873	2.36556	0.00189954	0.0230299	3.50051	0.00260225	0.0228557	1.02918	0.903341	0.95171	5.68706	0.032592	0.0683879
24459-15	SL008869	Coatomer subunit beta'	P35606	5.6	0.719667	0.092321	0.664259	2.84201	0.00422128	0.0279988	4.19942	0.0201736	0.053362	0.915606	0.27991	0.536221	2.35668	0.0326648	0.0684386
20947-50	SL022017	Protein Dr1	Q01658	4.3	1.02509	0.829494	0.935621	2.31611	0.00448649	0.0283943	5.45313	9.73819e-05	0.0110638	0.953122	0.110576	0.447128	3.62963	0.0326771	0.0684035
25116-11	SL023346	Coiled-coil domain-containing protein 9	Q9Y3X0	2.1	0.963087	0.393441	0.759495	1.62975	0.00307094	0.0255997	2.48231	0.00287423	0.0234601	0.950771	0.0109339	0.365017	4.27533	0.0328576	0.0686588
25081-6	SL023601	Protein FAM160B1	Q5W0V3	9.4	0.700512	0.0763567	0.678256	2.34328	0.0163567	0.0460131	2.79247	0.0572163	0.099785	1.04947	0.69474	0.820548	3.61572	0.0329009	0.0687085
17734-13	SL010230	Alpha-endosulfine	O43768	4.3	0.860192	0.0420907	0.746819	1.84114	0.0126556	0.0409677	2.33508	0.0151541	0.0452887	1.02108	0.92178	0.959796	4.96784	0.0329571	0.0688055
15414-316	SL019149	L-lactate dehydrogenase A chain	P00338	4.9	0.970859	0.503517	0.795419	1.13128	0.141518	0.203439	1.51053	0.0872533	0.136247	0.999569	0.875545	0.936147	3.44867	0.0330424	0.0688408
12656-1	SL019807	Kinesin light chain 1	Q07866	4.9	0.716641	0.0799967	0.674039	2.18034	0.0291216	0.0646697	3.24679	0.0782241	0.125515	0.921005	0.359526	0.590052	3.36799	0.0330768	0.0688514
24259-24	SL023497	Forkhead box protein P4	Q8IVH2	3.5	0.927134	0.15096	0.650375	1.67436	0.00106085	0.0218498	2.41492	0.000126055	0.0112396	0.985358	0.794393	0.884276	2.34724	0.0332524	0.0689519
6384-19	SL012661	WAP four-disulfide core domain protein 3	Q8IUB2	2.1	0.952498	0.174436	0.666698	1.80615	0.0158941	0.0454929	3.06297	0.0213227	0.0547367	1.02423	0.768936	0.867593	3.40014	0.0332533	0.0689335
22972-26	SL003174	Gro-beta	P19875	5.3	1.09627	0.750494	0.897077	2.6676	0.108377	0.16467	3.11016	0.125052	0.180839	0.890593	0.233303	0.501338	2.56769	0.0332891	0.0689469
2947994	SL019222	CUB and sushi domain-containing protein 2	Q7Z408	4.3	1.00378	0.979876	0.989853	1.20998	0.00936584	0.0360508	1.52953	0.0358209	0.0737138	1.00221	0.91629	0.957192	2.52152	0.0333533	0.0689988
3447-64	SL000039	Interleukin-8	P10145	5.4	0.973797	0.56302	0.821951	0.867891	0.011411	0.039305	0.909015	0.0759167	0.122679	0.868261	0.0317881	0.385397	4.1347	0.0333764	0.0690263
8925-25	SL018712	Ribonucleoside-diphosphate reductase subunit M2 B	Q7LG56	3.3	0.920411	0.0367052	0.764946	1.02966	0.730532	0.776032	1.33912	0.0946886	0.145408	0.962491	0.164162	0.465147	2.89977	0.0333808	0.069015
3419-49	SL010493	Calcium/calmodulin-dependent protein kinase type II subunit delta	Q13557	4	0.980176	0.588186	0.834814	2.19723	0.0294148	0.0650543	5.12887	0.0326188	0.0696264	0.913443	0.123361	0.44907	5.46059	0.0334402	0.0691176
17148-7	SL008080	Flavin reductase (NADPH)	P30043	5	1.05065	0.737532	0.893409	1.79371	0.116977	0.174537	1.52765	0.192878	0.254855	1.33623	0.0179189	0.369067	2.09277	0.0334685	0.0691557
23243-120	SL008153	40S ribosomal protein S25	P62851	5.4	0.970356	0.549527	0.817502	4.175	0.00835439	0.0345151	10.8102	8.08627e-05	0.0116244	1.0034	0.811285	0.895299	11.0078	0.0334845	0.069128
10754-113	SL005237	Prokineticin-2	Q9HC23	3.4	0.940649	0.532074	0.809488	0.967311	0.604022	0.662731	0.920683	0.508185	0.56829	1.54445	0.0575234	0.415159	3.51597	0.0336926	0.0694153
21600-10	SL021998	Beta-catenin-interacting protein 1	Q9NSA3	7	1.11936	0.465526	0.781684	1.49922	0.005398	0.0294072	1.94673	0.0201157	0.0532888	0.853643	0.0591897	0.416516	2.15583	0.0337579	0.0694077
4414-69	SL004484	Pulmonary surfactant-associated protein D	P35247	3.5	1.065	0.920436	0.969721	12.5475	0.0120495	0.0400929	47.7489	0.00435685	0.0262529	1.02224	0.75558	0.858991	15.662	0.033763	0.0693979
24983-119	SL006623	ELKS/RAB6-interacting/CAST family member 1	Q8IUD2	4.3	0.809612	0.0851147	0.666164	1.86188	0.0195831	0.0506587	1.92586	0.050609	0.0917842	0.930495	0.346047	0.583287	2.0311	0.0337933	0.0694399
23298-148	SL023180	Acyl-coenzyme A thioesterase THEM4	Q5T1C6	5.4	0.985719	0.625065	0.848191	1.49195	0.00264505	0.0243234	1.43799	0.0223463	0.0560367	0.944148	0.303708	0.552653	2.48057	0.0337967	0.0694267
17341-89	SL010906	Acetyl-CoA acetyltransferase, cytosolic	Q9BWD1	6.4	0.795583	0.166918	0.660174	2.02333	0.0391083	0.0779069	1.56669	0.121431	0.176874	1.06135	0.774039	0.871815	2.91571	0.0338738	0.0694837
11490-42	SL019457	Ubiquitin-like protein 4A	P11441	3.8	0.905263	0.0626171	0.697903	1.36661	0.00542514	0.0294639	1.52234	0.0281028	0.0636719	0.99192	0.757623	0.860064	2.60783	0.0338903	0.069477
17383-4	SL019784	StAR-related lipid transfer protein 5	Q9NSY2	3.8	0.961229	0.107696	0.643981	1.22681	0.00368133	0.0269276	1.59212	0.00657957	0.0309389	1.01393	0.514444	0.693009	2.93172	0.0338906	0.0694576
19207-119	SL006494	Adenosine kinase	P55263	4.1	0.89787	0.306302	0.732379	1.07353	0.249439	0.31958	1.22004	0.003647	0.0253347	1.05948	0.32992	0.57198	3.4016	0.0339015	0.0694596
11448-34	SL016433	Galactokinase	P51570	3.9	0.938951	0.240791	0.701171	1.77479	0.00232243	0.0237434	3.052	0.00883666	0.0347158	0.992712	0.725823	0.840213	6.1809	0.0339423	0.0694826
25043-74	SL007297	Succinyl-CoA:3-ketoacid-coenzyme A transferase 1, mitochondrial	P55809	8.3	0.915213	0.197987	0.679971	1.25004	0.0324491	0.0692011	1.01046	0.99569	0.995831	1.00277	0.855016	0.9226	2.44206	0.0339699	0.069519
21857-26	SL004936	Guanine nucleotide-binding protein subunit beta-2-like 1	P63244	3.9	0.933181	0.331166	0.744095	4.43364	0.00726935	0.0329295	8.08657	7.13137e-05	0.012252	0.951835	0.344716	0.583136	6.70659	0.0339992	0.0695384
4560-34	SL006916	Tyrosine-protein kinase Lck	P06239	2.3	0.959584	0.0143221	0.770114	1.67153	0.110571	0.167281	4.49624	0.0680766	0.11307	1.02897	0.374296	0.59772	5.0806	0.0340563	0.0695745
25235-2	SL023434	Diphthine methyltransferase	Q9BTV6	5	0.954323	0.393219	0.759483	1.21259	0.0270673	0.0616032	1.31864	0.011246	0.0391773	1.01366	0.795363	0.884657	2.16145	0.0341115	0.0696065
23006-19	SL011212	Phosphatidylinositol 5-phosphate 4-kinase type-2 beta	P78356	3.3	0.892821	0.129142	0.64884	1.56696	0.00562382	0.0299427	1.77305	0.0201938	0.0533952	0.995057	0.743328	0.850139	2.20715	0.0342298	0.0697064
9789-52	SL005755	Nesprin-2	Q8WXH0	2.1	0.943079	0.410447	0.760839	1.534	0.0345125	0.07201	1.84866	0.0153626	0.0457372	0.895856	0.207917	0.485921	2.63155	0.0342774	0.0696826
15299-102	SL012502	LDLR chaperone MESD	Q14696	6.3	0.909389	0.249795	0.704669	1.49249	0.0205283	0.0519776	1.17424	0.340189	0.405601	0.940376	0.355862	0.587185	2.01739	0.034288	0.069684
12575-30	SL008027	C-1-tetrahydrofolate synthase, cytoplasmic	P11586	12	0.836516	0.160635	0.657092	1.97093	0.000368812	0.0227887	2.38642	0.000834773	0.0173969	1.03354	0.975061	0.987539	3.40823	0.0342979	0.069684
5707-55	SL013780	ETS domain-containing protein Elk-3	P41970	2	0.959594	0.415618	0.762399	2.09945	0.0123275	0.0404448	4.24894	0.0260216	0.0610579	0.978295	0.540316	0.711134	4.2258	0.0343241	0.0696971
24411-144	SL020078	E3 ubiquitin-protein ligase LRSAM1	Q6UWE0	4.6	0.909759	0.176927	0.667884	1.56293	0.000483541	0.0233292	2.20274	0.00826691	0.0335825	1.03107	0.546493	0.715255	6.51274	0.0343469	0.0697232
16758-96	SL013046	Hepatoma-derived growth factor	P51858	3.3	0.994214	0.818555	0.930135	2.2788	0.0126767	0.0409985	7.09238	0.0222922	0.0560008	1.06159	0.176817	0.468939	3.24161	0.0344448	0.069721
3848-14	SL003785	Glyceraldehyde-3-phosphate dehydrogenase	P04406	5.8	0.777198	0.043849	0.738929	2.25713	0.0256644	0.0593695	4.31455	0.0304309	0.0667566	1.01433	0.966786	0.982265	7.98053	0.0345156	0.0697842
6262-14	SL005174	Interleukin-17 receptor B	Q9NRM6	1.1	0.970133	0.336455	0.745983	1.76435	0.0121452	0.0401837	3.28877	0.0269664	0.0621364	0.994285	0.740814	0.848365	3.40046	0.0345541	0.0698218
24952-28	SL013242	Far upstream element-binding protein 3	Q96I24	3.4	0.927853	0.0634534	0.699477	1.62026	0.000588271	0.0218094	2.69724	0.00174705	0.0207175	1.00104	0.907437	0.952606	2.65136	0.0345974	0.0698292
15312-14	SL019555	Protein argonaute-1	Q9UL18	4.5	0.915734	0.158018	0.655136	2.12799	0.000591748	0.0217098	3.9284	0.00746914	0.03212	0.976068	0.565561	0.728035	7.71533	0.0347526	0.0699021
22812-4	SL022898	Trafficking protein particle complex subunit 6B	Q86SZ2	5.6	0.989111	0.559204	0.819948	1.34022	3.63968e-05	0.0233072	1.74406	0.00442032	0.0262757	1.00624	0.811128	0.895406	2.49401	0.0349185	0.0701157
20376-64	SL022244	Putative deoxyribonuclease TATDN1	Q6P1N9	2.4	0.95874	0.513791	0.802115	1.81801	0.0096573	0.0363193	2.208	0.000561722	0.0168373	1.20082	0.0625422	0.418373	4.76735	0.0350768	0.0702733
2159620	SL004477	Protein S100-A9	P06702	8.2	1.12412	0.275847	0.714364	1.28895	0.121946	0.180308	2.047	0.0348211	0.0725251	0.885536	0.115711	0.445636	3.0359	0.0351402	0.0703204
8953-47	SL013046	Hepatoma-derived growth factor	P51858	4.4	0.965472	0.537674	0.813265	1.91841	0.00513016	0.0290957	5.7241	0.0175059	0.0494829	1.06321	0.0899484	0.437265	3.07091	0.0352404	0.0704209
9742-59	SL012974	Spliceosome RNA helicase DDX39B	Q13838	4.4	0.98444	0.670971	0.866897	3.94745	0.00853005	0.0348121	13.9071	0.00243951	0.02273	1.06781	0.297132	0.548767	28.8532	0.035303	0.070466
1633548	SL017449	Y-box-binding protein 2	Q9Y2T7	8.7	1.12795	0.761129	0.901378	1.95446	0.0137981	0.0425542	3.81904	0.00200731	0.0212304	0.952981	0.531377	0.705964	4.79945	0.0355725	0.0707832
12740-55	SL019853	Protein FEV	Q99581	2.8	0.876443	0.0287451	0.836696	1.55365	0.016885	0.0466973	2.91541	0.0188538	0.0512369	0.989038	0.703215	0.826814	3.68252	0.0357609	0.0709177
6899-37	SL018031	Pterin-4-alpha-carbinolamine dehydratase 2	Q9H0N5	4.1	1.03656	0.946955	0.9818	1.60504	0.010381	0.0376345	1.6059	0.0108776	0.0386198	1.04064	0.476717	0.665345	2.05183	0.0358217	0.0709784
19240-265	SL010229	28 kDa heat- and acid-stable phosphoprotein	Q13442	6.7	0.912399	0.334202	0.745918	2.4895	0.0101428	0.0371535	4.00875	0.0133933	0.0425925	0.963796	0.511585	0.691008	7.17141	0.0359063	0.071086
25274-2	SL021521	Ankyrin repeat domain-containing protein 2	Q9GZV1	3.5	1.02666	0.698608	0.880794	1.28673	0.0115172	0.0393629	1.82164	0.0226132	0.0563848	0.90231	0.0375828	0.399899	2.36045	0.0361049	0.0713388
12466-7	SL008019	Heterogeneous nuclear ribonucleoprotein A1	P09651	2.9	1.02299	0.993365	0.996761	3.21606	0.000376603	0.0224813	11.32	0.00315821	0.0240762	0.998596	0.857481	0.924552	23.9581	0.036135	0.0713783
7893-19	SL007327	Oxidized low-density lipoprotein receptor 1	P78380	2.7	0.963758	0.462427	0.77908	0.945156	0.363477	0.43543	1.64869	0.262198	0.327759	1.19675	0.0190937	0.375688	3.0352	0.0365179	0.0717524
553740	SL010521	Tyrosine-protein kinase BTK	Q06187	2.9	0.76439	0.230546	0.697881	2.95091	0.0206378	0.0521236	3.439	0.051633	0.0932571	0.922681	0.293908	0.545099	2.81548	0.0365407	0.0717571
16831-7	SL019539	Docking protein 1	Q99704	4.5	0.995397	0.839006	0.939581	1.32079	0.0271174	0.0616774	1.88182	0.0228823	0.0567346	0.930928	0.0456302	0.402781	3.33828	0.0367234	0.0720356
1395594	SL011100	CD226 antigen	Q15762	2.6	0.962074	0.198766	0.681649	1.64127	0.0217904	0.0538945	2.94496	0.0259408	0.0609293	1.02174	0.665967	0.799841	2.92231	0.0368114	0.0721278
25070-18	SL019928	Protein-methionine sulfoxide oxidase MICAL1	Q8TDZ2	4.9	0.814528	0.0606837	0.698458	1.83047	0.0469525	0.0885972	1.878	0.0530507	0.0947969	0.931139	0.265335	0.524711	4.29998	0.036872	0.0722264
19136-22	SL007346	Methylmalonate-semialdehyde dehydrogenase [acylating], mitochondrial	Q02252	4	0.996677	0.707902	0.882716	1.3664	0.0021738	0.023485	1.1518	0.142232	0.200057	0.937255	0.341805	0.580582	2.52906	0.0369784	0.0722541
12563-2	SL019770	Tumor necrosis factor alpha-induced protein 8	O95379	0.9	0.936111	0.0571182	0.707101	1.65421	0.0182556	0.0487094	3.25891	0.0244619	0.0590911	0.981493	0.689937	0.816655	8.65121	0.0372286	0.0724015
2862954	SL017982	FAS-associated factor 2	Q96CS3	6.4	0.740665	0.0969167	0.655794	2.31142	0.0108957	0.0386064	1.84953	0.0645268	0.108712	0.941766	0.372935	0.597442	2.18823	0.0372861	0.0724134
18257-64	SL013012	Signal recognition particle 19 kDa protein	P09132	1.4	1.03295	0.701344	0.882348	1.58315	0.013356	0.0420375	3.41472	0.00109613	0.0181674	1.00928	0.395719	0.611416	2.10066	0.0373886	0.0723928
10056-5	SL007372	Forkhead box protein M1	Q08050	3.6	0.919574	0.0391967	0.76061	1.53801	0.0019072	0.023004	2.33775	0.00170581	0.0206811	1.02214	0.873921	0.934979	3.00774	0.0377467	0.072866
20221-26	SL011403	cAMP-specific 3',5'-cyclic phosphodiesterase 4C	Q08493	3.8	0.977936	0.612335	0.843592	3.99763	0.0165092	0.0461654	7.86115	0.000651924	0.0171991	1.06807	0.0688253	0.418296	7.45496	0.0377928	0.0728152
13535-2	SL025805	Collagen type IV alpha-3-binding protein:PH domain	Q9Y5P4	7	0.919787	0.0954399	0.659096	1.46925	0.0192306	0.0502078	2.52345	0.0518371	0.0935299	1.00337	0.917472	0.957859	5.04304	0.0380137	0.0731008
2849-49	SL004768	Allograft inflammatory factor 1	P55008	5.4	1.058	0.418535	0.762784	1.57269	0.0439398	0.0845891	3.79748	0.011298	0.0392036	0.904108	0.0860424	0.431069	6.50516	0.0380369	0.0731254
5748-20	SL005404	Acid ceramidase	Q13510	3.1	0.957793	0.319153	0.740974	1.51907	0.0087451	0.03512	2.51607	0.0212026	0.0546075	1.00146	0.893123	0.944618	2.90847	0.0381978	0.0733548
23691-2	SL010925	Tubulin--tyrosine ligase-like protein 12	Q14166	1.7	0.936444	0.377506	0.756731	1.393	0.0123654	0.0405315	1.88279	0.00337237	0.0246676	1.04008	0.262734	0.522943	3.7625	0.0382955	0.0734823
20948-16	SL022150	U8 snoRNA-decapping enzyme	Q96DE0	5.1	0.99017	0.619866	0.846518	1.82044	0.0241051	0.0571513	2.11519	0.0424863	0.081791	0.891363	0.218165	0.493498	8.00704	0.0383057	0.0734818
2956791	SL013164	Deoxyuridine 5'-triphosphate nucleotidohydrolase, mitochondrial	P33316	5.5	0.913309	0.0636416	0.698274	1.28668	0.0182892	0.0487066	1.52297	0.046796	0.0873426	1.03786	0.663516	0.797714	4.22903	0.0383681	0.0735214
3636-37	SL007327	Oxidized low-density lipoprotein receptor 1	P78380	4.3	0.95284	0.596045	0.837698	0.97266	0.803513	0.83851	1.90972	0.240876	0.306048	1.23224	0.034138	0.394209	3.53668	0.0384625	0.0736623
12491-23	SL008340	Chloride intracellular channel protein 4	Q9Y696	2.5	0.90186	0.37194	0.755899	1.92766	0.0198248	0.0510215	2.23643	0.0478456	0.0885508	0.964269	0.534	0.706783	2.35619	0.0384685	0.0736538
20960-47	SL013232	Far upstream element-binding protein 1	Q96AE4	4.1	0.994634	0.897181	0.961763	2.99155	0.00245405	0.0238762	7.48296	0.000583759	0.0167837	1.01081	0.707303	0.82844	14.6741	0.0384726	0.0736417
1591242	SL012397	Lymphocyte antigen 6 complex locus protein G6c	O95867	4.2	1.01344	0.979207	0.990314	3.1061	0.0118325	0.0398794	9.63378	0.00461061	0.0268184	0.996268	0.861609	0.927158	8.37068	0.0385279	0.0736873
23029-3	SL020960	Endophilin-A3	Q99963	2.3	1.10249	0.248779	0.706329	0.95257	0.22772	0.297434	0.925037	0.140039	0.197643	1.15937	0.0188958	0.372835	2.16106	0.0386604	0.0738004
23903-3	SL000281	Aspartate aminotransferase, mitochondrial	P00505	7.1	0.973714	0.660083	0.862159	1.03556	0.402245	0.472945	0.838082	0.0760124	0.122777	1.00559	0.966138	0.982315	2.03	0.0387132	0.0738813
19197-95	SL016788	Acetyl-CoA acetyltransferase, mitochondrial	P24752	7.8	0.981953	0.498709	0.793877	0.984891	0.377766	0.44896	0.819843	0.13018	0.186607	1.06489	0.111941	0.449806	2.9705	0.0388592	0.0740996
13572-43	SL010941	26S proteasome non-ATPase regulatory subunit 11	O00231	2.5	0.878297	0.0949671	0.659712	1.79479	0.00375101	0.0270165	2.34085	0.0092817	0.0354557	0.96687	0.487402	0.67332	2.22947	0.038935	0.0741638
20913-27	SL022028	Eukaryotic translation initiation factor 1	P41567	1.6	1.0143	0.775627	0.90741	1.68563	0.0021333	0.0236645	3.61645	0.000527309	0.0170384	1.04958	0.206218	0.485819	8.02744	0.0392511	0.0744039
21289-36	SL009238	Sperm-associated antigen 7	O75391	0.4	0.981539	0.34014	0.748033	1.83765	0.00735299	0.0329901	3.59557	0.00112483	0.0180485	0.968936	0.139922	0.454617	2.84168	0.0393624	0.0744146
22958-6	SL008142	Destrin	P60981	1.6	0.836089	0.0713069	0.681527	1.8086	0.0262693	0.0603525	2.29514	0.0427588	0.0820019	0.933999	0.30702	0.555522	2.11156	0.0394482	0.0744768
12478-15	SL008862	60S ribosomal protein L30	P62888	1.9	1.02098	0.873198	0.955837	5.32017	0.00463685	0.0286007	13.5809	2.94603e-05	0.00988182	1.03053	0.395615	0.611523	15.231	0.0395671	0.0745614
13654-1	SL005370	Rho-associated protein kinase 2	O75116	3.1	0.882319	0.0765488	0.675701	1.72786	0.0100997	0.0371499	1.90056	0.0398976	0.0788107	0.953791	0.427874	0.631722	2.22662	0.0396024	0.074608
18824-7	SL021460	Eukaryotic initiation factor 4A-II	Q14240	3.8	0.973057	0.52238	0.805173	1.94084	0.00316475	0.0258015	3.98762	0.00380778	0.0255935	1.00711	0.966946	0.982286	5.27071	0.0396233	0.0746274
14083-25	SL020314	Selenide, water dikinase 1	P49903	3.7	0.977916	0.599647	0.840413	1.61963	0.00607649	0.030508	2.9207	0.0101736	0.0375199	0.98242	0.629184	0.772524	3.43038	0.0396326	0.074625
10852-114	SL012987	Heterogeneous nuclear ribonucleoprotein D-like	O14979	5	1.01614	0.926183	0.97243	5.55225	0.00647862	0.0313	16.8181	0.00101991	0.0178713	1.05813	0.670295	0.802577	14.0078	0.0398355	0.0748469
20137-49	SL008019	Heterogeneous nuclear ribonucleoprotein A1	P09651	5.1	0.980814	0.607848	0.844013	4.21259	0.00527252	0.0293826	13.6446	0.00157227	0.0201365	1.11219	0.400578	0.614877	26.205	0.0399761	0.0749912
13950-9	SL025806	Collagen type IV alpha-3-binding protein:StAR-related lipid-transfer domain, isoform 2	Q9Y5P4	6.5	0.900104	0.222251	0.696724	1.93344	0.0330734	0.0701291	3.90375	0.0588767	0.101724	0.980679	0.710273	0.829575	6.32855	0.0399881	0.0749937
21239-31	SL022000	Cytohesin-1	Q15438	2	1.01018	0.940134	0.979775	1.7785	0.00144092	0.0223564	3.66418	0.00507131	0.027908	0.991582	0.643363	0.782838	4.73241	0.0402524	0.0753089
19276-124	SL013061	Small nuclear ribonucleoprotein G	P62308	3.6	0.962004	0.439624	0.767082	1.73407	2.14194e-05	0.0215541	2.99171	0.0125937	0.041376	0.997031	0.890629	0.944534	7.44363	0.0403164	0.0753286
8358-30	SL005000	Thioredoxin-dependent peroxide reductase, mitochondrial	P30048	7.5	0.906744	0.223941	0.696749	1.2795	0.00713609	0.0325983	1.05687	0.640179	0.692691	1.05985	0.485571	0.671581	2.62925	0.0404825	0.0753392
18875-125	SL021010	Chondrocalcin	P02458	2.6	1.24744	0.103957	0.652649	1.61842	0.0850437	0.136957	1.50874	0.0573484	0.0999411	1.29058	0.0941571	0.437495	2.55204	0.0405245	0.0753576
15326-64	SL006479	Guanylate-binding protein 1	P32455	4.3	1.01035	0.800822	0.919327	1.92784	0.0307275	0.0669279	2.72393	0.00935577	0.0356227	1.04679	0.0121776	0.357413	2.37716	0.0408013	0.0756327
1262311	SL003080	Macrophage migration inhibitory factor	P14174	2.4	0.999589	0.980751	0.990453	1.07621	0.00176821	0.0228537	1.18497	0.00843256	0.0338842	1.02125	0.516144	0.694237	2.02703	0.0408254	0.0756375
21378-7	SL022173	Polyribonucleotide nucleotidyltransferase 1, mitochondrial	Q8TCS8	8.8	0.782818	0.10515	0.652001	1.93788	0.00743665	0.0330497	1.64094	0.153295	0.212938	1.01208	0.733099	0.844888	3.4477	0.0409696	0.0758251
21120-3	SL022132	Mimitin, mitochondrial	Q8N183	5.7	0.8952	0.117054	0.644162	1.40479	0.0166666	0.0464398	1.39318	0.209006	0.272586	0.980855	0.611414	0.759308	2.41147	0.0410136	0.0758864
22009-1	SL014650	Protein phosphatase 1B	O75688	1.6	1.02706	0.728656	0.89155	1.09782	0.0744745	0.123726	1.32113	0.0424077	0.0817291	0.981326	0.160325	0.464362	2.54567	0.0411295	0.0760409
21911-17	SL012478	Norrin	Q00604	4.8	0.943911	0.107128	0.643868	2.38657	0.0870552	0.139336	3.27061	0.0213317	0.0547398	0.966418	0.0735488	0.423959	2.0534	0.0411948	0.076022
22045-8	SL021505	Small ubiquitin-related modifier 4	Q6EEV6	2.5	0.977075	0.50786	0.798519	1.35729	0.00576935	0.0300587	1.90559	0.00661847	0.0309771	0.99883	0.869102	0.93223	3.71419	0.0413109	0.0760768
8403-18	SL000073	Fatty acid synthase	P49327	4.5	0.85716	0.0459987	0.733066	1.50657	0.0026504	0.0243092	1.5312	0.0527401	0.0944335	0.990683	0.760684	0.861872	2.0787	0.04133	0.0760723
12831-21	SL015132	Calcineurin B homologous protein 3	Q96BS2	4.1	0.972921	0.199123	0.682211	1.22369	0.0107368	0.0382745	1.29144	0.0444846	0.0842564	1.05006	0.074906	0.422787	2.6718	0.0413664	0.0760398
3879-50	SL011232	Hsp90 co-chaperone Cdc37	Q16543	6.1	0.923113	0.199409	0.681862	1.28288	0.00629801	0.0309799	1.39431	0.0247042	0.059371	1.02243	0.749039	0.854036	3.77522	0.0414271	0.076092
20401-19	SL021969	Protein BUD31 homolog	P41223	8.6	1.10337	0.377912	0.756899	1.67328	0.012049	0.0401101	3.85888	0.00662697	0.0309551	0.917002	0.327293	0.570516	6.05373	0.0414447	0.0760846
19294-26	SL006766	Cysteine-rich PDZ-binding protein	Q9P021	14.6	1.17879	0.42375	0.763791	1.34485	0.0722116	0.120736	2.18501	0.0019248	0.020891	0.854817	0.207978	0.485741	2.42441	0.041686	0.076428
21765-10	SL022631	Ubiquitin carboxyl-terminal hydrolase CYLD	Q9NQC7	4.9	0.922019	0.256017	0.708876	1.73868	0.0015367	0.0224575	2.79964	0.0100996	0.0373644	0.977141	0.434133	0.636295	8.89204	0.0418932	0.0766682
21989-12	SL022547	Mitogen-activated protein kinase kinase kinase kinase 5	Q9Y4K4	5.7	0.718273	0.0578991	0.705608	2.28587	0.0140746	0.0432178	1.84861	0.0946285	0.145379	0.945574	0.365883	0.592887	2.37049	0.0419471	0.0767269
2901243	SL008029	Alpha-actinin-1	P12814	6.4	0.665178	0.105651	0.649396	3.02291	0.0193032	0.050304	3.13763	0.0621673	0.105672	0.893118	0.208012	0.48566	2.38969	0.0419692	0.0767275
18348-89	SL008192	Heterogeneous nuclear ribonucleoprotein D0	Q14103	3.3	0.995985	0.753246	0.897777	3.73259	0.00392086	0.0273993	11.0136	0.00385796	0.0256614	1.03768	0.507522	0.688159	13.4667	0.042045	0.0768063
23561-4	SL023398	Coiled-coil domain-containing protein 97	Q96F63	2.9	0.956994	0.000171858	1.21057	1.12181	0.0237505	0.0565197	1.32302	0.0214565	0.0548402	1.00027	0.958508	0.97837	3.05158	0.0421117	0.0769082
3350-53	SL010491	Calcium/calmodulin-dependent protein kinase type II subunit alpha	Q9UQM7	4.7	0.927701	0.00744009	0.84529	1.39008	0.0311887	0.0674733	2.52199	0.033734	0.0711231	0.994093	0.789389	0.881213	3.04721	0.0421177	0.0768793
25092-32	SL008265	ATP-dependent RNA helicase DDX1	Q92499	3.4	1.16184	0.035848	0.769858	2.71604	0.0174717	0.047665	8.32111	0.0173199	0.0491543	1.3112	0.0296049	0.385466	10.9316	0.042153	0.076864
25049-8	SL025947	Nonspecific lipid-transfer protein:isoform SCPx	P22307	5.3	0.849365	0.154584	0.652813	2.12911	0.0451428	0.0862452	1.88832	0.104536	0.157576	0.93096	0.202576	0.482891	2.06569	0.0423384	0.0769829
10070-22	SL016406	1-phosphatidylinositol 4,5-bisphosphate phosphodiesterase gamma-2	P16885	4.3	0.940357	0.2633	0.708705	1.66437	0.0557857	0.100065	3.22695	0.0456312	0.0857822	0.987283	0.722415	0.837783	6.7347	0.0423596	0.0770016
2674094	SL017093	Inositol 1,4,5-trisphosphate receptor-interacting protein-like 1	Q6GPH6	3.5	1.06628	0.0849944	0.666705	1.40322	0.000120489	0.0202078	2.48089	0.00502694	0.027816	0.922813	0.00624452	0.34098	7.02482	0.0424042	0.0770429
21326-28	SL022248	Tubulin-specific chaperone C	Q15814	2.2	0.994601	0.785956	0.914331	1.39691	0.00128884	0.022197	1.99765	0.0113235	0.0391761	0.941194	0.198548	0.481105	3.87664	0.0424098	0.0770332
22383-21	SL002546	MITF	O75030	4.8	0.912688	0.178519	0.666042	1.19876	0.118495	0.176315	1.64062	0.276485	0.342278	1.02047	0.795868	0.884521	2.56235	0.0424261	0.077043
23242-2	SL012992	Sjoegren syndrome nuclear autoantigen 1	O43805	2.8	1.03221	0.178109	0.667339	1.21064	0.0105981	0.0379721	1.7996	0.00662002	0.0309637	0.961935	0.175066	0.467463	2.33607	0.0428449	0.0775236
16882-27	SL008943	14 kDa phosphohistidine phosphatase	Q9NRX4	4.7	1.0045	0.718188	0.887062	1.60654	0.0338659	0.0711669	1.76476	0.000470028	0.016472	1.16997	0.0949615	0.439782	4.06859	0.0429785	0.0777055
21996-28	SL022548	NEDD8 ultimate buster 1	Q9Y5A7	4.2	0.95419	0.687227	0.875534	1.9364	0.00813422	0.034187	3.25201	0.0566891	0.0992095	0.968074	0.441878	0.642036	4.47613	0.0429899	0.0777061
17712-7	SL013082	Isopentenyl-diphosphate Delta-isomerase 1	Q13907	3.4	0.933856	0.141629	0.650774	1.21036	0.0485127	0.0907391	1.39833	0.0906789	0.140537	0.910174	0.0553979	0.414689	2.1244	0.0431626	0.0778784
20957-57	SL022149	Diphosphoinositol polyphosphate phosphohydrolase 3-alpha	Q8NFP7	2.9	0.999767	0.900531	0.962132	0.962966	0.0109412	0.0386702	1.06031	0.128781	0.185242	1.02962	0.232493	0.50128	2.08941	0.0432158	0.0779545
12411-60	SL019679	Protein max	P61244	4.4	0.899112	0.230801	0.697751	2.30443	0.0332487	0.0703949	4.16707	0.0366373	0.0747822	0.947666	0.412849	0.621923	5.44348	0.0432343	0.0779678
21971-47	SL013072	Friend leukemia integration 1 transcription factor	Q01543	4	0.755647	0.0978421	0.65327	4.29664	0.000283462	0.020799	10.2873	0.00295524	0.023575	0.970122	0.489986	0.675829	11.4194	0.0434415	0.0781414
12637-7	SL019832	Carnitine O-acetyltransferase	P43155	6	0.810407	0.0049731	0.946772	1.48192	0.0176338	0.0478846	1.23901	0.266661	0.332454	1.00718	0.82438	0.90296	2.96761	0.0435059	0.0781974
13657-2	SL007610	Bifunctional polynucleotide phosphatase/kinase	Q96T60	4.3	0.936568	0.182274	0.669065	2.07766	0.0597847	0.105149	4.89271	0.046965	0.087542	0.980164	0.543557	0.713001	2.20268	0.0439872	0.078741
25473-62	SL023532	Protein farnesyltransferase/geranylgeranyltransferase type-1 subunit alpha	P49354	4.1	1.0052	0.830216	0.936136	1.06537	0.240175	0.310592	1.40727	0.0484514	0.0892033	1.08074	0.0267531	0.388554	2.98199	0.044023	0.0787851
21104-37	SL022285	Ubiquitin-like protein 5	Q9BZL1	2.8	0.994959	0.896643	0.961625	1.89221	0.000581705	0.0220297	4.03674	0.00275934	0.023222	1.02844	0.677905	0.808528	8.51064	0.0440573	0.0788064
17856-23	SL020966	5'(3')-deoxyribonucleotidase, mitochondrial	Q9NPB1	6	0.883532	0.0108575	0.813619	1.23391	0.02471	0.0579417	1.0548	0.54106	0.599155	1.01438	0.959748	0.978643	2.40526	0.0440739	0.078796
12688-115	SL019814	Ribosomal protein S6 kinase alpha-6	Q9UK32	3	0.946754	0.369647	0.756037	2.10459	0.000801304	0.0220484	3.15729	6.67801e-05	0.0127135	1.06127	0.376392	0.598759	5.26087	0.0441606	0.078791
13573-5	SL004616	Actin-related protein 2/3 complex subunit 3	O15145	4.7	1.03857	0.779026	0.910027	1.24884	0.0102452	0.0373151	1.32144	0.0225227	0.0562987	0.900532	0.120643	0.447034	2.31273	0.044287	0.0789566
19287-59	SL007009	Density-regulated protein	O43583	6.3	0.989576	0.74006	0.893858	1.21713	0.00523731	0.0292791	1.4624	0.00190863	0.0209088	1.02616	0.553329	0.720453	2.1296	0.0445878	0.0793322
5021-13	SL004914	Inorganic pyrophosphatase	Q15181	2.3	1.01307	0.907769	0.965035	1.29752	0.00203486	0.0234208	1.71247	0.00596757	0.0295401	1.05628	0.182394	0.471827	2.5853	0.0446236	0.0793558
15398-2	SL006727	FAD-linked sulfhydryl oxidase ALR	P55789	3.9	1.0086	0.522017	0.805143	1.10113	0.353849	0.425489	1.2007	0.614038	0.668307	0.997964	0.841854	0.914562	2.8926	0.0447423	0.0794868
23693-4	SL023148	MAP kinase-interacting serine/threonine-protein kinase 1	Q9BUB5	3.9	0.919592	0.0865965	0.667381	1.4183	0.00214035	0.0235572	1.89268	0.0128852	0.0418652	0.999863	0.789844	0.881581	7.72123	0.0449779	0.0797644
12988-49	SL007342	RNA-binding protein EWS	Q01844	2.8	1.03768	0.520203	0.804988	2.14186	0.0111321	0.0389346	5.98502	0.00824183	0.0335581	0.986154	0.536046	0.708159	11.1487	0.0450079	0.0797975
11378-37	SL025913	Tyrosine-protein kinase SYK:Src Homology domain	P43405	6.9	0.866048	0.0854746	0.666758	1.83615	0.0173224	0.0474782	2.70088	0.0245712	0.0591522	0.994908	0.738085	0.847997	6.46332	0.0451747	0.0799726
19555-1	SL013060	Small ubiquitin-related modifier 2	P61956	3.9	0.976847	0.582205	0.832193	1.31488	0.000795953	0.021987	1.96658	0.00313345	0.0239653	1.01432	0.863313	0.927998	4.56552	0.0453799	0.0801344
5006-71	SL006993	Mitogen-activated protein kinase 13	O15264	3.1	0.980441	0.529257	0.808521	1.7387	0.0415417	0.0813962	3.08718	0.00438455	0.0262849	1.0375	0.0269659	0.388442	9.08565	0.0455124	0.0803079
4355-13	SL007752	Death-associated protein kinase 2	Q9UIK4	4.5	1.02468	0.467453	0.781567	1.4439	0.0779728	0.128267	3.25753	0.0526887	0.0943655	0.967541	0.404453	0.618131	10.5133	0.0455346	0.0803069
24637-3	SL023182	Transcription elongation factor A protein-like 5	Q5H9L2	2.5	0.937754	0.269832	0.712404	2.2841	0.00892945	0.0353564	4.73562	1.44788e-05	0.0127486	1.01364	0.779093	0.875269	4.14498	0.0455471	0.0803089
19195-85	SL013041	40S ribosomal protein S5	P46782	3.7	0.979399	0.536428	0.812427	3.55778	0.0112491	0.0391108	6.64626	0.000306226	0.0140984	0.9343	0.0447884	0.39986	4.41947	0.0455572	0.0803066
22966-20	SL020978	Gamma-aminobutyric acid receptor-associated protein	O95166	4.2	0.998092	0.976274	0.990904	1.2967	0.0355545	0.073337	2.46581	0.0331815	0.0703794	1.06251	0.014607	0.363575	7.53185	0.0456856	0.0804121
23410-46	SL023197	Eukaryotic translation initiation factor 3 subunit M	Q7L2H7	2.7	0.905757	0.18332	0.668724	1.67915	0.00228559	0.0236412	2.76922	0.00717263	0.0317561	1.01721	0.892047	0.944757	6.1746	0.0456864	0.0803934
4220-39	SL005588	Tyrosine-protein kinase Fer	P16591	2.9	0.700285	0.0511172	0.699164	2.25885	0.0159781	0.0455482	2.1986	0.0745123	0.12116	0.949228	0.395311	0.611725	2.61069	0.0457983	0.0804095
13062-4	SL016378	Glia maturation factor gamma	O60234	4.9	0.948839	0.410528	0.760789	2.15595	0.0170255	0.0469202	5.68438	0.0217924	0.0553574	1.03967	0.371067	0.596484	12.0412	0.0459595	0.0806322
12477-42	SL019734	Translin	Q15631	3.4	0.86258	0.20704	0.686624	0.928324	0.295329	0.367479	1.02327	0.329045	0.394518	1.0863	0.173371	0.467365	3.66543	0.0460879	0.080757
11395-5	SL025855	Protein-tyrosine kinase 2-beta:4.1 protein, ezrin, radixin, moesin domain	Q14289	4.7	0.948258	0.133025	0.647119	1.78719	0.00024639	0.0214268	3.6778	0.000974309	0.0176882	1.02012	0.549115	0.717486	5.6247	0.0462244	0.0808955
13552-7	SL010879	Switch-associated protein 70	Q9UH65	5.4	1.00997	0.75239	0.897364	0.989529	0.534704	0.599563	1.23555	0.00578354	0.0291411	1.0247	0.2385	0.505871	3.51998	0.046241	0.0808844
24685-12	SL023289	Sorting nexin-11	Q9Y5W9	4	0.92449	0.222913	0.696937	1.83725	0.0271227	0.0616695	3.06527	0.0376657	0.0759135	1.01163	0.98753	0.994021	9.10986	0.0462631	0.0809029
21381-73	SL022247	TBC1 domain family member 22B	Q9NU19	4.5	1.00873	0.962674	0.986339	1.0275	0.638319	0.693983	1.26235	0.0806061	0.128111	0.958279	0.109304	0.44738	2.33455	0.0463763	0.0810407
20912-10	SL022194	Pseudouridine-5'-phosphatase	Q08623	3.8	0.940055	0.199345	0.681976	1.19885	0.0658737	0.11257	1.32978	0.0443892	0.0840983	1.03801	0.230235	0.501166	2.32291	0.046475	0.0811325
3831-21	SL003761	Phosphatidylinositol 3,4,5-trisphosphate 3-phosphatase and dual-specificity protein phosphatase PTEN	P60484	4.3	0.928236	0.082148	0.66896	1.213	0.0431696	0.0835403	1.74744	0.0288596	0.0643313	1.01891	0.595049	0.747953	4.04271	0.0464762	0.0811145
3420-21	SL004869	Carbonic anhydrase 13	Q8N1Q1	6.1	0.81694	0.0237117	0.847844	1.86775	0.0144734	0.0436618	1.83522	0.0781853	0.125539	0.926653	0.187939	0.475346	2.08844	0.0466544	0.0813249
17784-23	SL013389	Glia maturation factor beta	P60983	5.2	1.08108	0.129211	0.648727	1.75996	0.0372274	0.0754836	4.28965	0.0345329	0.0722238	0.941856	0.223583	0.498077	8.3685	0.0466863	0.0813604
23620-16	SL023545	CapZ-interacting protein	Q6JBY9	3.5	0.966444	0.492126	0.79235	1.36352	0.0559718	0.100322	2.60484	0.0357662	0.0736227	1.05319	0.200485	0.481655	43.4672	0.0468176	0.081448
1369905	SL008205	Protein disulfide-isomerase A6	Q15084	5.1	0.789858	0.0893411	0.663838	1.98336	0.0226843	0.0550803	1.73641	0.139826	0.197461	0.914121	0.227521	0.499427	2.24414	0.0468553	0.0814934
5484-63	SL011588	40S ribosomal protein S3a	P61247	3.2	0.952946	0.115844	0.642522	1.9161	0.0154874	0.0448022	4.04833	3.70017e-05	0.01086	0.992999	0.75504	0.858654	2.52077	0.0470184	0.0816764
13931-22	SL012980	26S proteasome non-ATPase regulatory subunit 9	O00233	7.1	1.12594	0.869402	0.954053	1.69556	0.0993629	0.15403	1.61107	0.0066061	0.0310016	1.14483	0.19166	0.479422	3.80164	0.0470617	0.0817112
23588-9	SL023539	Hydroxysteroid dehydrogenase-like protein 2	Q6YN16	3.8	1.03107	0.67629	0.868987	0.942496	0.209772	0.278693	0.86881	0.0803443	0.127811	1.01233	0.253277	0.51459	2.42801	0.0470628	0.0816931
585575	SL003179	Integrin alpha-I: beta-1 complex	P56199 P05556	5.7	0.936429	0.36413	0.755948	1.30915	0.0712124	0.119547	1.18319	0.354858	0.420528	0.983669	0.709523	0.829386	2.89905	0.0471454	0.0817962
2943887	SL019203	TBC1 domain family member 5	Q92609	9.3	1.0833	0.213666	0.690395	1.55727	0.00681215	0.0321183	2.15269	0.0279036	0.0634656	0.874122	0.0584225	0.414429	2.85061	0.0471482	0.0817808
17158-17	SL019858	Ubiquitin-conjugating enzyme E2 G1	P62253	4	1.03526	0.545389	0.817736	3.86784	0.0161785	0.0457677	11.4797	0.00402734	0.0262187	0.950871	0.462786	0.655776	2.90689	0.0473461	0.0819626
1393492	SL017100	Protein ABHD14A	Q9BUJ0	4.8	1.00175	0.855843	0.947738	3.57835	0.0335621	0.0707819	11.7254	0.0152017	0.0453924	1.02462	0.619775	0.765374	6.82261	0.0473476	0.0819451
10866-60	SL018833	Serine/threonine-protein phosphatase 4 regulatory subunit 3A	Q6IN85	3.3	0.976914	0.651626	0.859883	3.08639	0.0181464	0.0485467	6.51238	0.000525368	0.0171328	1.02554	0.237379	0.505776	5.68213	0.0474294	0.0820664
13503-19	SL007985	PRA1 family protein 3	O75915	4.5	0.670443	0.071921	0.679104	2.53057	0.0254941	0.0591699	1.66863	0.161848	0.222277	0.933087	0.367559	0.594373	2.40461	0.0474762	0.0820467
19124-9	SL013222	Ubiquitin-like domain-containing CTD phosphatase 1	Q8WVY7	4.3	0.963889	0.415229	0.76248	3.84356	0.00414446	0.0279632	8.82683	0.000253448	0.0138394	1.10578	0.113021	0.447762	11.3053	0.0475627	0.0821156
17466-72	SL008274	Acyl-CoA synthetase family member 2, mitochondrial	Q96CM8	4.5	0.930656	0.0206771	0.8468	1.10796	0.0978106	0.152159	1.04219	0.673333	0.721362	1.00575	0.980726	0.990997	2.21033	0.0475862	0.082116
10047-12	SL004553	Neutrophil cytosol factor 2	P19878	1.6	1.08951	0.559225	0.819809	1.15089	0.434507	0.503647	2.77913	0.079758	0.127194	0.99937	0.956283	0.976806	5.17689	0.0478018	0.0822461
21118-48	SL005349	GTP cyclohydrolase I feedback regulatory protein	P30047	3.3	1.00582	0.758719	0.900946	1.17782	0.0544429	0.0983827	1.57753	0.043553	0.0830501	1.06043	8.50529e-06	0.0599112	4.46229	0.0478537	0.0823153
24926-9	SL013144	Far upstream element-binding protein 2	Q92945	3.4	1.04822	0.497235	0.794583	1.31341	0.0371426	0.0753984	2.54199	0.000220126	0.0136015	1.0284	0.0258817	0.386252	4.25237	0.047994	0.082436
18271-43	SL015281	3-oxoacyl-[acyl-carrier-protein] synthase, mitochondrial	Q9NWU1	5.3	0.939284	0.17201	0.664275	1.06505	0.429851	0.499402	0.890092	0.130008	0.186437	1.00374	0.980133	0.990824	2.16123	0.0481686	0.0825547
14271-23	SL007707	Ras-related protein Rab-6B	Q9NRW1	5.8	0.754956	0.103169	0.653527	2.06228	0.017645	0.0478781	1.87227	0.08119	0.128836	0.924906	0.311268	0.559329	2.67046	0.0482743	0.0826152
21008-113	SL022098	Protein mago nashi homolog	P61326	4.2	0.984688	0.684016	0.873497	2.58308	0.00421365	0.0280009	5.67386	0.00421562	0.0264189	1.18968	0.0377629	0.398803	7.89213	0.0483907	0.0826537
25055-56	SL023151	Oxysterol-binding protein 1	P22059	5.4	0.794071	0.0772057	0.673899	1.89588	0.0119555	0.039969	2.29502	0.0546313	0.0965679	0.904965	0.240699	0.508392	2.38271	0.0484596	0.0826711
9901-28	SL007650	Egl nine homolog 1	Q9GZT9	4.8	1.04501	0.486838	0.790705	1.93682	0.0120373	0.040109	5.25337	0.0127286	0.0415479	0.940751	0.151598	0.460084	8.9417	0.0484823	0.08267
9952-57	SL016054	Transcription factor A, mitochondrial	Q00059	8.5	0.824364	0.100698	0.651947	1.85251	0.0108182	0.0384673	1.71453	0.114673	0.169341	0.935759	0.373626	0.597734	2.97222	0.0485312	0.0826532
23401-3	SL013237	DAZ-associated protein 1	Q96EP5	3.9	1.01819	0.399095	0.758971	1.24559	0.912591	0.928407	1.666	0.904256	0.92046	1.09537	0.079998	0.426575	6.2873	0.048651	0.0827173
20428-5	SL022166	Phosphoethanolamine/phosphocholine phosphatase	Q8TCT1	1.6	1.04767	0.0236494	0.85429	1.10114	0.069851	0.117936	1.73325	0.0710674	0.116935	1.05545	0.0218371	0.377938	3.23254	0.0486909	0.082765
20402-11	SL022266	Trafficking protein particle complex subunit 2	P0DI81	4.1	0.862463	0.139807	0.649602	1.92446	0.0142105	0.0432579	2.04991	0.0285474	0.0639999	0.929611	0.326412	0.569826	2.11281	0.0487245	0.0828022
21743-1	SL022664	WD repeat-containing protein 48	Q8TAF3	4.2	0.942103	0.924817	0.971575	2.10408	0.0359522	0.0737686	3.81085	0.0393616	0.0781022	1.01021	0.840803	0.914408	6.13645	0.0487321	0.0827753
9758-17	SL019148	40S ribosomal protein S4, X isoform	P62701	5.3	0.978292	0.59411	0.837485	5.54745	0.00955932	0.0362021	13.811	0.000434915	0.0157915	0.957525	0.408981	0.619008	6.60604	0.0489445	0.082956
2985-35	SL003173	Growth-regulated alpha protein	P09341	3.8	1.10365	0.082068	0.669082	1.72903	0.0786479	0.128866	2.1287	0.0234507	0.0575162	0.897986	0.0894982	0.437492	2.06515	0.0489952	0.0829819
352127	SL003793	Dual specificity mitogen-activated protein kinase kinase 1	Q02750	2.5	0.971546	0.317818	0.73958	1.1735	0.0362736	0.0742334	1.4516	0.0110776	0.0388597	1.02543	0.455385	0.649338	4.69127	0.0491127	0.0830812
8095-213	SL005793	Peptidyl-prolyl cis-trans isomerase F, mitochondrial	P30405	7.4	0.710477	0.0668573	0.689521	2.18284	0.0173512	0.0475016	1.60167	0.15494	0.214757	0.968396	0.491974	0.677113	3.31268	0.0492491	0.0832119
7832-181	SL003524	Protein disulfide-isomerase A3	P30101	3.3	0.828885	0.0412644	0.745299	1.62668	0.0190985	0.0499184	1.45454	0.166187	0.226689	0.930434	0.288234	0.542867	2.0099	0.0492511	0.0831954
12714-38	SL019896	AP-1 complex subunit gamma-like 2	O75843	3.8	0.861774	0.143126	0.652968	2.12062	0.00237745	0.0237543	3.70656	0.00672927	0.0310013	0.938712	0.34887	0.583854	8.38771	0.0493253	0.0832808
24699-20	SL014959	ADP-ribosylation factor-like protein 6-interacting protein 1	Q15041	5.5	0.907733	0.215287	0.691195	1.72859	0.0112353	0.039121	1.45689	0.0840189	0.132489	0.87972	0.133161	0.452915	2.03139	0.049434	0.0834043
14151-4	SL015510	Ubiquitin-like protein ISG15	P05161	3.7	0.978317	0.555625	0.818106	1.4057	0.00282653	0.0247946	1.80058	0.00349005	0.0249077	1.05287	0.0511031	0.406287	3.35973	0.0496647	0.0836733
