# Supplementary material for: The effect of preanalytical factors on cerebrospinal fluid and plasma proteomics: a systematic experimental study
Source: Clin Proteomics. 2026 May 22;23:40. doi: 10.1186/s12014-026-09604-5 (PMC13383461; doi:10.1186/s12014-026-09604-5)
Supplement: Supplementary file 21 — Supplementary Material 20: Table S5. Plasma pre-processing (time & temperature): analytes showing large changes. [file 12014_2026_9604_MOESM21_ESM.xlsx]

## Sheet: Sheet1
Table S6. Gene Ontology (GO) enrichment analysis of proteins altered after 24 h incubation at 25 °C in plasma
ID	Description	GeneRatio	BgRatio	FoldEnrichment	pvalue	p.adjust	qvalue	geneID	Count
GO:0006412	translation	100/884	240/5795	2.73143	4.78939e-24	2.00292e-20	1.72418e-20	CCL5/MSI2/MARS1/EEF1D/GARS1/PURB/PKM/NCK2/YARS1/APLP1/TARS1/DNAJC1/CIRBP/DARS1/PURA/HARS1/METAP2/EIF2S1/BZW2/NARS1/AARS1/RPS6KB1/AKT1S1/SLBP/NACA/DDX6/USP4/APP/EIF4E/GSK3B/LIMD1/PRKCA/PA2G4/EIF4G2/EIF4A2/YWHAG/EIF3B/IMPACT/AKT1/EIF5A/PRKAA2/EIF4B/EIF1AY/KARS1/FMR1/EIF2A/EIF2S2/MTIF3/TACO1/RWDD1/ELAC1/SAMD4B/EIF1B/SHMT1/EEF1A1/TIA1/EIF3J/AKT2/DRG1/EIF4G1/THBS1/EIF4H/AGO2/MRPL1/RBM3/DARS2/RPS19/EIF…	100
GO:0006413	translational initiation	43/884	75/5795	3.75845	3.55509e-17	7.43369e-14	6.39916e-14	CCL5/NCK2/METAP2/EIF2S1/BZW2/RPS6KB1/AKT1S1/SLBP/USP4/EIF4E/GSK3B/EIF4G2/EIF4A2/YWHAG/EIF3B/IMPACT/AKT1/PRKAA2/EIF4B/EIF1AY/FMR1/EIF2A/EIF2S2/MTIF3/EIF1B/EIF3J/AKT2/EIF4G1/EIF4H/AGO2/EIF2B1/EIF3G/EIF5/EIF4A1/ATXN3/COPS5/CSNK2A1/EIF1/DDX1/DENR/RPS5/EIF3M/RPS3A	43
GO:0002181	cytoplasmic translation	42/884	75/5795	3.67104	2.70588e-16	3.772e-13	3.24706e-13	EEF1D/PKM/AARS1/RPS6KB1/AKT1S1/SLBP/USP4/GSK3B/EIF4A2/YWHAG/EIF3B/IMPACT/AKT1/PRKAA2/EIF4B/FMR1/EIF2S2/RWDD1/EIF3J/AKT2/DRG1/EIF4G1/EIF4H/RPS19/EIF2B1/EIF3G/RPL12/RPL5/EIF5/EIF4A1/ATXN3/RPS14/RPS27A/RPS25/RACK1/RPL30/HNRNPD/DENR/RPS5/EIF3M/RPS3A/RPS4X	42
GO:0006417	regulation of translation	63/884	150/5795	2.75328	1.19769e-15	1.09867e-12	9.45768e-13	CCL5/MSI2/PURB/PKM/NCK2/APLP1/DNAJC1/CIRBP/PURA/METAP2/EIF2S1/BZW2/AARS1/RPS6KB1/AKT1S1/DDX6/USP4/APP/EIF4E/GSK3B/LIMD1/PRKCA/PA2G4/EIF4G2/EIF4A2/YWHAG/EIF3B/IMPACT/AKT1/EIF5A/PRKAA2/EIF4B/FMR1/EIF2A/TACO1/SAMD4B/EIF1B/SHMT1/TIA1/AKT2/EIF4G1/THBS1/EIF4H/AGO2/RBM3/RPS6KA3/RPL5/EIF5/ATXN3/AGO3/SHMT2/ELAVL1/CSNK2A1/RACK1/GAPDH/AGO1/YBX2/EIF1/HNRNPD/DDX1/MKNK1/MAGOH/RPS4X	63
GO:0010608	post-transcriptional regulation of gene expression	78/884	209/5795	2.44652	1.31357e-15	1.09867e-12	9.45768e-13	CCL5/MSI2/PURB/PKM/NCK2/APLP1/DNAJC1/CIRBP/PURA/HNRNPA0/METAP2/EIF2S1/STAT3/BZW2/AARS1/RPS6KB1/AKT1S1/DDX6/USP4/APP/EIF4E/GSK3B/LIMD1/PRKCA/PA2G4/EIF4G2/EIF4A2/YWHAG/EIF3B/IMPACT/AKT1/EIF5A/PRKAA2/EIF4B/ZC3H12A/FMR1/EIF2A/TACO1/SAMD4B/EIF1B/SHMT1/MAPK9/TIA1/AKT2/MAPKAPK2/EIF4G1/THBS1/EIF4H/AGO2/RBM3/RAN/RPS6KA3/RPL5/MAPK14/APEX1/EIF5/ATXN3/AGO3/TIAL1/SHMT2/ELAVL1/CSNK2A1/MAPK8/RACK1/GAPDH/AGO1/YB…	78
GO:0016197	endosomal transport	48/884	120/5795	2.62217	2.78476e-11	1.94098e-08	1.67085e-08	RILP/VPS26A/RAB4B/RAB7A/EHD3/EHD1/SNX8/RAB11A/RAB5B/RAB5C/RAB5A/VTA1/TSG101/GRIPAP1/RDX/VPS4A/RAB11B/CHMP1A/CHMP3/SRC/SNX4/RAB8B/SNX12/AGAP2/GGA1/GGA3/EZR/WAS/DAB2/VPS25/CHMP4A/RAB21/SNX5/CHMP2A/MVB12B/VCP/VTI1B/DENND10/CHMP2B/CHMP1B/MAPK1/MAPK3/STX8/ERC1/RCSD1/TBC1D5/RAB6B/MAP2K1	48
GO:0070925	organelle assembly	95/884	337/5795	1.84797	2.63922e-10	1.57674e-07	1.35731e-07	RILP/AGFG2/RAB7A/EHD3/EHD1/RAB11A/ATG4C/IST1/RAB5A/VTA1/CIRBP/MAPRE1/G3BP2/TSG101/RDX/GABARAPL2/EIF2S1/VPS4A/RPS6KB1/BIN2/DDX6/MAP1LC3B/GSK3B/KPNB1/LIMD1/CHMP1A/CHMP3/SRC/SUGT1/TBC1D20/AKT1/DBNL/PRKAA2/NME7/SNX4/FMR1/EIF2A/CRK/MAPRE2/SDCBP/NEK7/WNK3/EZR/C1QL3/G3BP1/SYK/MAPK9/CRKL/TIA1/UNC119B/GAP43/PDCD6IP/ARL3/RHOA/NSFL1C/VPS25/ARF4/DRG1/CHMP4A/CDK2/KAT2A/CHMP2A/GDI2/AGO2/SMC3/UBQLN2/RILPL1/SMAD…	95
GO:1902115	regulation of organelle assembly	38/884	89/5795	2.79895	3.57784e-10	1.87032e-07	1.61003e-07	RAB11A/RAB5A/G3BP2/TSG101/RDX/GSK3B/CHMP1A/CHMP3/SRC/AKT1/PRKAA2/SNX4/SDCBP/EZR/G3BP1/MAPK9/GAP43/PDCD6IP/RHOA/ARF4/DRG1/CHMP4A/KAT2A/CHMP2A/GDI2/UBQLN2/SMAD4/RAB1B/PIP4K2B/ATG5/CHMP2B/CHMP1B/PIP4K2A/SYNE2/LRSAM1/CRIPT/CYLD/PTK2B	38
GO:0006446	regulation of translational initiation	27/884	54/5795	3.27771	1.91343e-09	8.89109e-07	7.65374e-07	CCL5/NCK2/METAP2/EIF2S1/BZW2/RPS6KB1/AKT1S1/USP4/EIF4G2/EIF4A2/YWHAG/EIF3B/IMPACT/AKT1/PRKAA2/EIF4B/FMR1/EIF1B/AKT2/EIF4G1/EIF4H/AGO2/EIF5/ATXN3/CSNK2A1/EIF1/DDX1	27
GO:0002183	cytoplasmic translational initiation	17/884	25/5795	4.45769	3.66934e-09	1.53452e-06	1.32096e-06	SLBP/GSK3B/EIF4A2/EIF3B/IMPACT/EIF4B/EIF2S2/EIF3J/AKT2/EIF4G1/EIF4H/EIF2B1/EIF3G/EIF5/EIF4A1/DENR/EIF3M	17
GO:0006886	intracellular protein transport	80/884	281/5795	1.86631	4.68317e-09	1.78045e-06	1.53267e-06	ERP29/ATE1/VPS26A/ANGPT1/SHH/RAB7A/EHD1/SNX8/RAB11A/PPM1A/ASPSCR1/RAB5B/ZFAND1/RAB5C/RAB5A/TSG101/NPLOC4/GRIPAP1/STAT3/RABL3/VPS4A/YWHAB/NAPG/PPP3CA/GSK3B/NDEL1/KPNB1/AKT1/UFD1/SAR1A/ATP1B1/ZC3H12A/NAPA/SMAD3/RAB8B/HSP90AA1/TBC1D13/SNX15/UFM1/PTPN11/GGA1/GGA3/AP2A2/SNUPN/SYK/PRKACA/VPS25/ARF4/RAB21/SNX5/RILPL1/AP2B1/MVB12B/VCP/RAB1B/RANGAP1/VTI1B/RAN/CHP1/RAB32/KPNA5/RILPL2/RHOB/KPNA6/MAPK14/AHCY…	80
GO:0036258	multivesicular body assembly	14/884	18/5795	5.09867	5.65593e-09	1.97109e-06	1.69678e-06	RAB11A/IST1/VTA1/TSG101/VPS4A/CHMP1A/CHMP3/PDCD6IP/VPS25/CHMP4A/CHMP2A/MVB12B/CHMP2B/CHMP1B	14
GO:0006914	autophagy	74/884	256/5795	1.89493	8.98848e-09	2.68499e-06	2.31132e-06	ATE1/S100A9/VPS26A/RAB7A/ATG4C/SNCA/BAD/RAB5A/VTA1/CAPN1/CASP3/TSG101/ATP6V1C2/GABARAPL2/EIF2S1/STAT3/VPS4A/DNM2/RPS6KB1/MAP1LC3B/GSK3B/CHMP1A/CHMP3/SRC/EIF4G2/GSK3A/ANXA7/AKT1/LYN/PRKAA2/ZC3H12A/SNX4/ATP6V1C1/UFC1/HSP90AA1/PAFAH1B2/UFM1/TBC1D25/SYK/EEF1A1/PRKACA/PDCD6IP/NSFL1C/VPS25/S100A8/CHMP4A/UBQLN4/SNX5/EIF4G1/PYCARD/CHMP2A/TOLLIP/UBQLN2/VCP/RAB1B/VTI1B/PIP4K2B/ATG5/CHMP2B/PARK7/CHMP1B/MAPK…	74
GO:0061919	process utilizing autophagic mechanism	74/884	256/5795	1.89493	8.98848e-09	2.68499e-06	2.31132e-06	ATE1/S100A9/VPS26A/RAB7A/ATG4C/SNCA/BAD/RAB5A/VTA1/CAPN1/CASP3/TSG101/ATP6V1C2/GABARAPL2/EIF2S1/STAT3/VPS4A/DNM2/RPS6KB1/MAP1LC3B/GSK3B/CHMP1A/CHMP3/SRC/EIF4G2/GSK3A/ANXA7/AKT1/LYN/PRKAA2/ZC3H12A/SNX4/ATP6V1C1/UFC1/HSP90AA1/PAFAH1B2/UFM1/TBC1D25/SYK/EEF1A1/PRKACA/PDCD6IP/NSFL1C/VPS25/S100A8/CHMP4A/UBQLN4/SNX5/EIF4G1/PYCARD/CHMP2A/TOLLIP/UBQLN2/VCP/RAB1B/VTI1B/PIP4K2B/ATG5/CHMP2B/PARK7/CHMP1B/MAPK…	74
GO:0016236	macroautophagy	54/884	167/5795	2.11972	1.58671e-08	4.42375e-06	3.8081e-06	VPS26A/RAB7A/ATG4C/RAB5A/VTA1/CAPN1/CASP3/TSG101/ATP6V1C2/GABARAPL2/EIF2S1/VPS4A/RPS6KB1/MAP1LC3B/CHMP1A/CHMP3/SRC/GSK3A/AKT1/PRKAA2/SNX4/ATP6V1C1/UFC1/PAFAH1B2/UFM1/TBC1D25/SYK/PRKACA/PDCD6IP/NSFL1C/VPS25/CHMP4A/UBQLN4/SNX5/CHMP2A/UBQLN2/VCP/RAB1B/VTI1B/PIP4K2B/ATG5/CHMP2B/CHMP1B/MAPK3/ELAVL1/ARMC3/CSNK2A1/MAPK8/PIP4K2A/LRSAM1/GAPDH/CDC37/GABARAP/TBC1D5	54
GO:0032509	endosome transport via multivesicular body sorting pathway	14/884	19/5795	4.83032	1.84808e-08	4.51216e-06	3.88421e-06	RILP/VTA1/TSG101/VPS4A/CHMP1A/CHMP3/VPS25/CHMP4A/CHMP2A/MVB12B/VCP/DENND10/CHMP2B/CHMP1B	14
GO:0036257	multivesicular body organization	14/884	19/5795	4.83032	1.84808e-08	4.51216e-06	3.88421e-06	RAB11A/IST1/VTA1/TSG101/VPS4A/CHMP1A/CHMP3/PDCD6IP/VPS25/CHMP4A/CHMP2A/MVB12B/CHMP2B/CHMP1B	14
GO:0009117	nucleotide metabolic process	75/884	265/5795	1.85531	1.9421e-08	4.51216e-06	3.88421e-06	MDH2/GARS1/PKM/CTPS1/CNP/BAD/NME2/ATIC/SULT1A1/BPNT1/PRPSAP2/STAT3/AK2/PGK1/GMPR2/APP/TKT/SRC/NUDT2/PNP/PRKAA2/NME7/ATP1B1/MDH1/IMPDH1/KARS1/NT5C2/AK1/OLA1/GUK1/FHIT/SHMT1/GPD1/NME1/PRKACA/UCK1/ENO1/TPI1/DTYMK/ME2/ITPA/NUDT3/GPI/G6PD/BPGM/ALDOA/APRT/VCP/GMPS/RAN/PGD/PGLS/TP53I3/PGAM1/IDH1/RHOQ/PARK7/PFKM/PDE5A/LDHB/DLG2/LDHA/RRM2B/ADK/GALK1/MTHFD1/GAPDH/PDE4C/NUDT16/DUT/GOT2/NUDT10/NT5M/PUDP/MAP2…	75
GO:0055086	nucleobase-containing small molecule metabolic process	92/884	349/5795	1.72808	2.14687e-08	4.72538e-06	4.06776e-06	MDH2/GARS1/PKM/SNCA/CTPS1/CNP/BAD/NME2/ATIC/SULT1A1/BPNT1/PRPSAP2/STAT3/AK2/PGK1/GMPR2/APP/TKT/SRC/NUDT2/GSK3A/PNP/PRKAA2/NME7/ATP1B1/MDH1/IMPDH1/KARS1/NT5C2/AK1/OLA1/GNPNAT1/GUK1/FHIT/MCEE/SHMT1/PMM2/GPD1/NME1/PMVK/PRKACA/UCK1/ENO1/TPI1/DTYMK/ME2/ITPA/PPCS/NANS/NUDT3/GPI/G6PD/PRTFDC1/BPGM/ALDOA/APRT/VCP/GMPS/RAN/PGD/PGLS/MPI/TP53I3/PGAM1/IDH1/RHOQ/PARK7/MAPK1/PFKM/PDE5A/LDHB/DLG2/NAGK/LDHA/RRM2B…	92
GO:0006753	nucleoside phosphate metabolic process	89/884	335/5795	1.74159	2.4958e-08	5.21872e-06	4.49244e-06	MDH2/GARS1/PKM/SNCA/CTPS1/CNP/BAD/NME2/ATIC/SULT1A1/BPNT1/PRPSAP2/STAT3/AK2/PGK1/GMPR2/APP/TKT/SRC/NUDT2/GSK3A/PNP/PRKAA2/NME7/ATP1B1/MDH1/IMPDH1/KARS1/NT5C2/AK1/OLA1/GNPNAT1/GUK1/FHIT/MCEE/SHMT1/PMM2/GPD1/NME1/PMVK/PRKACA/UCK1/ENO1/TPI1/DTYMK/ME2/ITPA/PPCS/NANS/NUDT3/GPI/G6PD/BPGM/ALDOA/APRT/VCP/GMPS/RAN/PGD/PGLS/MPI/TP53I3/PGAM1/IDH1/RHOQ/PARK7/PFKM/PDE5A/LDHB/DLG2/NAGK/LDHA/RRM2B/ADK/GALK1/MTH…	89
GO:0071826	protein-RNA complex organization	31/884	74/5795	2.74619	2.65644e-08	5.29012e-06	4.5539e-06	ZFAND1/USP4/EIF3B/EIF4B/EIF2S2/HSP90AA1/PIH1D1/EIF3J/PRPF18/DNAJC17/EIF4H/AGO2/VCP/TSSC4/SNRPD2/RPS19/PSIP1/EIF3G/RPL5/EIF5/RPS14/AGO3/SMN1/KLC1/AGO1/DDX39B/FAF2/SNRPG/DDX1/DENR/EIF3M	31
GO:0032880	regulation of protein localization	111/884	448/5795	1.62422	2.8335e-08	5.38622e-06	4.63663e-06	HNF4A/ERP29/CCL5/CELA2A/NUMB/ANGPT1/SHH/ADAM9/CNPY4/PPP2R5A/RAB11A/PPM1A/SNCA/ZFAND1/BAD/PRKCB/PPIA/DNAJC1/TSG101/USP8/GRIPAP1/RDX/RAC1/CSK/VPS4A/RAB11B/YWHAB/NACA/APP/GSK3B/NDEL1/LDLRAP1/PRKCA/SRC/GSK3A/YWHAG/RAC2/RABGAP1L/AKT1/DSG3/LYN/PRKAA2/ZC3H12A/PPM1F/GDI1/SMAD3/CRK/SNX12/EPB41/HSP90AA1/UFM1/PTPN11/PIN1/WNK3/EZR/DAB2/CRKL/VCPIP1/PRKACA/PRKCI/NSFL1C/AKT2/BDNF/NMT1/DTX3L/LZTFL1/C2CD2L/EIF4G1…	111
GO:0060341	regulation of cellular localization	74/884	263/5795	1.84449	3.1848e-08	5.7908e-06	4.98491e-06	NUMB/ANGPT1/SHH/CNPY4/EHD1/PPP2R5A/RAB11A/PPM1A/ZFAND1/BAD/GRIPAP1/RDX/RAC1/CSK/VPS4A/RAB11B/YWHAB/GSK3B/NDEL1/LDLRAP1/CHMP3/SRC/TBC1D20/AKT1/DSG3/LYN/ZC3H12A/GDI1/SMAD3/CRK/SNX12/HSP90AA1/UFM1/PTPN11/WNK3/EZR/DAB2/CRKL/PRKACA/PRKCI/AKT2/RAB21/LZTFL1/C2CD2L/PDPK1/GHRL/AP2B1/RANGAP1/VTI1B/RAN/DENND10/CHP1/MAPK14/RHOQ/PARK7/MAPK1/MAPK3/STX8/SRI/PPP1R9B/CAMK2D/OXCT1/RACK1/MESD/GBP1/NDUFAF2/CRIPT/CAM…	74
GO:0046755	viral budding	11/884	13/5795	5.5469	5.71743e-08	9.96263e-06	8.57615e-06	TSG101/VPS4A/CHMP1A/CHMP3/PDCD6IP/CHMP4A/CHMP2A/MVB12B/CHMP2B/CHMP1B/LRSAM1	11
GO:0007032	endosome organization	21/884	43/5795	3.20149	2.07994e-07	3.47932e-05	2.99511e-05	RILP/RAB7A/RAB11A/RAB5B/RAB5C/IST1/VTA1/TSG101/USP8/VPS4A/CHMP1A/DNM1/CHMP3/PLEKHF2/PDCD6IP/VPS25/CHMP4A/CHMP2A/MVB12B/CHMP2B/CHMP1B	21
GO:2000641	regulation of early endosome to late endosome transport	11/884	14/5795	5.15069	2.29971e-07	3.69899e-05	3.18421e-05	RDX/CHMP3/SRC/SNX12/EZR/DAB2/RAB21/DENND10/MAPK1/MAPK3/MAP2K1	11
GO:0090148	membrane fission	13/884	19/5795	4.48529	2.47233e-07	3.82937e-05	3.29644e-05	TSG101/VPS4A/DNM2/CHMP1A/DNM1/CHMP3/SPAST/VPS25/CHMP4A/CHMP2A/MVB12B/CHMP2B/CHMP1B	13
GO:0000226	microtubule cytoskeleton organization	56/884	190/5795	1.93213	3.06981e-07	4.37575e-05	3.76679e-05	RAB11A/SNCA/MAPRE1/RAC1/DNM2/PTPA/GSK3B/NDEL1/KPNB1/CHMP1A/CHMP3/SUGT1/GSK3A/NUDC/PRKAA2/TBCEL/TBCE/NME7/STMN4/MAPRE2/ITGB1BP2/TBCB/SPAST/NEK7/EZR/PDCD6IP/KIFBP/FKBP4/RHOA/NSFL1C/DRG1/CHMP4A/ILK/CDK2/KAT2A/CHMP2A/RMDN1/SMC3/TTL/VCP/RAN/PPP2R1A/CHP1/ATXN3/CHMP2B/CHMP1B/RANBP1/SYNE2/GAPDH/ROCK2/CRIPT/CYLD/SSNA1/GABARAP/FER/PTEN	56
GO:0019068	virion assembly	14/884	22/5795	4.17164	3.23314e-07	4.37575e-05	3.76679e-05	TSG101/VPS4A/DDX6/CHMP1A/CHMP3/TBC1D20/PDCD6IP/CHMP4A/CHMP2A/MVB12B/RAB1B/CHMP2B/CHMP1B/LRSAM1	14
GO:0071985	multivesicular body sorting pathway	14/884	22/5795	4.17164	3.23314e-07	4.37575e-05	3.76679e-05	RILP/VTA1/TSG101/VPS4A/CHMP1A/CHMP3/VPS25/CHMP4A/CHMP2A/MVB12B/VCP/DENND10/CHMP2B/CHMP1B	14
GO:0007017	microtubule-based process	75/884	282/5795	1.74347	3.24362e-07	4.37575e-05	3.76679e-05	RAB11A/SNCA/UBB/MAPRE1/PURA/RAC1/DNM2/INPP5B/PTPA/APP/GSK3B/NDEL1/KPNB1/CHMP1A/CHMP3/SUGT1/GSK3A/DYNLL2/NUDC/PRKAA2/TBCEL/TBCE/NME7/STMN4/NHERF1/MAPRE2/ITGB1BP2/TBCB/SPAST/NEK7/EZR/CDC42/PDCD6IP/KIFBP/ARL3/FKBP4/RHOA/NSFL1C/IGBP1/DRG1/CHMP4A/RAB21/LZTFL1/ILK/CDK2/KAT2A/CHMP2A/RMDN1/SMC3/TTL/VCP/RAN/PPP2R1A/CHP1/ARL8A/ATG5/RHOT1/ATXN3/CHMP2B/CHMP1B/ARMC3/RANBP1/DLG2/KLC1/SYNE2/GAPDH/ROCK2/CRIPT/CY…	75
GO:0006163	purine nucleotide metabolic process	63/884	224/5795	1.84371	3.59259e-07	4.62354e-05	3.98009e-05	MDH2/PKM/BAD/NME2/ATIC/SULT1A1/BPNT1/PRPSAP2/STAT3/AK2/PGK1/GMPR2/APP/TKT/SRC/NUDT2/PNP/PRKAA2/NME7/ATP1B1/MDH1/IMPDH1/NT5C2/AK1/OLA1/GUK1/FHIT/GPD1/NME1/PRKACA/ENO1/TPI1/ME2/ITPA/NUDT3/GPI/G6PD/BPGM/ALDOA/APRT/VCP/GMPS/RAN/PGD/PGLS/TP53I3/PGAM1/IDH1/RHOQ/PFKM/PDE5A/LDHB/DLG2/LDHA/ADK/GALK1/MTHFD1/GAPDH/PDE4C/NUDT16/GOT2/NUDT10/MAP2K1	63
GO:0045022	early endosome to late endosome transport	15/884	25/5795	3.93326	3.65769e-07	4.62354e-05	3.98009e-05	RILP/RAB7A/RAB5A/RDX/CHMP3/SRC/SNX12/EZR/DAB2/RAB21/DENND10/MAPK1/MAPK3/STX8/MAP2K1	15
GO:0098927	vesicle-mediated transport between endosomal compartments	16/884	28/5795	3.74596	3.75898e-07	4.62354e-05	3.98009e-05	RILP/RAB7A/RAB11A/RAB5A/RDX/CHMP3/SRC/SNX12/EZR/DAB2/RAB21/DENND10/MAPK1/MAPK3/STX8/MAP2K1	16
GO:0019941	modification-dependent protein catabolic process	78/884	299/5795	1.71011	4.39753e-07	5.10846e-05	4.39753e-05	ATE1/SHH/UBA7/PCBP2/UBB/UBE2N/ARRB1/TSG101/NPLOC4/VPS4A/RPS6KB1/PPP3CA/GSK3B/CHMP1A/PRKCA/UBA6/CHMP3/SRC/GSK3A/YWHAG/AKT1/UFD1/UBE2D4/UBE2K/SMAD3/USP14/PSMA7/ARAF/SGTA/WWP1/UBE2E1/FHIT/RAD23B/DAB2/MAPK9/PRKACA/UBE2I/NSFL1C/VPS25/UBA1/RAD23A/DTX3L/CHMP4A/UBQLN4/CDK2/CBL/CHMP2A/DNAJB2/TOLLIP/NEDD8/UBQLN2/MVB12B/VCP/HSPBP1/LONP1/UBL7/RPL5/ATXN3/UBE2H/CHMP2B/PARK7/CHMP1B/MAPK3/RPS27A/CSNK2A1/PCNP/UBL…	78
GO:0043632	modification-dependent macromolecule catabolic process	78/884	299/5795	1.71011	4.39753e-07	5.10846e-05	4.39753e-05	ATE1/SHH/UBA7/PCBP2/UBB/UBE2N/ARRB1/TSG101/NPLOC4/VPS4A/RPS6KB1/PPP3CA/GSK3B/CHMP1A/PRKCA/UBA6/CHMP3/SRC/GSK3A/YWHAG/AKT1/UFD1/UBE2D4/UBE2K/SMAD3/USP14/PSMA7/ARAF/SGTA/WWP1/UBE2E1/FHIT/RAD23B/DAB2/MAPK9/PRKACA/UBE2I/NSFL1C/VPS25/UBA1/RAD23A/DTX3L/CHMP4A/UBQLN4/CDK2/CBL/CHMP2A/DNAJB2/TOLLIP/NEDD8/UBQLN2/MVB12B/VCP/HSPBP1/LONP1/UBL7/RPL5/ATXN3/UBE2H/CHMP2B/PARK7/CHMP1B/MAPK3/RPS27A/CSNK2A1/PCNP/UBL…	78
GO:0072521	purine-containing compound metabolic process	73/884	280/5795	1.70909	1.07788e-06	0.000119043	0.000102476	MDH2/PKM/SNCA/BAD/NME2/ATIC/SULT1A1/BPNT1/PRPSAP2/STAT3/AK2/PGK1/GMPR2/APP/TKT/SRC/NUDT2/PNP/PRKAA2/NME7/ATP1B1/MDH1/IMPDH1/NT5C2/AK1/OLA1/GUK1/FHIT/MCEE/SHMT1/GPD1/NME1/PMVK/PRKACA/ENO1/TPI1/ME2/ITPA/PPCS/NUDT3/GPI/G6PD/PRTFDC1/BPGM/ALDOA/APRT/VCP/GMPS/RAN/PGD/PGLS/TP53I3/PGAM1/IDH1/RHOQ/PFKM/PDE5A/LDHB/DLG2/LDHA/ADK/GALK1/MTHFD1/GAPDH/PDE4C/NUDT16/GOT2/ACAT1/FASN/NUDT10/ACSF2/OXSM/MAP2K1	73
GO:0019637	organophosphate metabolic process	113/884	489/5795	1.51485	1.08169e-06	0.000119043	0.000102476	IP6K1/ENPP2/MDH2/PDGFA/CKB/GARS1/PKM/SNCA/CTPS1/CNP/PDGFB/PRDX6/PDXP/BAD/NME2/ATIC/SULT1A1/BPNT1/PRPSAP2/STAT3/AK2/INPP5B/PGK1/GMPR2/APP/TKT/SRC/NUDT2/GSK3A/PNP/INPP5A/PRKAA2/NME7/ATP1B1/MDH1/IMPDH1/KARS1/NT5C2/AK1/OLA1/GNPNAT1/GUK1/PLA2G4A/FHIT/MCEE/SHMT1/CHKB/PMM2/GPD1/NME1/PMVK/PRKACA/INPP4A/UCK1/ENO1/TPI1/DTYMK/ME2/ITPA/PPCS/NANS/NUDT3/GPI/G6PD/BPGM/ALDOA/APRT/DBI/VCP/GMPS/RAN/PGD/PGLS/PIP4K2…	113
GO:1990778	protein localization to cell periphery	53/884	183/5795	1.89857	1.17225e-06	0.000125702	0.000108208	NUMB/CNPY4/RAB7A/EHD3/EHD1/PPP2R5A/RAB11A/SNCA/GRIPAP1/RDX/RAC1/CSK/VPS4A/LDLRAP1/AKT1/LYN/RABEP1/ATP1B1/NHERF1/EPB41/WNK3/GGA1/GGA3/EZR/C1QL3/DAB2/ARL3/PRKCI/AKT2/LZTFL1/ILK/EIF4G1/PDPK1/RILPL1/VTI1B/RILPL2/RAB31/RHOQ/GOLPH3/GOLPH3L/STX8/PPP1R9B/CAMK2D/RACK1/MESD/ROCK2/GBP1/TESC/CAMK2A/SCP2/GABARAP/ARL6IP5/MAP2K1	53
GO:0008333	endosome to lysosome transport	14/884	24/5795	3.824	1.46759e-06	0.000149694	0.000128861	RILP/RAB7A/TSG101/VPS4A/CHMP1A/CHMP3/PLEKHF2/DTX3L/CHMP4A/CHMP2A/VCP/RHOB/CHMP2B/CHMP1B	14
GO:0032506	cytokinetic process	14/884	24/5795	3.824	1.46759e-06	0.000149694	0.000128861	RAB11A/ANXA11/IST1/VPS4A/CHMP1A/CHMP3/SPAST/PDCD6IP/RHOA/CHMP4A/CHMP2A/MITD1/CHMP2B/CHMP1B	14
GO:0060627	regulation of vesicle-mediated transport	79/884	313/5795	1.65457	1.55582e-06	0.000154915	0.000133356	C4A/NUMB/ANGPT1/RAB4B/RAB7A/EHD1/DKK1/RAB11A/ANXA1/SNCA/RAB5B/RAB3C/RAB5C/IL2RG/PRKCB/RAB5A/CASP3/ARRB1/SH3GL2/TSG101/ITGAV/GRIPAP1/RDX/RAC1/CSK/STAT3/VPS4A/RAB11B/BTK/PACSIN2/PPP3CA/SYT6/APP/LDLRAP1/PRKCA/SH3GL3/CHMP3/SRC/TBC1D20/RAC2/AKT1/LYN/SMAP1/RABEP1/SNX4/FMR1/SERPINE1/SNX12/SDCBP/UNC13D/EZR/DAB2/SYK/CDC42/PRKACA/PDCD6IP/RAB21/CBL/PYCARD/CHMP2A/PDPK1/UBQLN2/RAB3D/AP2B1/DENND10/ATG5/RAB31/S…	79
GO:0039702	viral budding via host ESCRT complex	9/884	11/5795	5.36353	1.7739e-06	0.000172522	0.000148513	TSG101/VPS4A/CHMP1A/CHMP3/PDCD6IP/CHMP4A/CHMP2A/CHMP2B/CHMP1B	9
GO:0009894	regulation of catabolic process	103/884	440/5795	1.53457	1.82339e-06	0.000173305	0.000149187	RILP/VPS26A/SHH/ADAM9/RAB7A/SNCA/ALAD/UBB/BAD/CAPN1/CASP3/CIRBP/USP8/HNRNPA0/ATP6V1C2/RDX/GABARAPL2/STAT3/RPS6KB1/APP/GSK3B/PRKCA/SRC/EIF4G2/GSK3A/AKT1/PRKAA2/ZC3H12A/UBE2K/SNX4/ATP6V1C1/SMAD3/FMR1/SNX12/USP14/AGAP2/HSP90AA1/PAFAH1B2/ARAF/SAMD4B/SGTA/PIN1/GGA1/FHIT/GGA3/RAD23B/EZR/TBC1D25/DAB2/GPD1/SYK/EEF1A1/MAPK9/PRKACA/AKT2/RAD23A/DTX3L/MAPKAPK2/UBQLN4/CDK2/SNX5/EIF4G1/PYCARD/AGO2/DNAJB2/UBQLN…	103
GO:0045324	late endosome to vacuole transport	11/884	16/5795	4.50686	2.05114e-06	0.000184788	0.000159071	VTA1/TSG101/VPS4A/CHMP1A/CHMP3/VPS25/CHMP4A/CHMP2A/MVB12B/CHMP2B/CHMP1B	11
GO:0007051	spindle organization	26/884	67/5795	2.5439	2.07676e-06	0.000184788	0.000159071	RAB11A/MAPRE1/PTPA/KPNB1/CHMP1A/CHMP3/SUGT1/NUDC/TBCE/MAPRE2/SPAST/NEK7/EZR/RHOA/DRG1/CHMP4A/ILK/CHMP2A/RMDN1/SMC3/VCP/RAN/PPP2R1A/CHMP2B/CHMP1B/PTEN	26
GO:0022618	protein-RNA complex assembly	26/884	67/5795	2.5439	2.07676e-06	0.000184788	0.000159071	USP4/EIF3B/EIF4B/EIF2S2/HSP90AA1/PIH1D1/EIF3J/PRPF18/EIF4H/AGO2/TSSC4/SNRPD2/RPS19/PSIP1/EIF3G/RPL5/EIF5/RPS14/AGO3/SMN1/AGO1/DDX39B/SNRPG/DDX1/DENR/EIF3M	26
GO:0097352	autophagosome maturation	15/884	28/5795	3.51184	2.66391e-06	0.000232093	0.000199793	TSG101/GABARAPL2/VPS4A/MAP1LC3B/CHMP1A/CHMP3/TBC1D25/CHMP4A/UBQLN4/CHMP2A/VCP/ATG5/CHMP2B/CHMP1B/GABARAP	15
GO:0061952	midbody abscission	10/884	14/5795	4.68245	3.62619e-06	0.000309484	0.000266414	IST1/VPS4A/CHMP1A/CHMP3/PDCD6IP/CHMP4A/CHMP2A/MITD1/CHMP2B/CHMP1B	10
GO:0072657	protein localization to membrane	63/884	240/5795	1.7208	4.75401e-06	0.000397625	0.000342289	NUMB/CNPY4/RAB7A/EHD3/EHD1/PPP2R5A/RAB11A/GRIPAP1/RDX/RAC1/CSK/VPS4A/NMT2/LDLRAP1/AKT1/DSG3/LYN/RABEP1/NME7/ATP1B1/NHERF1/CRK/RAB8B/WNK3/GGA1/GGA3/EZR/C1QL3/DAB2/CRKL/ARL3/PRKCI/AKT2/NMT1/LZTFL1/PDPK1/RILPL1/AP2B1/VTI1B/RAB32/RILPL2/RAB31/RHOQ/GOLPH3/GOLPH3L/STX8/PPP1R9B/DLG2/CAMK2D/RACK1/MESD/ROCK2/GBP1/TESC/CRIPT/CAMK2A/SCP2/SSNA1/FNTA/GABARAP/ARL6IP5/RAB6B/MAP2K1	63
GO:0033365	protein localization to organelle	85/884	353/5795	1.5785	4.85499e-06	0.000398109	0.000342705	ATE1/ANGPT1/SHH/RAB7A/EHD1/RAB11A/SRGN/RAB5A/MAPRE1/TSG101/RDX/GABARAPL2/STAT3/VPS4A/PACSIN2/YWHAB/NACA/PPP3CA/APP/GSK3B/KPNB1/SRC/YWHAG/AKT1/PRKAA2/RABEP1/ZC3H12A/TIMM8A/SMAD3/MAPRE2/RAB8B/HSP90AA1/SGTA/UFM1/PIN1/GGA1/GGA3/EZR/C1QL3/SNUPN/SYK/VCPIP1/TIA1/PRKACA/ARL3/NSFL1C/VPS25/ARF4/NMT1/DTX3L/LZTFL1/CBL/GDI2/TOLLIP/PGR/MVB12B/VCP/RANGAP1/RAN/CHP1/KPNA5/KPNA6/MAPK14/PARK7/GOLPH3/ELAVL1/CSNK2A1/…	85
GO:0006511	ubiquitin-dependent protein catabolic process	73/884	291/5795	1.64449	5.03195e-06	0.000404685	0.000348366	ATE1/SHH/PCBP2/UBE2N/ARRB1/TSG101/NPLOC4/VPS4A/RPS6KB1/PPP3CA/GSK3B/CHMP1A/PRKCA/UBA6/CHMP3/SRC/GSK3A/YWHAG/AKT1/UFD1/UBE2D4/UBE2K/SMAD3/USP14/PSMA7/ARAF/SGTA/WWP1/UBE2E1/FHIT/RAD23B/DAB2/MAPK9/PRKACA/UBE2I/NSFL1C/VPS25/UBA1/RAD23A/DTX3L/CHMP4A/UBQLN4/CDK2/CBL/CHMP2A/DNAJB2/TOLLIP/NEDD8/UBQLN2/MVB12B/VCP/HSPBP1/UBL7/RPL5/ATXN3/UBE2H/CHMP2B/PARK7/CHMP1B/MAPK3/CSNK2A1/PCNP/UBL4A/RACK1/FAF2/PSMD11/N…	73
GO:0007034	vacuolar transport	24/884	62/5795	2.53759	5.39354e-06	0.000425581	0.000366354	ATE1/RILP/RAB7A/EHD3/VTA1/TSG101/VPS4A/CHMP1A/CHMP3/PLEKHF2/GGA3/VPS25/DTX3L/CHMP4A/CHMP2A/MVB12B/VCP/VTI1B/RHOB/CHMP2B/CHMP1B/CSNK2A1/NDP/AP1G2	24
GO:1902410	mitotic cytokinetic process	12/884	20/5795	3.93326	5.6802e-06	0.000428533	0.000368895	RAB11A/IST1/VPS4A/CHMP1A/CHMP3/PDCD6IP/RHOA/CHMP4A/CHMP2A/MITD1/CHMP2B/CHMP1B	12
GO:0019693	ribose phosphate metabolic process	53/884	192/5795	1.80957	5.73377e-06	0.000428533	0.000368895	PKM/CTPS1/BAD/NME2/ATIC/SULT1A1/BPNT1/PRPSAP2/STAT3/AK2/PGK1/GMPR2/APP/SRC/NUDT2/PNP/PRKAA2/NME7/ATP1B1/IMPDH1/NT5C2/AK1/OLA1/GUK1/GPD1/NME1/PRKACA/UCK1/ENO1/TPI1/ITPA/NUDT3/GPI/G6PD/BPGM/ALDOA/APRT/VCP/GMPS/RAN/PGAM1/RHOQ/PFKM/PDE5A/DLG2/LDHA/ADK/GALK1/MTHFD1/GAPDH/PDE4C/NUDT10/MAP2K1	53
GO:0051668	localization within membrane	79/884	323/5795	1.60334	5.73837e-06	0.000428533	0.000368895	NUMB/VPS26A/CNPY4/RAB7A/EHD3/EHD1/PPP2R5A/RAB11A/GRIPAP1/RDX/RAC1/CSK/VPS4A/RAB11B/NMT2/NACA/LDLRAP1/AKT1/DSG3/LYN/RABEP1/NME7/ATP1B1/TIMM8A/SNX4/GDI1/NHERF1/CRK/RAB8B/SNX12/SDCBP/SGTA/WNK3/GGA1/GGA3/EZR/C1QL3/DAB2/CRKL/ARL3/PRKCI/AKT2/NMT1/CHMP4A/LZTFL1/PDPK1/RILPL1/AP2B1/VTI1B/CHP1/RAB32/RILPL2/RAB31/RHOQ/GOLPH3/NCF1/GOLPH3L/DEF6/STX8/PPP1R9B/DLG2/CAMK2D/UBL4A/RACK1/MESD/SRP19/ROCK2/GBP1/TESC/C…	79
GO:0009150	purine ribonucleotide metabolic process	49/884	173/5795	1.85674	5.961e-06	0.00043735	0.000376485	PKM/BAD/NME2/ATIC/SULT1A1/BPNT1/STAT3/AK2/PGK1/GMPR2/APP/SRC/NUDT2/PNP/PRKAA2/NME7/ATP1B1/IMPDH1/NT5C2/AK1/OLA1/GUK1/GPD1/NME1/PRKACA/ENO1/TPI1/ITPA/NUDT3/GPI/BPGM/ALDOA/APRT/VCP/GMPS/RAN/PGAM1/RHOQ/PFKM/PDE5A/DLG2/LDHA/ADK/GALK1/MTHFD1/GAPDH/PDE4C/NUDT10/MAP2K1	49
GO:0009141	nucleoside triphosphate metabolic process	41/884	136/5795	1.97627	6.53223e-06	0.000470996	0.000405449	PKM/CTPS1/BAD/NME2/STAT3/AK2/PGK1/APP/SRC/NUDT2/PRKAA2/NME7/ATP1B1/IMPDH1/AK1/OLA1/GUK1/GPD1/NME1/PRKACA/UCK1/ENO1/TPI1/DTYMK/ITPA/GPI/BPGM/ALDOA/VCP/RAN/PGAM1/RHOQ/PFKM/LDHA/RRM2B/ADK/GALK1/GAPDH/NUDT16/DUT/MAP2K1	41
GO:0045727	positive regulation of translation	23/884	59/5795	2.55551	7.36098e-06	0.000521756	0.000449145	CCL5/PKM/NCK2/CIRBP/RPS6KB1/AKT1S1/USP4/GSK3B/YWHAG/AKT1/EIF5A/PRKAA2/FMR1/AKT2/EIF4G1/THBS1/AGO2/RBM3/RPL5/ATXN3/ELAVL1/HNRNPD/RPS4X	23
GO:1901292	nucleoside phosphate catabolic process	35/884	110/5795	2.08582	8.34343e-06	0.000581537	0.000500606	PKM/CNP/STAT3/PGK1/APP/SRC/GSK3A/PNP/PRKAA2/NT5C2/FHIT/GPD1/NME1/PRKACA/ENO1/TPI1/ITPA/NUDT3/GPI/BPGM/ALDOA/VCP/RAN/PGAM1/PFKM/PDE5A/LDHA/GALK1/GAPDH/PDE4C/NUDT16/DUT/ACAT1/NUDT10/NT5M	35
GO:0061136	regulation of proteasomal protein catabolic process	32/884	97/5795	2.16262	8.75015e-06	0.000599888	0.000516402	SHH/ALAD/UBB/GABARAPL2/GSK3B/GSK3A/AKT1/UBE2K/FMR1/USP14/ARAF/SGTA/FHIT/RAD23B/DAB2/MAPK9/PRKACA/RAD23A/UBQLN4/CDK2/DNAJB2/UBQLN2/VCP/HSPBP1/ATXN3/PARK7/MAPK3/CSNK2A1/RACK1/NUB1/SUMO2/GABARAP	32
GO:0072659	protein localization to plasma membrane	43/884	147/5795	1.91757	9.16428e-06	0.000612069	0.000526888	NUMB/CNPY4/RAB7A/EHD3/EHD1/PPP2R5A/RAB11A/GRIPAP1/RDX/RAC1/CSK/VPS4A/LDLRAP1/AKT1/LYN/ATP1B1/NHERF1/WNK3/GGA1/GGA3/EZR/DAB2/PRKCI/AKT2/PDPK1/RILPL1/VTI1B/RILPL2/RAB31/RHOQ/GOLPH3/GOLPH3L/STX8/PPP1R9B/CAMK2D/RACK1/MESD/ROCK2/GBP1/TESC/CAMK2A/SCP2/ARL6IP5	43
GO:0098657	import into cell	98/884	428/5795	1.50101	9.22055e-06	0.000612069	0.000526888	C4A/GZMK/NUMB/ANGPT1/SHH/RAB4B/RAB7A/EHD3/EHD1/DKK1/ANXA1/SNCA/RAB5B/ANXA11/RAB5C/IL2RG/APLP1/RAB5A/ARRB1/SH3GL2/TSG101/ITGAV/RAC1/CSK/STAT3/BTK/DNM2/PACSIN2/RPS6KB1/BIN2/PPP3CA/APP/LDLRAP1/DNM1/SH3GL3/SRC/RABGAP1L/AKT1/LYN/DBNL/SMAP1/RABEP1/ATP1B1/NHERF1/FMR1/SERPINE1/SNX12/GRB2/SDCBP/UNC13D/EPN1/CTBP1/CLINT1/EZR/AP2A2/DAB2/SYK/NME1/CDC42/PRKACA/ARHGAP25/VAV1/AKT2/GRK2/CSNK1G2/MAPKAPK2/RAB21/CSN…	98
GO:0031468	nuclear membrane reassembly	10/884	15/5795	4.37029	9.39171e-06	0.000613689	0.000528283	VPS4A/CHMP1A/CHMP3/SPAST/UBE2I/NSFL1C/CHMP4A/CHMP2A/CHMP2B/CHMP1B	10
GO:0032510	endosome to lysosome transport via multivesicular body sorting pathway	8/884	10/5795	5.24434	9.62294e-06	0.000619125	0.000532963	VPS4A/CHMP1A/CHMP3/CHMP4A/CHMP2A/VCP/CHMP2B/CHMP1B	8
GO:0061024	membrane organization	88/884	375/5795	1.53834	9.91534e-06	0.000628272	0.000540837	RILP/RAB4B/RAB7A/ANXA1/SNCA/BAD/PRKCB/IST1/RAB5A/TSG101/RAC1/STAT3/VPS4A/DNM2/PACSIN2/BIN2/NAPG/GSK3B/CHMP1A/DNM1/PRKCA/CHMP3/TBC1D20/ARFGAP2/GSK3A/ANXA7/AKT1/DBNL/RABEP1/SAR1A/ATP1B1/NAPA/TIMM8A/NHERF1/CRK/PPIF/SGTA/SPAST/CRKL/VCPIP1/CDC42/ARHGAP25/PDCD6IP/UBE2I/PRKCI/RHOA/NSFL1C/AKT2/VPS25/CHMP4A/ILK/C2CD2L/THBS1/SH3GLB2/CHMP2A/RILPL1/MVB12B/VTI1B/PIP4K2B/CHP1/RILPL2/MITD1/RHOT1/RAB31/SPHK1/CHM…	88
GO:0009259	ribonucleotide metabolic process	51/884	186/5795	1.79746	1.05959e-05	0.000661372	0.00056933	PKM/CTPS1/BAD/NME2/ATIC/SULT1A1/BPNT1/STAT3/AK2/PGK1/GMPR2/APP/SRC/NUDT2/PNP/PRKAA2/NME7/ATP1B1/IMPDH1/NT5C2/AK1/OLA1/GUK1/GPD1/NME1/PRKACA/UCK1/ENO1/TPI1/ITPA/NUDT3/GPI/BPGM/ALDOA/APRT/VCP/GMPS/RAN/PGAM1/RHOQ/PFKM/PDE5A/DLG2/LDHA/ADK/GALK1/MTHFD1/GAPDH/PDE4C/NUDT10/MAP2K1	51
GO:0016050	vesicle organization	48/884	172/5795	1.82942	1.15313e-05	0.000701944	0.000604256	RILP/RAB4B/AGFG2/RAB7A/RAB11A/ANXA1/SNCA/RAB5B/RAB5C/SRGN/IST1/VTA1/TSG101/USP8/VPS4A/DNM2/CHMP1A/DNM1/CHMP3/TBC1D20/ARFGAP2/SAR1A/ATP6V1C1/SDCBP/PLEKHF2/PDCD6IP/PRKCI/VPS25/CHMP4A/CHMP2A/MVB12B/VTI1B/PIP4K2B/RAB32/SERPINE2/AGFG1/SPHK1/CHMP2B/GOLPH3/USO1/CHMP1B/GOLPH3L/STX8/PIP4K2A/TRAPPC6B/SNX11/OSBP/TRAPPC2	48
GO:0072524	pyridine-containing compound metabolic process	34/884	107/5795	2.08303	1.15816e-05	0.000701944	0.000604256	MDH2/PKM/PDXP/STAT3/PGK1/APP/TKT/SRC/PNP/PRKAA2/MDH1/GPD1/PRKACA/ENO1/TPI1/ME2/GPI/G6PD/BPGM/ALDOA/PLPBP/VCP/RAN/PGD/PGLS/TP53I3/PGAM1/IDH1/PFKM/LDHB/LDHA/GALK1/GAPDH/GOT2	34
GO:0022613	ribonucleoprotein complex biogenesis	38/884	126/5795	1.97703	1.40535e-05	0.000839598	0.000722753	USP4/PA2G4/EIF3B/EIF4B/EIF2A/EIF2S2/HSP90AA1/PIH1D1/EIF3J/PRPF18/TRMT112/MYG1/EIF4H/AGO2/TSSC4/RAN/SNRPD2/RPS19/PSIP1/EIF3G/RPL5/PIN4/EIF5/RPS14/AGO3/RPS27A/SMN1/RPS25/AGO1/DDX39B/NUDT16/SNRPG/DDX1/DENR/RPS5/EIF3M/RPS3A/RPS4X	38
GO:2000058	regulation of ubiquitin-dependent protein catabolic process	29/884	86/5795	2.21055	1.42913e-05	0.000841776	0.000724628	SHH/GSK3B/GSK3A/AKT1/UBE2K/USP14/ARAF/SGTA/FHIT/RAD23B/DAB2/MAPK9/RAD23A/UBQLN4/CDK2/DNAJB2/VCP/HSPBP1/RPL5/ATXN3/PARK7/MAPK3/CSNK2A1/RACK1/NUB1/SUMO2/GABARAP/PTK2B/PTEN	29
GO:0140694	membraneless organelle assembly	45/884	159/5795	1.85531	1.46275e-05	0.000849612	0.000731373	RAB11A/CIRBP/MAPRE1/G3BP2/EIF2S1/BIN2/DDX6/GSK3B/KPNB1/LIMD1/CHMP1A/CHMP3/SRC/SUGT1/DBNL/PRKAA2/FMR1/EIF2A/MAPRE2/NEK7/WNK3/EZR/G3BP1/MAPK9/TIA1/RHOA/DRG1/CHMP4A/CDK2/KAT2A/CHMP2A/AGO2/SMC3/SMAD4/PPP2R1A/RPS19/LSM3/RPL5/ATG5/EIF5/RPS14/CHMP2B/CHMP1B/CSNK2A1/PTEN	45
GO:0034655	nucleobase-containing compound catabolic process	59/884	228/5795	1.69636	1.53992e-05	0.000882184	0.000759412	PKM/CNP/CIRBP/HNRNPA0/STAT3/PGK1/APP/PRKCA/SRC/GSK3A/PNP/AKT1/PRKAA2/NME7/ZC3H12A/FMR1/NT5C2/SAMD4B/FHIT/GPD1/MAPK9/NME1/PRKACA/ENO1/TPI1/ITPA/MAPKAPK2/NUDT3/GPI/BPGM/ALDOA/AGO2/VCP/RAN/PPP2R1A/MAPK14/APEX1/PGAM1/AGO3/ELAVL1/PFKM/CSNK2A1/MAPK8/PDE5A/LDHA/GALK1/GAPDH/AGO1/PDE4C/NUDT16/DUT/ACAT1/ROCK2/PNPT1/HNRNPD/NUDT10/NT5M/KHSRP/MAGOH	59
GO:0017148	negative regulation of translation	25/884	70/5795	2.34122	1.81576e-05	0.00102615	0.000883342	PURB/CIRBP/PURA/EIF2S1/AKT1S1/DDX6/USP4/EIF4E/LIMD1/PRKCA/YWHAG/AKT1/PRKAA2/FMR1/SAMD4B/SHMT1/TIA1/EIF4G1/AGO2/ATXN3/AGO3/CSNK2A1/RACK1/GAPDH/AGO1	25
GO:0000281	mitotic cytokinesis	17/884	39/5795	2.8575	2.06622e-05	0.00114739	0.000987706	RAB11A/IST1/USP8/VPS4A/CHMP1A/CHMP3/SPAST/PDCD6IP/ARL3/RHOA/CHMP4A/CHMP2A/RHOB/MITD1/CHMP2B/CHMP1B/ROCK2	17
GO:0046434	organophosphate catabolic process	41/884	142/5795	1.89276	2.08516e-05	0.00114739	0.000987706	ENPP2/PKM/CNP/PRDX6/PDXP/STAT3/PGK1/APP/SRC/GSK3A/PNP/PRKAA2/NT5C2/PLA2G4A/FHIT/GPD1/NME1/PRKACA/ENO1/TPI1/ITPA/NUDT3/GPI/BPGM/ALDOA/VCP/RAN/PGAM1/IDH1/PFKM/PDE5A/LDHA/GALK1/GAPDH/PDE4C/NUDT16/DUT/ACAT1/PLCG2/NUDT10/NT5M	41
GO:0043162	ubiquitin-dependent protein catabolic process via the multivesicular body sorting pathway	10/884	16/5795	4.09714	2.1626e-05	0.00117454	0.00101108	TSG101/VPS4A/CHMP1A/CHMP3/VPS25/CHMP4A/CHMP2A/MVB12B/CHMP2B/CHMP1B	10
GO:0009166	nucleotide catabolic process	32/884	101/5795	2.07697	2.23106e-05	0.00119042	0.00102475	PKM/CNP/STAT3/PGK1/APP/SRC/PNP/PRKAA2/NT5C2/FHIT/GPD1/PRKACA/ENO1/TPI1/ITPA/NUDT3/GPI/BPGM/ALDOA/VCP/RAN/PGAM1/PFKM/PDE5A/LDHA/GALK1/GAPDH/PDE4C/NUDT16/DUT/NUDT10/NT5M	32
GO:0019076	viral release from host cell	11/884	19/5795	3.79525	2.27723e-05	0.00119042	0.00102475	RAB7A/PPIA/TSG101/VPS4A/CHMP1A/CHMP3/CHMP4A/CHMP2A/PPID/CHMP2B/CHMP1B	11
GO:0035891	exit from host cell	11/884	19/5795	3.79525	2.27723e-05	0.00119042	0.00102475	RAB7A/PPIA/TSG101/VPS4A/CHMP1A/CHMP3/CHMP4A/CHMP2A/PPID/CHMP2B/CHMP1B	11
GO:0006897	endocytosis	91/884	400/5795	1.49136	2.58224e-05	0.0013332	0.00114766	C4A/GZMK/NUMB/ANGPT1/SHH/RAB4B/RAB7A/EHD3/EHD1/DKK1/ANXA1/SNCA/RAB5B/ANXA11/RAB5C/IL2RG/APLP1/RAB5A/ARRB1/SH3GL2/TSG101/ITGAV/RAC1/CSK/STAT3/BTK/DNM2/PACSIN2/BIN2/PPP3CA/APP/LDLRAP1/DNM1/SH3GL3/SRC/RABGAP1L/LYN/DBNL/SMAP1/RABEP1/FMR1/SERPINE1/SNX12/GRB2/SDCBP/UNC13D/EPN1/CTBP1/CLINT1/EZR/AP2A2/DAB2/SYK/NME1/CDC42/PRKACA/ARHGAP25/VAV1/GRK2/CSNK1G2/MAPKAPK2/RAB21/CSNK1G1/SNX5/CBL/THBS1/PYCARD/MAPKA…	91
GO:0010256	endomembrane system organization	61/884	242/5795	1.6524	2.64009e-05	0.00134645	0.00115907	RILP/AGFG2/RAB7A/EHD3/POLR2M/RAB11A/RAB5B/RAB5C/SRGN/PRKCB/IST1/VTA1/TSG101/USP8/NPLOC4/VPS4A/DNM2/PACSIN2/BIN2/CHMP1A/DNM1/PRKCA/CHMP3/TBC1D20/AKT1/NHERF1/PLEKHF2/SGTA/SPAST/VCPIP1/CDC42/PDCD6IP/UBE2I/NSFL1C/AKT2/VPS25/CHMP4A/ILK/CHMP2A/MVB12B/RAB1B/VTI1B/SERPINE2/AGFG1/CHMP2B/GOLPH3/USO1/CHMP1B/MAPK1/GOLPH3L/MAPK3/TMEM38B/UBL4A/CERT1/FNTA/PTK2B/PTEN/RAB6B/OSBP/MAP2K1/ARL6IP1	61
GO:0032386	regulation of intracellular transport	36/884	120/5795	1.96663	2.67851e-05	0.00134958	0.00116176	ANGPT1/SHH/EHD1/RAB11A/PPM1A/ZFAND1/GRIPAP1/RDX/RAB11B/YWHAB/GSK3B/NDEL1/LDLRAP1/CHMP3/SRC/TBC1D20/ZC3H12A/SMAD3/SNX12/HSP90AA1/UFM1/PTPN11/EZR/DAB2/PRKACA/RAB21/RANGAP1/RAN/DENND10/CHP1/MAPK14/PARK7/MAPK1/MAPK3/SCP2/MAP2K1	36
GO:0009132	nucleoside diphosphate metabolic process	27/884	80/5795	2.21246	2.76256e-05	0.00137536	0.00118396	PKM/BAD/STAT3/AK2/PGK1/APP/SRC/PRKAA2/AK1/GUK1/GPD1/NME1/PRKACA/ENO1/TPI1/DTYMK/GPI/BPGM/ALDOA/RAN/PGAM1/PFKM/DLG2/LDHA/RRM2B/GALK1/GAPDH	27
GO:1902532	negative regulation of intracellular signal transduction	85/884	369/5795	1.51006	2.98425e-05	0.00146825	0.00126392	DKK1/ARHGAP45/PPM1A/NCK2/PCBP2/UBE2N/AIDA/GSTP1/PPIA/AKT3/FKBP5/SH3GL2/NPLOC4/STAT1/CSK/STAT3/AARS1/RPS6KB1/AKT1S1/USP4/GSK3B/LIMD1/SRC/GSK3A/YWHAG/CPNE1/AKT1/DSG3/INPP5A/LYN/UFD1/PRKAA2/SAR1A/ZC3H12A/NMI/NHERF1/PPIF/LDLRAD4/PEBP1/PIN1/EZR/DAB2/SYK/CRKL/TXNDC12/PRKACA/ARHGAP25/TPT1/PTPN6/RHOA/AKT2/ENO1/IGBP1/ANXA4/CDKN2D/THBS1/PYCARD/SMAD4/VCP/PPP2R1A/CHP1/MAPK14/MMP9/SERPINE2/ATXN3/MAP2K5/PARK7/…	85
GO:1903050	regulation of proteolysis involved in protein catabolic process	35/884	116/5795	1.97793	3.02216e-05	0.00146961	0.00126509	SHH/ALAD/UBB/GABARAPL2/GSK3B/GSK3A/AKT1/UBE2K/FMR1/USP14/ARAF/SGTA/FHIT/RAD23B/DAB2/MAPK9/PRKACA/RAD23A/UBQLN4/CDK2/DNAJB2/UBQLN2/VCP/HSPBP1/RPL5/ATXN3/PARK7/MAPK3/CSNK2A1/RACK1/NUB1/SUMO2/GABARAP/PTK2B/PTEN	35
GO:0031929	TOR signaling	25/884	72/5795	2.27619	3.16025e-05	0.0015191	0.00130769	CCL5/UBE2N/AKT3/RPS6KB1/AKT1S1/USP4/GSK3B/SRC/GSK3A/YWHAG/AKT1/PRKAA2/SAR1A/TIPRL/ARAF/PIH1D1/SYAP1/SYK/PRKACA/NMT1/RPS6KA3/ATXN3/GOLPH3/MAPK3/RPS6KA6	25
GO:0048193	Golgi vesicle transport	36/884	121/5795	1.95038	3.26769e-05	0.0015529	0.00133678	RAB4B/EHD3/SNX8/RAB11A/GABARAPL2/CSK/DNM2/NAPG/TBC1D20/ARFGAP2/AKT1/RABEP1/SAR1A/NAPA/GDI1/AP1AR/SNX12/SPAST/GGA1/GGA3/ARL3/PRKCI/ARF4/VCP/RAB1B/VTI1B/RAB31/GOLPH3/USO1/GOLPH3L/COPB2/RACK1/TRAPPC6B/RAB6B/TRAPPC2/AP1G2	36
GO:1902117	positive regulation of organelle assembly	15/884	33/5795	2.97974	3.47656e-05	0.00163359	0.00140625	RAB11A/G3BP2/GSK3B/SRC/AKT1/SNX4/SDCBP/G3BP1/MAPK9/PDCD6IP/RHOA/PIP4K2B/ATG5/PIP4K2A/LRSAM1	15
GO:0007052	mitotic spindle organization	19/884	48/5795	2.59486	3.56047e-05	0.00165443	0.00142419	RAB11A/PTPA/KPNB1/CHMP1A/CHMP3/NUDC/TBCE/SPAST/RHOA/DRG1/CHMP4A/ILK/CHMP2A/RMDN1/SMC3/VCP/RAN/CHMP2B/CHMP1B	19
GO:0042176	regulation of protein catabolic process	50/884	189/5795	1.73424	3.69625e-05	0.00169865	0.00146225	RILP/SHH/ADAM9/RAB7A/SNCA/ALAD/UBB/USP8/RDX/GABARAPL2/APP/GSK3B/GSK3A/AKT1/UBE2K/SMAD3/FMR1/SNX12/USP14/AGAP2/HSP90AA1/ARAF/SGTA/PIN1/GGA1/FHIT/GGA3/RAD23B/EZR/DAB2/EEF1A1/MAPK9/PRKACA/RAD23A/UBQLN4/CDK2/DNAJB2/UBQLN2/SMAD4/VCP/HSPBP1/SERPINE2/ATXN3/PARK7/MAPK3/CSNK2A1/RACK1/NUB1/SUMO2/GABARAP	50
GO:0006396	RNA processing	67/884	276/5795	1.59135	3.90835e-05	0.0017766	0.00152935	KTI12/PRDX6/RBM17/THG1L/CIRBP/SMAD2/HNRNPA0/STAT3/AARS1/SLBP/USP4/PA2G4/HNRNPF/AKT1/RTCA/KARS1/SMAD3/FMR1/TXNL4B/ELAC1/PIH1D1/METTL2B/TIA1/PRKACA/PRPF18/TRMT112/TYW5/MYG1/DNAJC17/PPIH/KAT2A/AGO2/RBM3/TSSC4/SNRPD2/RPS19/LSM3/PSIP1/HSD17B10/HNRNPR/RPL5/AHCYL1/PIN4/HNRNPA2B1/HNRNPK/RPS14/TSEN34/AGO3/SMN1/PPP1R9B/RPS25/AGO1/DDX39B/HNRNPA1/NUDT16/HNRNPDL/SNRPG/PNPT1/BUD31/CRIPT/HNRNPD/DDX1/UBL5/TSN/KH…	67
GO:0009896	positive regulation of catabolic process	60/884	240/5795	1.63886	3.99938e-05	0.00179843	0.00154815	RILP/ADAM9/RAB7A/SNCA/BAD/RDX/STAT3/RPS6KB1/APP/GSK3B/SRC/GSK3A/AKT1/PRKAA2/ZC3H12A/SNX4/FMR1/HSP90AA1/PAFAH1B2/SAMD4B/SGTA/GGA1/GGA3/EZR/DAB2/GPD1/SYK/MAPK9/AKT2/RAD23A/DTX3L/AGO2/DNAJB2/UBQLN2/VCP/HSPBP1/PIP4K2B/ATG5/ATXN3/ABHD5/AGO3/PARK7/MAPK3/ELAVL1/CSNK2A1/MAPK8/PIP4K2A/RACK1/LRSAM1/ROCK2/PNPT1/CDC37/HNRNPD/NUB1/SUMO2/GABARAP/PTK2B/PTEN/KHSRP/MAP2K1	60
GO:1903828	negative regulation of protein localization	32/884	104/5795	2.01706	4.29174e-05	0.00190937	0.00164365	ERP29/NUMB/ANGPT1/PPP2R5A/GRIPAP1/CSK/YWHAB/NACA/APP/GSK3B/AKT1/PPM1F/GDI1/SNX12/UFM1/PTPN11/WNK3/DAB2/NSFL1C/LZTFL1/GDI2/HADH/GHRL/VCP/RANGAP1/CHP1/RHOQ/PARK7/ROCK2/GBP1/NDUFAF2/PSMD9	32
GO:0061951	establishment of protein localization to plasma membrane	14/884	30/5795	3.0592	4.42371e-05	0.00194736	0.00167635	RAB7A/RAB11A/GRIPAP1/RDX/CSK/AKT1/GGA1/GGA3/RILPL1/RILPL2/RAB31/GOLPH3/GOLPH3L/RACK1	14
GO:0051248	negative regulation of protein metabolic process	69/884	288/5795	1.57057	4.70353e-05	0.00204897	0.00176382	KNG1/RILP/SHH/PURB/SNCA/ALAD/AIDA/PPIA/DNAJC1/CIRBP/ARRB1/PURA/TSG101/ITGAV/USP8/GABARAPL2/EIF2S1/AKT1S1/DDX6/USP4/EIF4E/GSK3B/LIMD1/PRKCA/YWHAG/AKT1/LYN/PRKAA2/ZC3H12A/SMAD3/FMR1/SERPINE1/SNX12/USP14/AGAP2/SAMD4B/SGTA/PIN1/FHIT/GGA3/SHMT1/TIA1/SERPINB9/VPS25/HBEGF/DTX3L/EIF4G1/THBS1/PYCARD/AGO2/DNAJB2/DBI/SMAD4/SAMSN1/CHP1/RPL5/ATG5/SERPINE2/ATXN3/AGO3/PARK7/MAPK3/CSNK2A1/RACK1/GAPDH/AGO1/MIF/PT…	69
GO:0072523	purine-containing compound catabolic process	29/884	91/5795	2.08909	4.76179e-05	0.00204935	0.00176415	PKM/STAT3/PGK1/APP/SRC/PNP/PRKAA2/NT5C2/GPD1/NME1/PRKACA/ENO1/TPI1/ITPA/NUDT3/GPI/BPGM/ALDOA/RAN/PGAM1/PFKM/PDE5A/LDHA/GALK1/GAPDH/PDE4C/NUDT16/ACAT1/NUDT10	29
GO:0046496	nicotinamide nucleotide metabolic process	31/884	100/5795	2.03218	4.80241e-05	0.00204935	0.00176415	MDH2/PKM/STAT3/PGK1/APP/TKT/SRC/PRKAA2/MDH1/GPD1/PRKACA/ENO1/TPI1/ME2/GPI/G6PD/BPGM/ALDOA/VCP/RAN/PGD/PGLS/TP53I3/PGAM1/IDH1/PFKM/LDHB/LDHA/GALK1/GAPDH/GOT2	31
GO:0019752	carboxylic acid metabolic process	92/884	412/5795	1.46383	4.98743e-05	0.00210681	0.00181361	HNF4A/PTGR1/OSBPL1A/DPEP1/MDH2/CS/PKM/SNCA/UGT2A1/IVD/GSTP1/ATIC/AASDHPPT/STAT3/PGK1/APP/SRC/AKT1/ADH5/PRKAA2/MDH1/AMT/QDPR/BLVRA/FAHD1/PLA2G4A/MCEE/SHMT1/GRHPR/GPD1/HIBCH/SYK/NME1/PRKACA/ECHDC1/AKT2/ENO1/MTHFS/TPI1/ACOX1/FN3K/ME2/FAH/ACADVL/MAPKAPK2/NANS/MTHFD2/GPI/PYCARD/BPGM/ALDOA/HADH/DBI/RAN/PGD/BCAT2/ADH6/HSD17B10/MAPK14/GCLM/PTGR3/PGAM1/IDH1/AKR1A1/ABHD5/PARK7/NIT2/NCF1/SHMT2/PFKM/ACADM/LD…	92
GO:0009167	purine ribonucleoside monophosphate metabolic process	13/884	27/5795	3.15632	5.52627e-05	0.00231109	0.00198946	ATIC/AK2/GMPR2/NUDT2/PNP/IMPDH1/NT5C2/AK1/GUK1/APRT/GMPS/DLG2/ADK	13
GO:0006399	tRNA metabolic process	24/884	70/5795	2.24758	5.73454e-05	0.00232834	0.00200431	MARS1/KTI12/GARS1/YARS1/TARS1/THG1L/DARS1/HARS1/NARS1/AARS1/AKT1/DTD2/KARS1/ELAC1/METTL2B/TRMT112/TYW5/POLR2E/DTD1/DARS2/HSD17B10/TSEN34/SARS2/DDX1	24
GO:0009135	purine nucleoside diphosphate metabolic process	24/884	70/5795	2.24758	5.73454e-05	0.00232834	0.00200431	PKM/BAD/STAT3/AK2/PGK1/APP/SRC/PRKAA2/AK1/GUK1/GPD1/PRKACA/ENO1/TPI1/GPI/BPGM/ALDOA/RAN/PGAM1/PFKM/DLG2/LDHA/GALK1/GAPDH	24
GO:0009179	purine ribonucleoside diphosphate metabolic process	24/884	70/5795	2.24758	5.73454e-05	0.00232834	0.00200431	PKM/BAD/STAT3/AK2/PGK1/APP/SRC/PRKAA2/AK1/GUK1/GPD1/PRKACA/ENO1/TPI1/GPI/BPGM/ALDOA/RAN/PGAM1/PFKM/DLG2/LDHA/GALK1/GAPDH	24
GO:0033043	regulation of organelle organization	104/884	481/5795	1.41739	6.42822e-05	0.00256046	0.00220413	GZMK/S100A9/PDGFA/RAB7A/EHD3/RAB11A/NCK2/ANXA1/SNCA/PDGFB/PDXP/BAD/RAB5A/MAPRE1/G3BP2/ARHGAP6/FHOD1/TSG101/RDX/RAC1/PFN1/GSK3B/CHMP1A/CHMP3/SRC/ARPC2/GSK3A/RAC2/AKT1/PRKAA2/TWF2/SAR1A/NME7/STMN4/SNX4/PPM1F/SMAD3/AP1AR/CRK/MAPRE2/PPIF/GRB2/SDCBP/HSP90AA1/SPAST/NEK7/PIN1/EZR/TBC1D25/WAS/G3BP1/MAPK9/CDC42/GAP43/NAA10/PDCD6IP/FKBP4/RHOA/ARF4/DRG1/S100A8/CHMP4A/UBQLN4/CDK2/PYCARD/KAT2A/CHMP2A/GDI2/NAA…	104
GO:1902850	microtubule cytoskeleton organization involved in mitosis	22/884	62/5795	2.32612	6.42871e-05	0.00256046	0.00220413	RAB11A/MAPRE1/PTPA/NDEL1/KPNB1/CHMP1A/CHMP3/NUDC/TBCE/SPAST/RHOA/NSFL1C/DRG1/CHMP4A/ILK/CHMP2A/RMDN1/SMC3/VCP/RAN/CHMP2B/CHMP1B	22
GO:0006892	post-Golgi vesicle-mediated transport	17/884	42/5795	2.65339	6.55448e-05	0.00258593	0.00222605	EHD3/RAB11A/CSK/DNM2/AKT1/RABEP1/GDI1/AP1AR/GGA1/GGA3/ARL3/VTI1B/RAB31/GOLPH3/GOLPH3L/RACK1/AP1G2	17
GO:0043436	oxoacid metabolic process	94/884	426/5795	1.4465	6.66685e-05	0.00260568	0.00224305	HNF4A/PTGR1/OSBPL1A/DPEP1/MDH2/CS/PKM/SNCA/UGT2A1/IVD/GSTP1/ATIC/SULT1A1/AASDHPPT/BPNT1/STAT3/PGK1/APP/SRC/AKT1/ADH5/PRKAA2/MDH1/AMT/QDPR/BLVRA/FAHD1/PLA2G4A/MCEE/SHMT1/GRHPR/GPD1/HIBCH/SYK/NME1/PRKACA/ECHDC1/AKT2/ENO1/MTHFS/TPI1/ACOX1/FN3K/ME2/FAH/ACADVL/MAPKAPK2/NANS/MTHFD2/GPI/PYCARD/BPGM/ALDOA/HADH/DBI/RAN/PGD/BCAT2/ADH6/HSD17B10/MAPK14/GCLM/PTGR3/PGAM1/IDH1/AKR1A1/ABHD5/PARK7/NIT2/NCF1/SHMT2…	94
GO:0090407	organophosphate biosynthetic process	62/884	255/5795	1.59387	7.25501e-05	0.0028093	0.00241834	IP6K1/PDGFA/CKB/GARS1/SNCA/CTPS1/PDGFB/NME2/ATIC/BPNT1/PRPSAP2/STAT3/AK2/PGK1/TKT/NUDT2/PNP/PRKAA2/NME7/IMPDH1/KARS1/AK1/GNPNAT1/GUK1/PLA2G4A/SHMT1/CHKB/PMM2/NME1/PMVK/INPP4A/UCK1/ENO1/TPI1/DTYMK/PPCS/NANS/G6PD/ALDOA/APRT/VCP/GMPS/PIP4K2B/CHP1/MPI/IDH1/ABHD5/TMEM38B/PIP4K2A/NAGK/RRM2B/ADK/MTHFD1/DUT/ACAT1/FASN/SCP2/PLCG2/IDI1/PTEN/OSBP/MAP2K1	62
GO:0006418	tRNA aminoacylation for protein translation	11/884	21/5795	3.4338	7.91274e-05	0.00293013	0.00252235	MARS1/GARS1/YARS1/TARS1/DARS1/HARS1/NARS1/AARS1/KARS1/DARS2/SARS2	11
GO:0043038	amino acid activation	11/884	21/5795	3.4338	7.91274e-05	0.00293013	0.00252235	MARS1/GARS1/YARS1/TARS1/DARS1/HARS1/NARS1/AARS1/KARS1/DARS2/SARS2	11
GO:0043039	tRNA aminoacylation	11/884	21/5795	3.4338	7.91274e-05	0.00293013	0.00252235	MARS1/GARS1/YARS1/TARS1/DARS1/HARS1/NARS1/AARS1/KARS1/DARS2/SARS2	11
GO:0032434	regulation of proteasomal ubiquitin-dependent protein catabolic process	23/884	67/5795	2.25037	7.97652e-05	0.00293013	0.00252235	SHH/GSK3B/GSK3A/AKT1/UBE2K/ARAF/FHIT/RAD23B/DAB2/MAPK9/RAD23A/UBQLN4/CDK2/DNAJB2/VCP/HSPBP1/PARK7/MAPK3/CSNK2A1/RACK1/NUB1/SUMO2/GABARAP	23
GO:0061013	regulation of mRNA catabolic process	23/884	67/5795	2.25037	7.97652e-05	0.00293013	0.00252235	CIRBP/HNRNPA0/STAT3/PRKCA/AKT1/ZC3H12A/FMR1/SAMD4B/MAPK9/MAPKAPK2/AGO2/MAPK14/APEX1/AGO3/ELAVL1/CSNK2A1/MAPK8/AGO1/ROCK2/PNPT1/HNRNPD/KHSRP/MAGOH	23
GO:0009154	purine ribonucleotide catabolic process	26/884	80/5795	2.13051	8.0364e-05	0.00293013	0.00252235	PKM/STAT3/PGK1/APP/SRC/PNP/PRKAA2/NT5C2/GPD1/PRKACA/ENO1/TPI1/ITPA/NUDT3/GPI/BPGM/ALDOA/RAN/PGAM1/PFKM/PDE5A/LDHA/GALK1/GAPDH/PDE4C/NUDT10	26
GO:0051247	positive regulation of protein metabolic process	92/884	417/5795	1.44628	8.0575e-05	0.00293013	0.00252235	CCL5/FLT1/RILP/ANGPT1/ENPP2/ADAM9/PDGFA/RAB7A/PKM/NCK2/ASPSCR1/PDGFB/UBB/UBE2N/BAD/IST1/CASP3/PPIA/CIRBP/ARRB1/USP8/RDX/RAC1/RPS6KB1/S100A12/AKT1S1/USP4/UBE2V1/APP/ITLN1/GSK3B/SRC/GSK3A/YWHAG/AKT1/EIF5A/LYN/PRKAA2/ZC3H12A/NMI/UBE2K/FMR1/AGAP2/HSP90AA1/ARAF/SYAP1/SGTA/PIN1/WNK3/GGA1/GGA3/EZR/DAB2/SYK/MAPK9/UBE2V2/RHOA/AKT2/ENO1/RAD23A/EIF4G1/THBS1/BCL10/AGO2/DNAJB2/TOLLIP/UBQLN2/RBM3/VCP/HSPBP1/RA…	92
GO:0044087	regulation of cellular component biogenesis	104/884	484/5795	1.4086	8.36954e-05	0.00300137	0.00258368	PDLIM5/RAB7A/DKK1/RAB11A/NCK2/SNCA/AIDA/RAB5A/MAPRE1/G3BP2/ARHGAP6/TRABD2A/FHOD1/TSG101/RDX/RAC1/VPS4A/BTK/PFN1/APP/GSK3B/NDEL1/CHMP1A/PRKCA/CHMP3/SRC/ARPC2/RAC2/DNAJB8/AKT1/DSG3/CDH17/PRKAA2/TWF2/SAR1A/NME7/NAPA/SNX4/PPM1F/SMAD3/FMR1/GRB2/SDCBP/NAE1/HSP90AA1/DNAJB1/NEK7/PTPN11/EZR/WAS/G3BP1/SYK/MAPK9/CDC42/PRKACA/GAP43/PDCD6IP/FKBP4/RHOA/ARF4/DRG1/BDNF/CHMP4A/CDK2/EIF4G1/THBS1/PYCARD/KAT2A/CHMP2…	104
GO:0009144	purine nucleoside triphosphate metabolic process	36/884	126/5795	1.87298	8.39695e-05	0.00300137	0.00258368	PKM/BAD/NME2/STAT3/AK2/PGK1/APP/SRC/NUDT2/PRKAA2/NME7/ATP1B1/IMPDH1/AK1/OLA1/GUK1/GPD1/NME1/PRKACA/ENO1/TPI1/ITPA/GPI/BPGM/ALDOA/VCP/RAN/PGAM1/RHOQ/PFKM/LDHA/ADK/GALK1/GAPDH/NUDT16/MAP2K1	36
GO:0043488	regulation of mRNA stability	22/884	63/5795	2.2892	8.48192e-05	0.00300605	0.0025877	CIRBP/HNRNPA0/STAT3/PRKCA/AKT1/ZC3H12A/FMR1/SAMD4B/MAPK9/MAPKAPK2/AGO2/MAPK14/APEX1/AGO3/ELAVL1/CSNK2A1/MAPK8/AGO1/ROCK2/PNPT1/HNRNPD/KHSRP	22
GO:0000278	mitotic cell cycle	74/884	320/5795	1.51594	8.73077e-05	0.00306824	0.00264124	RAB11A/ANXA1/PDGFB/PDXP/PRKCB/IST1/MAPRE1/USP8/RDX/VPS4A/DNM2/RPS6KB1/PTPA/PPP3CA/APP/EIF4E/GSK3B/NDEL1/KPNB1/CHMP1A/PRKCA/CHMP3/NUDC/AKT1/PPME1/TBCE/NAA50/NHERF1/SDCBP/NAE1/SPAST/AVEN/NEK7/PTPN11/PIN1/CDC42/PDCD6IP/UBE2I/ARL3/PTPN6/RHOA/NSFL1C/DRG1/CHMP4A/ILK/CDK2/CDKN2D/EIF4G1/CHMP2A/RMDN1/SMC3/TTL/VCP/CTDSP1/RAN/PPP2R1A/RHOB/MITD1/SPHK1/CHMP2B/CHMP1B/RANBP1/PPP1R9B/NABP1/ENSA/RRM2B/FOXM1/AIF1/…	74
GO:0006195	purine nucleotide catabolic process	27/884	85/5795	2.08231	9.18542e-05	0.00320112	0.00275563	PKM/STAT3/PGK1/APP/SRC/PNP/PRKAA2/NT5C2/GPD1/PRKACA/ENO1/TPI1/ITPA/NUDT3/GPI/BPGM/ALDOA/RAN/PGAM1/PFKM/PDE5A/LDHA/GALK1/GAPDH/PDE4C/NUDT16/NUDT10	27
GO:0016071	mRNA metabolic process	60/884	247/5795	1.59241	9.75215e-05	0.00337054	0.00290147	PCBP2/PRDX6/APLP1/RBM17/CIRBP/HNRNPA0/STAT3/SLBP/USP4/PRKCA/HNRNPF/AKT1/ZC3H12A/FMR1/TXNL4B/SAMD4B/MAPK9/TIA1/PRKACA/PRPF18/MAPKAPK2/MYG1/PCBP3/DNAJC17/PPIH/IRF3/AGO2/RBM3/TSSC4/SNRPD2/LSM3/PSIP1/HNRNPR/MAPK14/APEX1/AHCYL1/HNRNPA2B1/HNRNPK/TSEN34/DNAJB11/AGO3/ELAVL1/CSNK2A1/MAPK8/SMN1/AGO1/DDX39B/HNRNPA1/NUDT16/ROCK2/SNRPG/PNPT1/BUD31/CRIPT/HNRNPD/DDX1/UBL5/KHSRP/MAGOH/DAZAP1	60
GO:0030162	regulation of proteolysis	52/884	206/5795	1.65477	9.99804e-05	0.0034272	0.00295024	KNG1/SHH/ADAM9/ALAD/UBB/BAD/IST1/DNAJC1/GABARAPL2/INPP5B/APP/GSK3B/SRC/GSK3A/AKT1/UBE2K/FMR1/SERPINE1/SNX12/USP14/ARAF/SGTA/FHIT/RAD23B/DAB2/MAPK9/PRKACA/SERPINB9/ENO1/RAD23A/UBQLN4/CDK2/THBS1/DNAJB2/NEDD8/UBQLN2/VCP/HSPBP1/HDAC2/RPL5/SERPINE2/ATXN3/PARK7/MAPK3/CSNK2A1/RACK1/GAPDH/NUB1/SUMO2/GABARAP/PTK2B/PTEN	52
GO:0006082	organic acid metabolic process	94/884	431/5795	1.42972	0.000105941	0.00360199	0.00310071	HNF4A/PTGR1/OSBPL1A/DPEP1/MDH2/CS/PKM/SNCA/UGT2A1/IVD/GSTP1/ATIC/SULT1A1/AASDHPPT/BPNT1/STAT3/PGK1/APP/SRC/AKT1/ADH5/PRKAA2/MDH1/AMT/QDPR/BLVRA/FAHD1/PLA2G4A/MCEE/SHMT1/GRHPR/GPD1/HIBCH/SYK/NME1/PRKACA/ECHDC1/AKT2/ENO1/MTHFS/TPI1/ACOX1/FN3K/ME2/FAH/ACADVL/MAPKAPK2/NANS/MTHFD2/GPI/PYCARD/BPGM/ALDOA/HADH/DBI/RAN/PGD/BCAT2/ADH6/HSD17B10/MAPK14/GCLM/PTGR3/PGAM1/IDH1/AKR1A1/ABHD5/PARK7/NIT2/NCF1/SHMT2…	94
GO:1903047	mitotic cell cycle process	65/884	274/5795	1.55512	0.000107224	0.0036162	0.00311294	RAB11A/ANXA1/PDGFB/PDXP/PRKCB/IST1/MAPRE1/USP8/RDX/VPS4A/DNM2/RPS6KB1/PTPA/PPP3CA/EIF4E/GSK3B/NDEL1/KPNB1/CHMP1A/PRKCA/CHMP3/NUDC/AKT1/PPME1/TBCE/NAA50/NAE1/SPAST/AVEN/PIN1/CDC42/PDCD6IP/UBE2I/ARL3/PTPN6/RHOA/NSFL1C/DRG1/CHMP4A/ILK/CDK2/CDKN2D/EIF4G1/CHMP2A/RMDN1/SMC3/VCP/CTDSP1/RAN/PPP2R1A/RHOB/MITD1/SPHK1/CHMP2B/CHMP1B/RANBP1/PPP1R9B/NABP1/ENSA/RRM2B/FOXM1/AIF1/ROCK2/CAMK2A/PTEN	65
GO:0098876	vesicle-mediated transport to the plasma membrane	22/884	64/5795	2.25343	0.000110986	0.00368078	0.00316854	VPS26A/RAB7A/EHD3/EHD1/RAB11A/GRIPAP1/CSK/RAB11B/AKT1/RABEP1/SNX4/GDI1/RAB8B/SNX12/GGA1/GGA3/ARL3/RAB31/GOLPH3/GOLPH3L/DEF6/RACK1	22
GO:0071763	nuclear membrane organization	12/884	25/5795	3.14661	0.000111642	0.00368078	0.00316854	PRKCB/VPS4A/CHMP1A/PRKCA/CHMP3/SPAST/UBE2I/NSFL1C/CHMP4A/CHMP2A/CHMP2B/CHMP1B	12
GO:0009185	ribonucleoside diphosphate metabolic process	25/884	77/5795	2.12839	0.000111779	0.00368078	0.00316854	PKM/BAD/STAT3/AK2/PGK1/APP/SRC/PRKAA2/AK1/GUK1/GPD1/PRKACA/ENO1/TPI1/GPI/BPGM/ALDOA/RAN/PGAM1/PFKM/DLG2/LDHA/RRM2B/GALK1/GAPDH	25
GO:0006913	nucleocytoplasmic transport	38/884	138/5795	1.80512	0.000127731	0.00414085	0.00356458	ANGPT1/SHH/PPM1A/STAT3/YWHAB/PPP3CA/EIF4E/GSK3B/KPNB1/AKT1/ZC3H12A/SMAD3/FMR1/HSP90AA1/UFM1/PTPN11/SNUPN/SYK/PRKACA/UBE2I/RANGAP1/RAN/CHP1/KPNA5/KPNA6/MAPK14/AHCYL1/HNRNPA2B1/DDX19B/AGFG1/DDX19A/PARK7/ELAVL1/NXT1/RANBP1/DDX39B/HNRNPA1/MAGOH	38
GO:0051169	nuclear transport	38/884	138/5795	1.80512	0.000127731	0.00414085	0.00356458	ANGPT1/SHH/PPM1A/STAT3/YWHAB/PPP3CA/EIF4E/GSK3B/KPNB1/AKT1/ZC3H12A/SMAD3/FMR1/HSP90AA1/UFM1/PTPN11/SNUPN/SYK/PRKACA/UBE2I/RANGAP1/RAN/CHP1/KPNA5/KPNA6/MAPK14/AHCYL1/HNRNPA2B1/DDX19B/AGFG1/DDX19A/PARK7/ELAVL1/NXT1/RANBP1/DDX39B/HNRNPA1/MAGOH	38
GO:0032787	monocarboxylic acid metabolic process	66/884	281/5795	1.53971	0.000130246	0.00418992	0.00360682	PTGR1/OSBPL1A/PKM/SNCA/UGT2A1/IVD/GSTP1/AASDHPPT/STAT3/PGK1/APP/SRC/AKT1/ADH5/PRKAA2/BLVRA/PLA2G4A/MCEE/GRHPR/GPD1/NME1/PRKACA/ECHDC1/AKT2/ENO1/MTHFS/TPI1/ACOX1/ME2/FAH/ACADVL/MTHFD2/GPI/BPGM/ALDOA/HADH/DBI/RAN/PGD/ADH6/HSD17B10/MAPK14/PTGR3/PGAM1/IDH1/AKR1A1/ABHD5/PARK7/SHMT2/PFKM/ACADM/LDHB/LDHA/THEM4/ACAT2/GALK1/GAPDH/ASAH1/ACAT1/MIF/FASN/SCP2/CRAT/ACSF2/OXSM/OSBP	66
GO:1905475	regulation of protein localization to membrane	34/884	119/5795	1.87298	0.000131384	0.00419427	0.00361056	NUMB/CNPY4/PPP2R5A/RAB11A/GRIPAP1/RAC1/CSK/VPS4A/LDLRAP1/AKT1/DSG3/LYN/CRK/WNK3/EZR/DAB2/CRKL/PRKCI/LZTFL1/PDPK1/AP2B1/VTI1B/RHOQ/STX8/PPP1R9B/CAMK2D/RACK1/MESD/GBP1/CRIPT/CAMK2A/FNTA/GABARAP/MAP2K1	34
GO:0051050	positive regulation of transport	94/884	434/5795	1.41984	0.000138775	0.00436572	0.00375815	CCL5/C4A/ANGPT1/SHH/ADAM9/RAB7A/EHD1/PPM1A/ANXA1/SNCA/PDGFB/ZFAND1/IL2RG/BAD/PRKCB/RAB5A/PPIA/ARRB1/TSG101/RDX/RAC1/STAT3/VPS4A/BTK/PPP3CA/APP/ITLN1/GSK3B/LDLRAP1/PRKCA/TBC1D20/GSK3A/STIM1/AKT1/ATP1B1/ZC3H12A/SNX4/SMAD3/FMR1/SERPINE1/RAB8B/SDCBP/HSP90AA1/UNC13D/PTPN11/PLA2G4A/WNK3/EZR/DAB2/SYK/CDC42/PRKACA/PDCD6IP/PRKCI/AKT2/S100A8/GRK2/RAB21/C2CD2L/G6PD/CBL/PYCARD/CHMP2A/PDPK1/GHRL/DBI/RAB3D/SMA…	94
GO:0009126	purine nucleoside monophosphate metabolic process	13/884	29/5795	2.93864	0.000138843	0.00436572	0.00375815	ATIC/AK2/GMPR2/NUDT2/PNP/IMPDH1/NT5C2/AK1/GUK1/APRT/GMPS/DLG2/ADK	13
GO:0039694	viral RNA genome replication	7/884	10/5795	4.5888	0.00014769	0.00456088	0.00392616	PCBP2/PCBP1/FMR1/PCBP3/APOBEC3G/ATG5/CXCL8	7
GO:0046753	non-lytic viral release	7/884	10/5795	4.5888	0.00014769	0.00456088	0.00392616	VPS4A/CHMP1A/CHMP3/CHMP4A/CHMP2A/CHMP2B/CHMP1B	7
GO:0051603	proteolysis involved in protein catabolic process	83/884	374/5795	1.45481	0.000148321	0.00456088	0.00392616	ATE1/SHH/UBA7/PCBP2/ALAD/UBB/UBE2N/ARRB1/TSG101/NPLOC4/GABARAPL2/VPS4A/RPS6KB1/PPP3CA/GSK3B/CHMP1A/PRKCA/UBA6/CHMP3/SRC/GSK3A/YWHAG/AKT1/UFD1/UBE2D4/UBE2K/SMAD3/FMR1/USP14/PSMA7/ARAF/SGTA/WWP1/UBE2E1/FHIT/RAD23B/DAB2/MAPK9/PRKACA/PDCD6IP/UBE2I/NSFL1C/VPS25/UBA1/RAD23A/DTX3L/CHMP4A/UBQLN4/CDK2/CBL/CHMP2A/DNAJB2/TOLLIP/NEDD8/UBQLN2/MVB12B/VCP/HSPBP1/LONP1/UBL7/RPL5/ATXN3/DDI2/UBE2H/CHMP2B/PARK7/CHM…	83
GO:0090150	establishment of protein localization to membrane	30/884	101/5795	1.94716	0.000151237	0.0046166	0.00397412	RAB7A/RAB11A/GRIPAP1/RDX/CSK/RAB11B/NACA/AKT1/ATP1B1/TIMM8A/GDI1/RAB8B/SDCBP/SGTA/GGA1/GGA3/PRKCI/AKT2/CHMP4A/RILPL1/CHP1/RILPL2/RAB31/GOLPH3/NCF1/GOLPH3L/UBL4A/RACK1/SRP19/ARL6IP1	30
GO:0043687	post-translational protein modification	81/884	365/5795	1.45477	0.000178861	0.00542025	0.00466593	ATE1/ANGPT1/UBE2Q1/UBA7/YARS1/UBB/UBE2N/CASP3/PPIA/ARRB1/USP8/USP4/UBE2V1/GSK3B/UBA6/SRC/GSK3A/YWHAG/AKT1/PRKAA2/UBE2D4/ZC3H12A/NAA50/NMI/UBE2K/NT5C2/USP14/NAE1/UFC1/HSP90AA1/UBE2Q2/UFM1/WWP1/UBE2E1/MAPK9/VCPIP1/UBE2V2/UBE2I/USP15/UBA1/UBE2E3/FN3K/PKN1/DTX3L/CDK2/CBL/PADI4/BCL10/DNAJB2/TOLLIP/NEDD8/TTL/VCP/HSPBP1/RANGAP1/CHP1/UBL7/RPL5/ATG5/ATXN3/SPHK1/UBE2H/PARK7/SHMT2/RPS27A/COPS5/SUMO3/MAPK8/N…	81
GO:0038202	TORC1 signaling	17/884	45/5795	2.4765	0.000180598	0.00543354	0.00467736	UBE2N/RPS6KB1/AKT1S1/USP4/SRC/YWHAG/AKT1/PRKAA2/SAR1A/PIH1D1/SYK/PRKACA/NMT1/RPS6KA3/ATXN3/MAPK3/RPS6KA6	17
GO:0046031	ADP metabolic process	22/884	66/5795	2.18514	0.0001856	0.00554414	0.00477257	PKM/BAD/STAT3/AK2/PGK1/APP/SRC/PRKAA2/AK1/GPD1/PRKACA/ENO1/TPI1/GPI/BPGM/ALDOA/RAN/PGAM1/PFKM/LDHA/GALK1/GAPDH	22
GO:0009261	ribonucleotide catabolic process	26/884	84/5795	2.02906	0.000198159	0.00585128	0.00503697	PKM/STAT3/PGK1/APP/SRC/PNP/PRKAA2/NT5C2/GPD1/PRKACA/ENO1/TPI1/ITPA/NUDT3/GPI/BPGM/ALDOA/RAN/PGAM1/PFKM/PDE5A/LDHA/GALK1/GAPDH/PDE4C/NUDT10	26
GO:1903829	positive regulation of protein localization	56/884	232/5795	1.58235	0.000198681	0.00585128	0.00503697	SHH/ADAM9/CNPY4/RAB11A/PPM1A/SNCA/ZFAND1/BAD/PRKCB/PPIA/TSG101/RDX/RAC1/APP/GSK3B/PRKCA/SRC/AKT1/DSG3/LYN/PRKAA2/ZC3H12A/SMAD3/CRK/EPB41/HSP90AA1/WNK3/EZR/CRKL/PRKACA/PRKCI/NMT1/DTX3L/C2CD2L/EIF4G1/PDPK1/GHRL/AP2B1/RAN/PPID/CHP1/MAPK14/PARK7/GOLPH3/GOLPH3L/PFKM/PPP1R9B/OXCT1/RACK1/MESD/ROCK2/CYLD/PHPT1/FNTA/PSMD9/OSBP	56
GO:0072526	pyridine-containing compound catabolic process	21/884	62/5795	2.22039	0.000200684	0.00586896	0.00505219	PKM/PDXP/STAT3/PGK1/APP/SRC/PNP/PRKAA2/GPD1/PRKACA/ENO1/TPI1/GPI/BPGM/ALDOA/RAN/PGAM1/PFKM/LDHA/GALK1/GAPDH	21
GO:0032984	protein-containing complex disassembly	32/884	112/5795	1.87298	0.000205621	0.00597157	0.00514052	ZFAND1/PDXP/IST1/VTA1/TSG101/RDX/GABARAPL2/VPS4A/MAP1LC3B/CHMP1A/CHMP3/EIF5A/TWF2/NAPA/STMN4/SPAST/TBC1D25/CHMP4A/UBQLN4/DNAJC17/CHMP2A/VCP/ATG5/CHMP2B/CHMP1B/PPP1R9B/KLC1/MICAL1/FAF2/DSTN/GABARAP/SWAP70	32
GO:0072594	establishment of protein localization to organelle	47/884	186/5795	1.65648	0.000208842	0.00602329	0.00518504	ATE1/ANGPT1/SHH/RAB7A/RAB11A/AIP/TSG101/STAT3/VPS4A/YWHAB/PPP3CA/KPNB1/GSK3A/RAC2/AKT1/ZC3H12A/TIMM8A/SMAD3/RAB8B/HSP90AA1/SGTA/UFM1/PIN1/GGA3/SNUPN/SYK/VPS25/NMT1/CHMP4A/CBL/MVB12B/RAN/CHP1/KPNA5/KPNA6/MAPK14/GOLPH3/GOLPH3L/ELAVL1/CSNK2A1/MAPK8/UBL4A/LRSAM1/SRP19/NDP/UBL5/GFER	47
GO:0006998	nuclear envelope organization	13/884	30/5795	2.84069	0.000211188	0.00604924	0.00520738	PRKCB/VPS4A/CHMP1A/PRKCA/CHMP3/SPAST/UBE2I/NSFL1C/CHMP4A/CHMP2A/CHMP2B/CHMP1B/FNTA	13
GO:0031623	receptor internalization	25/884	80/5795	2.04857	0.000221329	0.00629659	0.00542031	NUMB/ANGPT1/DKK1/SNCA/RAB5A/ARRB1/SH3GL2/DNM2/APP/LDLRAP1/RABEP1/FMR1/GRB2/SDCBP/EZR/AP2A2/SYK/GRK2/GHRL/UBQLN2/AP2B1/RAB31/CXCL8/PLCG2/TBC1D5	25
GO:0051656	establishment of organelle localization	41/884	157/5795	1.71193	0.000248393	0.00701878	0.00604199	RAB7A/RAB11A/SNCA/UBB/MAPRE1/FHOD1/TSG101/VPS4A/RAB11B/BTK/DNM2/NDEL1/KPNB1/DNM1/ARFGAP2/RAC2/NUDC/LYN/SAR1A/SNX4/NHERF1/AP1AR/SDCBP/UNC13D/SPAST/EZR/SYK/CDC42/PDCD6IP/KIFBP/NSFL1C/CBL/CHMP2A/PDPK1/RAN/RHOT1/COPS5/SYNE2/TRAPPC6B/TRAPPC2/MAP2K1	41
GO:0006893	Golgi to plasma membrane transport	12/884	27/5795	2.91352	0.000277678	0.00779361	0.00670899	RAB11A/CSK/AKT1/RABEP1/GDI1/GGA1/GGA3/ARL3/RAB31/GOLPH3/GOLPH3L/RACK1	12
GO:2001242	regulation of intrinsic apoptotic signaling pathway	29/884	100/5795	1.90107	0.000305636	0.00852114	0.00733527	ERP29/S100A9/NCK2/UBB/BAD/PPIA/APP/SRC/AKT1/EIF5A/NHERF1/PPIF/TXNDC12/TPT1/USP15/ENO1/S100A8/CDKN2D/PYCARD/MMP9/HNRNPK/PARK7/RRM2B/RACK1/LCK/MIF/CYLD/DAPK2/MAP2K1	29
GO:0071375	cellular response to peptide hormone stimulus	45/884	179/5795	1.64801	0.000320806	0.00888485	0.00764836	HNF4A/PKM/PRKCB/GSTP1/AKT3/STAT1/RAC1/CSK/STAT3/RPS6KB1/PPP3CA/GSK3B/NDEL1/PRKCA/SRC/GSK3A/YWHAG/AKT1/GAB1/LYN/CRK/GRB2/SYAP1/PTPN11/PRKACA/PRKCI/SHC1/AKT2/SNX5/PDPK1/GHRL/RANGAP1/LONP1/PIP4K2B/AHCYL1/RAB31/RHOQ/USO1/MAPK1/MAPK3/PIP4K2A/BLVRB/ROCK2/CAMK2A/FER	45
GO:0046037	GMP metabolic process	9/884	17/5795	3.47052	0.000328036	0.00896102	0.00771393	ATIC/GMPR2/IMPDH1/NT5C2/GUK1/APRT/GMPS/DLG2/ADK	9
GO:0051493	regulation of cytoskeleton organization	55/884	231/5795	1.56082	0.000328402	0.00896102	0.00771393	S100A9/PDGFA/NCK2/SNCA/PDXP/MAPRE1/ARHGAP6/FHOD1/RDX/RAC1/PFN1/GSK3B/CHMP1A/CHMP3/ARPC2/GSK3A/RAC2/PRKAA2/TWF2/NME7/STMN4/PPM1F/SMAD3/AP1AR/CRK/MAPRE2/GRB2/SPAST/WAS/CDC42/FKBP4/RHOA/DRG1/S100A8/CHMP4A/PYCARD/KAT2A/CHMP2A/NAA80/SMAD4/CLIC4/RHOQ/CHMP2B/CHMP1B/MAPK1/MAPK3/DSTN/ROCK2/CYLD/ARPC3/FER/GMFG/PTK2B/SWAP70/GMFB	55
GO:0032006	regulation of TOR signaling	21/884	64/5795	2.151	0.000330715	0.00896102	0.00771393	CCL5/UBE2N/AKT3/RPS6KB1/AKT1S1/USP4/GSK3B/SRC/GSK3A/YWHAG/AKT1/PRKAA2/SAR1A/ARAF/PIH1D1/SYK/PRKACA/NMT1/ATXN3/GOLPH3/MAPK3	21
GO:0061640	cytoskeleton-dependent cytokinesis	17/884	47/5795	2.37111	0.000332128	0.00896102	0.00771393	RAB11A/IST1/USP8/VPS4A/CHMP1A/CHMP3/SPAST/PDCD6IP/ARL3/RHOA/CHMP4A/CHMP2A/RHOB/MITD1/CHMP2B/CHMP1B/ROCK2	17
GO:0007173	epidermal growth factor receptor signaling pathway	23/884	73/5795	2.06541	0.000342432	0.00917982	0.00790229	RAB7A/NCK2/SH3GL2/TSG101/SRC/AKT1/GAB1/GRB2/PTPN11/SHC1/VPS25/ARF4/HBEGF/SNX5/CBL/PDPK1/MVB12B/MMP9/MAPK1/MAPK3/FER/PTK2B/ITGA1	23
GO:0031365	N-terminal protein amino acid modification	7/884	11/5795	4.17164	0.000352678	0.00928036	0.00798884	PPM1A/NMT2/NAA50/NAA10/NMT1/NAA80/PPM1B	7
GO:0051640	organelle localization	56/884	237/5795	1.54896	0.000357282	0.00928036	0.00798884	RAB7A/POLR2M/RAB11A/SNCA/UBB/MAPRE1/FHOD1/TSG101/VPS4A/RAB11B/BTK/DNM2/NDEL1/KPNB1/CHMP1A/DNM1/CHMP3/ARFGAP2/RAC2/NUDC/LYN/SAR1A/SNX4/NHERF1/AP1AR/SDCBP/UNC13D/SPAST/CTBP1/EZR/SYK/CDC42/PDCD6IP/KIFBP/NSFL1C/CHMP4A/CBL/KAT2A/CHMP2A/PDPK1/RMDN1/TTL/VTI1B/RAN/AHCYL1/RHOT1/CHMP2B/USO1/CHMP1B/COPS5/STX8/SYNE2/TRAPPC6B/PTEN/TRAPPC2/MAP2K1	56
GO:0009205	purine ribonucleoside triphosphate metabolic process	33/884	120/5795	1.80274	0.000358804	0.00928036	0.00798884	PKM/BAD/NME2/STAT3/AK2/PGK1/APP/SRC/NUDT2/PRKAA2/NME7/ATP1B1/IMPDH1/AK1/OLA1/GPD1/NME1/PRKACA/ENO1/TPI1/ITPA/GPI/BPGM/ALDOA/VCP/RAN/PGAM1/RHOQ/PFKM/LDHA/GALK1/GAPDH/MAP2K1	33
GO:0051168	nuclear export	20/884	60/5795	2.18514	0.000360562	0.00928036	0.00798884	PPM1A/EIF4E/GSK3B/FMR1/PTPN11/PRKACA/UBE2I/RANGAP1/RAN/CHP1/AHCYL1/HNRNPA2B1/DDX19B/AGFG1/DDX19A/PARK7/NXT1/DDX39B/HNRNPA1/MAGOH	20
GO:0010824	regulation of centrosome duplication	8/884	14/5795	3.74596	0.000361717	0.00928036	0.00798884	CHMP1A/CHMP3/PDCD6IP/KAT2A/CHMP2A/CHMP2B/CHMP1B/ROCK2	8
GO:1902017	regulation of cilium assembly	8/884	14/5795	3.74596	0.000361717	0.00928036	0.00798884	RAB11A/GSK3B/AKT1/ARF4/GDI2/ATG5/SYNE2/CYLD	8
GO:1990182	exosomal secretion	8/884	14/5795	3.74596	0.000361717	0.00928036	0.00798884	RAB7A/RAB11A/TSG101/VPS4A/SDCBP/PDCD6IP/CHMP2A/COPS5	8
GO:1904375	regulation of protein localization to cell periphery	29/884	101/5795	1.88225	0.000367825	0.00937381	0.00806928	NUMB/CNPY4/PPP2R5A/RAB11A/SNCA/GRIPAP1/CSK/VPS4A/LDLRAP1/AKT1/LYN/EPB41/WNK3/EZR/DAB2/PRKCI/LZTFL1/EIF4G1/PDPK1/VTI1B/RHOQ/STX8/PPP1R9B/CAMK2D/RACK1/GBP1/CAMK2A/GABARAP/MAP2K1	29
GO:0030036	actin cytoskeleton organization	69/884	307/5795	1.47337	0.000369842	0.00937381	0.00806928	ENAH/PDLIM5/PDGFA/NCK2/ANXA1/PDXP/ARRB1/ARHGAP6/FHOD1/SH3GL2/RDX/RAC1/VPS4A/DNM2/PACSIN2/PFN1/SRC/ARPC2/RAC2/EPB41L1/DSG3/DBNL/TWF2/ARPC1B/PPM1F/NHERF1/SMAD3/AP1AR/CRK/GRB2/SDCBP/AGAP2/EPB41/EZR/WAS/CDC42/ARHGAP25/PDCD6IP/PRKCI/RHOA/SHC1/LIMD2/PYCARD/ALDOA/PDPK1/TPM4/GHRL/NAA80/SETD3/SMAD4/TRIP10/RAN/RHOB/ATXN3/RHOQ/PPP1R9B/MICAL1/AIF1/DSTN/ROCK2/ACTN1/PHPT1/ARPC3/FER/GMFG/PTK2B/SWAP70/GMFB/CXCL1	69
GO:0030029	actin filament-based process	74/884	335/5795	1.44807	0.000395874	0.00997316	0.00858522	SNTA1/ENAH/PDLIM5/PDGFA/NCK2/ANXA1/PDXP/ARRB1/ARHGAP6/FHOD1/SH3GL2/RDX/RAC1/VPS4A/DNM2/PACSIN2/PFN1/SRC/ARPC2/RAC2/EPB41L1/DSG3/DBNL/TWF2/ARPC1B/PPM1F/NHERF1/SMAD3/AP1AR/CRK/GRB2/SDCBP/AGAP2/EPB41/MYL6B/EZR/WAS/CDC42/ARHGAP25/PDCD6IP/PRKCI/RHOA/SHC1/LIMD2/PYCARD/ALDOA/PDPK1/TPM4/GHRL/NAA80/SETD3/SMAD4/TRIP10/RAN/RHOB/ATXN3/RHOQ/SRI/PPP1R9B/CAMK2D/SYNE2/MICAL1/AIF1/DSTN/ROCK2/ACTN1/PHPT1/ARPC3/FER…	74
GO:0007080	mitotic metaphase chromosome alignment	12/884	28/5795	2.80947	0.00041927	0.0104993	0.00903816	RAB11A/MAPRE1/VPS4A/KPNB1/CHMP1A/CHMP3/NUDC/CHMP4A/CHMP2A/RMDN1/CHMP2B/CHMP1B	12
GO:0006457	protein folding	35/884	131/5795	1.75145	0.000437469	0.0108899	0.00937434	ERP29/UNC45A/PPIA/DNAJC1/FKBP5/TTC1/PDIA5/DNAJB8/NUDC/TBCEL/TBCE/PDRG1/PPIF/HSP90AA1/DNAJB4/DNAJB1/TBCB/BAG1/FKBP4/ERP44/PPIH/DNAJB2/HSPE1/HSPBP1/PPID/DNAJB11/CSNK2A1/PDCD5/MESD/CDC37/TBCC/GFER/PDIA6/KHSRP/PDIA3	35
GO:0030100	regulation of endocytosis	48/884	197/5795	1.59726	0.000446733	0.0110547	0.0095162	C4A/NUMB/ANGPT1/RAB4B/DKK1/SNCA/RAB5B/RAB5C/IL2RG/ARRB1/SH3GL2/TSG101/ITGAV/RAC1/CSK/STAT3/BTK/PACSIN2/PPP3CA/APP/LDLRAP1/SH3GL3/SRC/SMAP1/RABEP1/FMR1/SERPINE1/SNX12/SDCBP/DAB2/SYK/CDC42/PRKACA/RAB21/CBL/PYCARD/UBQLN2/AP2B1/ATG5/RAB31/SPHK1/PARK7/SFTPD/RACK1/LRSAM1/PLCG2/ARPC3/TBC1D5	48
GO:0035088	establishment or maintenance of apical/basal cell polarity	10/884	21/5795	3.12163	0.000458789	0.0110943	0.00955033	NHERF1/EZR/CDC42/PDCD6IP/PRKCI/RHOA/ARF4/ILK/CLIC4/DLG2	10
GO:0061245	establishment or maintenance of bipolar cell polarity	10/884	21/5795	3.12163	0.000458789	0.0110943	0.00955033	NHERF1/EZR/CDC42/PDCD6IP/PRKCI/RHOA/ARF4/ILK/CLIC4/DLG2	10
GO:0061512	protein localization to cilium	10/884	21/5795	3.12163	0.000458789	0.0110943	0.00955033	EHD1/RAB11A/GSK3B/AKT1/RABEP1/GGA1/ARL3/ARF4/LZTFL1/GDI2	10
GO:0051592	response to calcium ion	20/884	61/5795	2.14932	0.000461088	0.0110943	0.00955033	DPEP1/ADAM9/ANXA11/MICU2/PPP3CA/APP/CPNE1/ANXA7/STIM1/AKT1/PRKAA2/GDI1/PPIF/CACYBP/THBS1/CLIC4/AHCYL1/CAMK2D/HNRNPD/PLCG2	20
GO:0051225	spindle assembly	16/884	44/5795	2.38379	0.000461599	0.0110943	0.00955033	RAB11A/MAPRE1/KPNB1/CHMP1A/CHMP3/MAPRE2/NEK7/RHOA/DRG1/CHMP4A/CHMP2A/SMC3/PPP2R1A/CHMP2B/CHMP1B/PTEN	16
GO:1903432	regulation of TORC1 signaling	15/884	40/5795	2.45829	0.00047248	0.0112909	0.00971959	UBE2N/RPS6KB1/AKT1S1/USP4/SRC/YWHAG/AKT1/PRKAA2/SAR1A/PIH1D1/SYK/PRKACA/NMT1/ATXN3/MAPK3	15
GO:0043487	regulation of RNA stability	22/884	70/5795	2.06028	0.00047613	0.0113135	0.00973902	CIRBP/HNRNPA0/STAT3/PRKCA/AKT1/ZC3H12A/FMR1/SAMD4B/MAPK9/MAPKAPK2/AGO2/MAPK14/APEX1/AGO3/ELAVL1/CSNK2A1/MAPK8/AGO1/ROCK2/PNPT1/HNRNPD/KHSRP	22
GO:0010506	regulation of autophagy	39/884	152/5795	1.68199	0.000512788	0.0121157	0.0104296	VPS26A/SNCA/BAD/CAPN1/CASP3/ATP6V1C2/STAT3/RPS6KB1/GSK3B/EIF4G2/GSK3A/AKT1/PRKAA2/ZC3H12A/SNX4/ATP6V1C1/PAFAH1B2/TBC1D25/SYK/EEF1A1/PRKACA/UBQLN4/SNX5/EIF4G1/PYCARD/UBQLN2/PIP4K2B/ATG5/PARK7/MAPK3/ELAVL1/CSNK2A1/MAPK8/PIP4K2A/LRSAM1/GAPDH/CDC37/DAPK2/MAP2K1	39
GO:0051223	regulation of protein transport	51/884	214/5795	1.56228	0.000524779	0.0123293	0.0106135	HNF4A/ERP29/CCL5/CELA2A/ANGPT1/SHH/ADAM9/RAB11A/PPM1A/ZFAND1/BAD/PRKCB/PPIA/DNAJC1/TSG101/GRIPAP1/RAC1/CSK/YWHAB/APP/GSK3B/NDEL1/PRKCA/ZC3H12A/PPM1F/SMAD3/SNX12/HSP90AA1/UFM1/PTPN11/PRKACA/C2CD2L/HADH/GHRL/RANGAP1/RAN/PPID/CHP1/MAPK14/PARK7/GOLPH3/GOLPH3L/PFKM/SRI/ENSA/OXCT1/RACK1/NDUFAF2/PHPT1/PSMD9/OSBP	51
GO:0019079	viral genome replication	18/884	53/5795	2.22637	0.000544293	0.0126458	0.0108859	CCL5/PCBP2/PCBP1/PPIA/ZC3H12A/FMR1/CTBP1/RAD23A/GRK2/PCBP3/PPIH/APOBEC3G/VCP/PPID/KPNA6/ATG5/CXCL8/ISG15	18
GO:1903313	positive regulation of mRNA metabolic process	18/884	53/5795	2.22637	0.000544293	0.0126458	0.0108859	PRDX6/CIRBP/STAT3/ZC3H12A/FMR1/SAMD4B/MAPK9/AGO2/RBM3/AGO3/ELAVL1/CSNK2A1/MAPK8/ROCK2/PNPT1/HNRNPD/KHSRP/DAZAP1	18
GO:0038095	Fc-epsilon receptor signaling pathway	9/884	18/5795	3.27771	0.000567904	0.0131214	0.0112953	BTK/MAPK10/LYN/SYK/MAPK9/VAV1/MAPK8/PLCG2/FER	9
GO:0016241	regulation of macroautophagy	24/884	80/5795	1.96663	0.000576669	0.0132507	0.0114066	VPS26A/CAPN1/CASP3/ATP6V1C2/GSK3A/AKT1/PRKAA2/SNX4/ATP6V1C1/PAFAH1B2/TBC1D25/PRKACA/UBQLN4/SNX5/UBQLN2/PIP4K2B/ATG5/MAPK3/CSNK2A1/MAPK8/PIP4K2A/LRSAM1/GAPDH/CDC37	24
GO:0007041	lysosomal transport	17/884	49/5795	2.27433	0.000583015	0.0132509	0.0114068	RILP/RAB7A/EHD3/TSG101/VPS4A/CHMP1A/CHMP3/PLEKHF2/GGA3/DTX3L/CHMP4A/CHMP2A/VCP/RHOB/CHMP2B/CHMP1B/NDP	17
GO:2000060	positive regulation of ubiquitin-dependent protein catabolic process	17/884	49/5795	2.27433	0.000583015	0.0132509	0.0114068	GSK3B/GSK3A/AKT1/SGTA/DAB2/MAPK9/RAD23A/DNAJB2/VCP/HSPBP1/ATXN3/RACK1/NUB1/SUMO2/GABARAP/PTK2B/PTEN	17
GO:0016310	phosphorylation	83/884	390/5795	1.39513	0.000623091	0.0140852	0.012125	FLT1/ANGPT1/ENPP2/PDGFA/PDGFB/AIDA/STK24/PRKCB/PPIA/AKT3/ARRB1/TSG101/RAC1/CSK/STAT3/BTK/RPS6KB1/S100A12/AKT1S1/MAPK10/ITLN1/GSK3B/LIMD1/PRKCA/SRC/YWHAG/AKT1/LYN/MOB1B/ZC3H12A/UBE2K/NHERF1/SDCBP/AGAP2/ARAF/SYAP1/CTBP1/NEK7/PIN1/WNK3/SYK/MAPK9/PRKACA/PTPN6/PRKCI/RHOA/VPS25/PKN1/CSNK1G2/CDK2/THBS1/PYCARD/BCL10/PDPK1/TOLLIP/SAMSN1/CHP1/OXSR1/MMP9/SPHK1/MAPK1/MAPK3/PFKM/MAPK8/NAGK/CAMK2D/ERC1/GALK1/R…	83
GO:0032007	negative regulation of TOR signaling	15/884	41/5795	2.39833	0.000641745	0.014309	0.0123176	UBE2N/RPS6KB1/AKT1S1/USP4/GSK3B/SRC/GSK3A/YWHAG/AKT1/PRKAA2/SAR1A/SYK/PRKACA/ATXN3/MAPK3	15
GO:0006096	glycolytic process	19/884	58/5795	2.14747	0.000643287	0.014309	0.0123176	PKM/STAT3/PGK1/APP/SRC/PRKAA2/GPD1/PRKACA/ENO1/TPI1/GPI/BPGM/ALDOA/RAN/PGAM1/PFKM/LDHA/GALK1/GAPDH	19
GO:1903311	regulation of mRNA metabolic process	30/884	109/5795	1.80425	0.000645639	0.014309	0.0123176	PRDX6/CIRBP/HNRNPA0/STAT3/PRKCA/AKT1/ZC3H12A/FMR1/SAMD4B/MAPK9/TIA1/MAPKAPK2/AGO2/RBM3/MAPK14/APEX1/AHCYL1/HNRNPK/AGO3/ELAVL1/CSNK2A1/MAPK8/AGO1/HNRNPA1/ROCK2/PNPT1/HNRNPD/KHSRP/MAGOH/DAZAP1	30
GO:1904262	negative regulation of TORC1 signaling	13/884	33/5795	2.58244	0.000647867	0.014309	0.0123176	UBE2N/RPS6KB1/AKT1S1/USP4/SRC/YWHAG/AKT1/PRKAA2/SAR1A/SYK/PRKACA/ATXN3/MAPK3	13
GO:0030031	cell projection assembly	42/884	169/5795	1.62916	0.000650096	0.014309	0.0123176	RILP/PDGFA/EHD3/EHD1/RAB11A/NCK2/RAB5A/MAPRE1/RDX/RAC1/PFN1/GSK3B/NDEL1/SRC/ARPC2/RAC2/AKT1/TWF2/NME7/NHERF1/FMR1/SDCBP/HSP90AA1/EZR/WAS/CDC42/UNC119B/GAP43/ARL3/ARF4/GDI2/RILPL1/RILPL2/ATG5/RHOQ/GOLPH3/PPP1R9B/SYNE2/AIF1/NDUFAF2/CYLD/FER	42
GO:0000910	cytokinesis	21/884	67/5795	2.05469	0.000662272	0.0145006	0.0124826	RAB11A/ANXA11/PDXP/IST1/USP8/VPS4A/CHMP1A/CHMP3/SPAST/PIN1/CDC42/PDCD6IP/ARL3/RHOA/CHMP4A/CHMP2A/RHOB/MITD1/CHMP2B/CHMP1B/ROCK2	21
GO:0097734	extracellular exosome biogenesis	8/884	15/5795	3.49623	0.000672013	0.0145614	0.0125349	RAB7A/RAB11A/TSG101/VPS4A/SDCBP/PDCD6IP/CHMP2A/COPS5	8
GO:0140112	extracellular vesicle biogenesis	8/884	15/5795	3.49623	0.000672013	0.0145614	0.0125349	RAB7A/RAB11A/TSG101/VPS4A/SDCBP/PDCD6IP/CHMP2A/COPS5	8
GO:0007264	small GTPase-mediated signal transduction	48/884	201/5795	1.56548	0.000723915	0.0152223	0.0131039	RAB4B/DOK2/ARHGAP45/ARHGDIB/ARRB1/ARHGAP6/ITGAV/USP8/RDX/RAC1/RABL3/SRC/RAC2/DBNL/GDI1/CRK/MAPRE2/GRB2/SDCBP/PIN1/WAS/G3BP1/CRKL/CDC42/ARHGAP25/VAV1/ARL3/RHOA/ARHGEF1/RAB21/CDK2/CBL/GDI2/CHP1/RHOB/RHOQ/PARK7/USO1/DEF6/DOK1/FOXM1/AIF1/ROCK2/CYTH1/FNTA/GABARAP/SWAP70/MAP2K1	48
GO:0051298	centrosome duplication	10/884	22/5795	2.97974	0.000727283	0.0152223	0.0131039	CHMP1A/CHMP3/ITGB1BP2/PDCD6IP/CDK2/KAT2A/CHMP2A/CHMP2B/CHMP1B/ROCK2	10
GO:0044089	positive regulation of cellular component biogenesis	60/884	265/5795	1.48425	0.000728382	0.0152223	0.0131039	RAB7A/RAB11A/NCK2/SNCA/MAPRE1/G3BP2/TRABD2A/FHOD1/TSG101/RAC1/VPS4A/BTK/PFN1/GSK3B/NDEL1/PRKCA/SRC/ARPC2/RAC2/AKT1/DSG3/CDH17/TWF2/SNX4/PPM1F/SMAD3/FMR1/GRB2/SDCBP/HSP90AA1/NEK7/G3BP1/SYK/MAPK9/CDC42/PDCD6IP/RHOA/DRG1/BDNF/CDK2/EIF4G1/PYCARD/CHMP2A/GHRL/SMAD4/VCP/PIP4K2B/ATG5/RHOQ/PARK7/MAPK8/PIP4K2A/RACK1/LRSAM1/ROCK2/PLCG2/FER/PTK2B/SWAP70/ISG15	60
GO:0009147	pyrimidine nucleoside triphosphate metabolic process	7/884	12/5795	3.824	0.000735272	0.0152223	0.0131039	CTPS1/NME2/NME7/NME1/UCK1/DTYMK/DUT	7
GO:0030220	platelet formation	7/884	12/5795	3.824	0.000735272	0.0152223	0.0131039	CASP3/CLEC1B/MPIG6B/PTPN11/PTPN6/TPM4/ACTN1	7
GO:0046653	tetrahydrofolate metabolic process	7/884	12/5795	3.824	0.000735272	0.0152223	0.0131039	ATIC/AASDHPPT/SHMT1/MTHFS/MTHFD2/SHMT2/MTHFD1	7
GO:0090169	regulation of spindle assembly	7/884	12/5795	3.824	0.000735272	0.0152223	0.0131039	CHMP1A/CHMP3/DRG1/CHMP4A/CHMP2A/CHMP2B/CHMP1B	7
GO:1901673	regulation of mitotic spindle assembly	7/884	12/5795	3.824	0.000735272	0.0152223	0.0131039	CHMP1A/CHMP3/DRG1/CHMP4A/CHMP2A/CHMP2B/CHMP1B	7
GO:1902774	late endosome to lysosome transport	7/884	12/5795	3.824	0.000735272	0.0152223	0.0131039	VPS4A/CHMP1A/CHMP3/CHMP4A/CHMP2A/CHMP2B/CHMP1B	7
GO:0009123	nucleoside monophosphate metabolic process	17/884	50/5795	2.22885	0.000760214	0.0156612	0.0134816	ATIC/AK2/GMPR2/NUDT2/PNP/IMPDH1/NT5C2/AK1/GUK1/SHMT1/UCK1/APRT/GMPS/DLG2/ADK/DUT/NT5M	17
GO:0043434	response to peptide hormone	55/884	239/5795	1.50857	0.000799567	0.0163911	0.01411	HNF4A/CELA2A/PKM/PRKCB/GSTP1/AKT3/STAT1/RAC1/CSK/STAT3/RPS6KB1/PPP3CA/GSK3B/NDEL1/PRKCA/SRC/GSK3A/YWHAG/TFF1/NUDC/AKT1/GAB1/LYN/SMAD3/CRK/GRB2/SYAP1/CACYBP/PTPN11/PRKACA/PRKCI/SHC1/AKT2/SNX5/PDPK1/HADH/GHRL/CAT/RANGAP1/LONP1/PIP4K2B/EIF2B1/MAPK14/AHCYL1/RAB31/RHOQ/USO1/MAPK1/MAPK3/PIP4K2A/BLVRB/ROCK2/PNPT1/CAMK2A/FER	55
GO:0019364	pyridine nucleotide catabolic process	19/884	59/5795	2.11107	0.000815997	0.0166463	0.0143297	PKM/STAT3/PGK1/APP/SRC/PRKAA2/GPD1/PRKACA/ENO1/TPI1/GPI/BPGM/ALDOA/RAN/PGAM1/PFKM/LDHA/GALK1/GAPDH	19
GO:0030168	platelet activation	24/884	82/5795	1.91866	0.000854561	0.0173484	0.0149341	CELA2A/GP5/PDGFA/PDGFB/PPIA/FIBP/MYL12A/PF4/PRKCA/SRC/LYN/UBASH3B/CLIC1/GP6/PLA2G4A/SYK/VAV1/PTPN6/ILK/MAPK14/SERPINE2/LCK/PLCG2/PDIA3	24
GO:0120031	plasma membrane bounded cell projection assembly	40/884	161/5795	1.62868	0.000872765	0.0176324	0.0151785	RILP/EHD3/EHD1/RAB11A/NCK2/RAB5A/MAPRE1/RDX/RAC1/PFN1/GSK3B/NDEL1/ARPC2/RAC2/AKT1/TWF2/NME7/NHERF1/FMR1/SDCBP/HSP90AA1/EZR/WAS/CDC42/UNC119B/GAP43/ARL3/ARF4/GDI2/RILPL1/RILPL2/ATG5/RHOQ/GOLPH3/PPP1R9B/SYNE2/AIF1/NDUFAF2/CYLD/FER	40
GO:0006970	response to osmotic stress	13/884	34/5795	2.50649	0.000904706	0.0181898	0.0156584	BAD/CASP3/RAC1/HSP90AA1/WNK3/USP15/PKN1/PYCARD/PDPK1/CAB39/OXSR1/MAPK13/RCSD1	13
GO:0061615	glycolytic process through fructose-6-phosphate	9/884	19/5795	3.1052	0.00093427	0.0186943	0.0160927	PKM/PGK1/PRKACA/ENO1/TPI1/GPI/PGAM1/PFKM/GALK1	9
GO:0060491	regulation of cell projection assembly	23/884	78/5795	1.93301	0.000971734	0.0193514	0.0166583	RAB11A/RAB5A/RAC1/PFN1/GSK3B/NDEL1/SRC/ARPC2/RAC2/AKT1/TWF2/FMR1/HSP90AA1/WAS/CDC42/GAP43/ARF4/GDI2/ATG5/RHOQ/SYNE2/CYLD/FER	23
GO:1901800	positive regulation of proteasomal protein catabolic process	17/884	51/5795	2.18514	0.000981475	0.0194527	0.0167455	GSK3B/GSK3A/AKT1/FMR1/SGTA/DAB2/MAPK9/RAD23A/DNAJB2/UBQLN2/VCP/HSPBP1/ATXN3/RACK1/NUB1/SUMO2/GABARAP	17
GO:1901293	nucleoside phosphate biosynthetic process	38/884	152/5795	1.63886	0.00102734	0.0202657	0.0174454	GARS1/SNCA/CTPS1/NME2/ATIC/PRPSAP2/STAT3/AK2/PGK1/NUDT2/PNP/NME7/IMPDH1/KARS1/AK1/GNPNAT1/GUK1/SHMT1/PMM2/NME1/UCK1/ENO1/DTYMK/PPCS/NANS/ALDOA/APRT/VCP/GMPS/MPI/NAGK/RRM2B/ADK/MTHFD1/DUT/ACAT1/FASN/MAP2K1	38
GO:0007163	establishment or maintenance of cell polarity	24/884	83/5795	1.89555	0.00103258	0.0202736	0.0174521	SHH/MAPRE1/RAC1/GSK3B/NDEL1/RAC2/NHERF1/CRK/EZR/CRKL/CDC42/PDCD6IP/PRKCI/RHOA/NSFL1C/ARF4/ILK/CLIC4/RHOQ/GOLPH3/DLG2/RACK1/ROCK2/CYTH1	24
GO:0007030	Golgi organization	16/884	47/5795	2.23164	0.00106283	0.0207699	0.0178794	EHD3/NPLOC4/TBC1D20/VCPIP1/CDC42/NSFL1C/RAB1B/VTI1B/GOLPH3/USO1/MAPK1/GOLPH3L/MAPK3/PTK2B/RAB6B/MAP2K1	16
GO:0070201	regulation of establishment of protein localization	58/884	258/5795	1.4737	0.00106928	0.0207987	0.0179042	HNF4A/ERP29/CCL5/CELA2A/ANGPT1/SHH/ADAM9/RAB11A/PPM1A/ZFAND1/BAD/PRKCB/PPIA/DNAJC1/TSG101/GRIPAP1/RAC1/CSK/YWHAB/APP/GSK3B/NDEL1/PRKCA/GSK3A/RAC2/ZC3H12A/PPM1F/GDI1/SMAD3/SNX12/HSP90AA1/UFM1/PTPN11/PRKACA/AKT2/NMT1/C2CD2L/HADH/GHRL/RANGAP1/RAN/PPID/CHP1/MAPK14/PARK7/GOLPH3/GOLPH3L/PFKM/MAPK8/SRI/ENSA/OXCT1/RACK1/NDUFAF2/PHPT1/UBL5/PSMD9/OSBP	58
GO:0022402	cell cycle process	88/884	425/5795	1.35736	0.00107468	0.020807	0.0179113	RAB11A/ANXA1/ANXA11/PDGFB/UBB/PDXP/PRKCB/IST1/MAPRE1/USP8/RDX/CIAO1/VPS4A/DNM2/RPS6KB1/PTPA/PPP3CA/EIF4E/GSK3B/NDEL1/KPNB1/CHMP1A/PRKCA/CHMP3/SUGT1/NUDC/AKT1/LYN/PPME1/TBCE/TIPRL/NAA50/SERPINE1/MAPRE2/NAE1/PAGR1/ITGB1BP2/SPAST/AVEN/NEK7/PTPN11/PIN1/EZR/CDC42/NAA10/PDCD6IP/UBE2I/ARL3/PTPN6/RHOA/NSFL1C/DRG1/DTX3L/CHMP4A/ILK/CDK2/CDKN2D/EIF4G1/KAT2A/CHMP2A/RMDN1/SMC3/TTL/VCP/CTDSP1/RAN/PPP2R1A/ARL8A…	88
GO:0030865	cortical cytoskeleton organization	10/884	23/5795	2.85019	0.00111287	0.0214471	0.0184623	RAC1/VPS4A/RAC2/EPB41L1/EPB41/EZR/PDCD6IP/RHOQ/ROCK2/PTK2B	10
GO:0031396	regulation of protein ubiquitination	26/884	93/5795	1.8327	0.00112812	0.0216414	0.0186296	ANGPT1/UBB/UBE2N/PPIA/ARRB1/USP4/UBE2V1/GSK3B/GSK3A/AKT1/NMI/HSP90AA1/MAPK9/UBE2V2/DTX3L/BCL10/DNAJB2/HSPBP1/CHP1/RPL5/ATG5/SPHK1/PARK7/GABARAP/WDR48/ISG15	26
GO:0072665	protein localization to vacuole	15/884	43/5795	2.28678	0.00113784	0.021728	0.0187041	ATE1/RAB7A/TSG101/VPS4A/YWHAG/AKT1/PRKAA2/GGA3/VPS25/NMT1/MVB12B/CSNK2A1/ROCK2/GBP1/NDP	15
GO:0046605	regulation of centrosome cycle	8/884	16/5795	3.27771	0.00116564	0.0221578	0.0190741	CHMP1A/CHMP3/PDCD6IP/KAT2A/CHMP2A/CHMP2B/CHMP1B/ROCK2	8
GO:0042594	response to starvation	28/884	103/5795	1.78206	0.00119129	0.0225428	0.0194056	YARS1/STK24/GABARAPL2/EIF2S1/USP4/MAP1LC3B/YWHAG/IMPACT/AKT1/PRKAA2/SAR1A/ZC3H12A/EIF2A/CBL/TBL2/PAK4/PAK6/ATG5/ATXN3/MAPK1/MAPK3/MAPK8/ACADM/OXCT1/HNRNPA1/ACAT1/GABARAP/TBC1D5	28
GO:0042743	hydrogen peroxide metabolic process	11/884	27/5795	2.67073	0.0012132	0.0226499	0.0194978	SNCA/PRDX6/PRDX1/RAC1/STAT3/RAC2/ACOX1/CAT/PARK7/NCF1/PRDX3	11
GO:0090307	mitotic spindle assembly	11/884	27/5795	2.67073	0.0012132	0.0226499	0.0194978	RAB11A/KPNB1/CHMP1A/CHMP3/RHOA/DRG1/CHMP4A/CHMP2A/SMC3/CHMP2B/CHMP1B	11
GO:1990928	response to amino acid starvation	11/884	27/5795	2.67073	0.0012132	0.0226499	0.0194978	EIF2S1/YWHAG/IMPACT/AKT1/PRKAA2/SAR1A/EIF2A/ATXN3/MAPK1/MAPK3/MAPK8	11
GO:0009060	aerobic respiration	33/884	128/5795	1.69007	0.0012357	0.0229675	0.0197712	MDH2/CS/PKM/SNCA/STAT3/PGK1/APP/SRC/PRKAA2/MDH1/PPIF/GPD1/PRKACA/RHOA/ENO1/TPI1/GPI/BPGM/ALDOA/CAT/COX5A/VCP/RAN/PGAM1/IDH1/PARK7/COQ9/SHMT2/PFKM/LDHA/GALK1/GAPDH/NDP	33
GO:0038127	ERBB signaling pathway	24/884	84/5795	1.87298	0.00124177	0.0229783	0.0197805	RAB7A/NCK2/SH3GL2/TSG101/SRC/AKT1/GAB1/GRB2/PTPN11/SHC1/VPS25/ARF4/HBEGF/SNX5/CBL/PDPK1/MVB12B/MMP9/MAPK1/MAPK3/FER/PTK2B/ITGA1/MAP2K1	24
GO:0070647	protein modification by small protein conjugation or removal	72/884	337/5795	1.40057	0.0012753	0.0234317	0.0201708	ATE1/ANGPT1/UBE2Q1/UBA7/UBB/UBE2N/PPIA/ARRB1/USP8/USP4/UBE2V1/GSK3B/UBA6/SRC/GSK3A/YWHAG/AKT1/PRKAA2/UBE2D4/ZC3H12A/NMI/UBE2K/NT5C2/USP14/NAE1/UFC1/HSP90AA1/UBE2Q2/UFM1/WWP1/UBE2E1/MAPK9/VCPIP1/UBE2V2/UBE2I/USP15/UBA1/UBE2E3/DTX3L/CBL/BCL10/DNAJB2/TOLLIP/NEDD8/VCP/HSPBP1/RANGAP1/CHP1/UBL7/RPL5/ATG5/ATXN3/SPHK1/UBE2H/PARK7/SHMT2/RPS27A/COPS5/SUMO3/NAGK/PCNP/RACK1/LRSAM1/NDP/SUMO4/CYLD/NUB1/SUMO2/G…	72
GO:0046032	ADP catabolic process	19/884	61/5795	2.04186	0.00128308	0.0234317	0.0201708	PKM/STAT3/PGK1/APP/SRC/PRKAA2/GPD1/PRKACA/ENO1/TPI1/GPI/BPGM/ALDOA/RAN/PGAM1/PFKM/LDHA/GALK1/GAPDH	19
GO:1903052	positive regulation of proteolysis involved in protein catabolic process	19/884	61/5795	2.04186	0.00128308	0.0234317	0.0201708	GSK3B/GSK3A/AKT1/FMR1/SGTA/DAB2/MAPK9/RAD23A/DNAJB2/UBQLN2/VCP/HSPBP1/ATXN3/RACK1/NUB1/SUMO2/GABARAP/PTK2B/PTEN	19
GO:1901699	cellular response to nitrogen compound	67/884	310/5795	1.41682	0.00136754	0.0248655	0.021405	HNF4A/DPEP1/PKM/PDXP/APLP1/PRKCB/CASP3/GSTP1/AKT3/STAT1/RAC1/CSK/STAT3/RPS6KB1/PPP3CA/APP/GSK3B/NDEL1/PRKCA/SRC/GSK3A/YWHAG/AKT1/GAB1/LYN/NHERF1/CRK/GRB2/SYAP1/PTPN11/EZR/SHMT1/GPD1/SYK/CRKL/PRKACA/PRKCI/SHC1/AKT2/GRK2/CDK2/SNX5/IRF3/PDPK1/NEDD8/GHRL/RANGAP1/LONP1/PIP4K2B/HDAC2/AHCYL1/GCLM/RAB31/DDI2/RHOQ/GOLPH3/USO1/MAPK1/MAPK3/TMEM38B/PIP4K2A/PPP1R9B/BLVRB/ROCK2/HNRNPD/CAMK2A/FER	67
GO:0031334	positive regulation of protein-containing complex assembly	28/884	104/5795	1.76492	0.00139934	0.0253336	0.021808	NCK2/SNCA/MAPRE1/TRABD2A/RAC1/BTK/PFN1/GSK3B/SRC/ARPC2/CDH17/GRB2/HSP90AA1/NEK7/SYK/MAPK9/RHOA/DRG1/EIF4G1/PYCARD/VCP/PARK7/MAPK8/RACK1/PLCG2/FER/PTK2B/ISG15	28
GO:0006007	glucose catabolic process	9/884	20/5795	2.94994	0.00147122	0.0263551	0.0226873	PKM/BAD/PGK1/ENO1/TPI1/GPI/PGAM1/PFKM/LDHA	9
GO:0045948	positive regulation of translational initiation	9/884	20/5795	2.94994	0.00147122	0.0263551	0.0226873	CCL5/RPS6KB1/AKT1S1/USP4/YWHAG/AKT1/PRKAA2/AKT2/ATXN3	9
GO:0006091	generation of precursor metabolites and energy	50/884	218/5795	1.50354	0.00147468	0.0263551	0.0226873	MDH2/CS/PKM/SNCA/PYGB/STAT3/PGK1/APP/GSK3B/TKT/SRC/GSK3A/PDIA5/AKT1/PRKAA2/MDH1/PPIF/GPD1/PRKACA/RHOA/AKT2/ENO1/TPI1/ACOX1/ACADVL/GPI/G6PD/BPGM/ALDOA/CAT/COX5A/VCP/RAN/PGD/PGLS/PGAM1/IDH1/PARK7/COQ9/PYGL/SHMT2/PFKM/ACADM/LDHA/GALK1/OXCT1/GAPDH/ACAT1/PNPT1/NDP	50
GO:0009148	pyrimidine nucleoside triphosphate biosynthetic process	6/884	10/5795	3.93326	0.00149832	0.0264213	0.0227443	CTPS1/NME2/NME7/NME1/UCK1/DTYMK	6
GO:0035278	miRNA-mediated gene silencing by inhibition of translation	6/884	10/5795	3.93326	0.00149832	0.0264213	0.0227443	DDX6/LIMD1/EIF4G1/AGO2/AGO3/AGO1	6
GO:1903543	positive regulation of exosomal secretion	6/884	10/5795	3.93326	0.00149832	0.0264213	0.0227443	RAB7A/TSG101/VPS4A/SDCBP/PDCD6IP/CHMP2A	6
GO:0062197	cellular response to chemical stress	43/884	181/5795	1.55737	0.00150365	0.0264213	0.0227443	PDGFD/SNCA/STK24/BAD/CASP3/PPIA/PRDX1/EIF2S1/BTK/SRC/NUDT2/AKT1/PRKAA2/ZC3H12A/PPIF/NCOA7/RWDD1/WNK3/MAPK9/USP15/PRKCI/G6PD/PYCARD/ADPRS/CAT/LONP1/CAB39/HDAC2/RHOB/OXSR1/ATG5/SPHK1/PARK7/MAPK8/RACK1/AIF1/PRDX3/PNPT1/SUMO4/MAPK13/FER/RCSD1/ARL6IP5	43
GO:0009137	purine nucleoside diphosphate catabolic process	19/884	62/5795	2.00892	0.0015915	0.027514	0.023685	PKM/STAT3/PGK1/APP/SRC/PRKAA2/GPD1/PRKACA/ENO1/TPI1/GPI/BPGM/ALDOA/RAN/PGAM1/PFKM/LDHA/GALK1/GAPDH	19
GO:0009181	purine ribonucleoside diphosphate catabolic process	19/884	62/5795	2.00892	0.0015915	0.027514	0.023685	PKM/STAT3/PGK1/APP/SRC/PRKAA2/GPD1/PRKACA/ENO1/TPI1/GPI/BPGM/ALDOA/RAN/PGAM1/PFKM/LDHA/GALK1/GAPDH	19
GO:0006900	vesicle budding from membrane	14/884	40/5795	2.2944	0.00159216	0.027514	0.023685	RILP/RAB7A/VPS4A/DNM2/DNM1/TBC1D20/ARFGAP2/SAR1A/PRKCI/CHMP4A/GOLPH3/GOLPH3L/TRAPPC6B/TRAPPC2	14
GO:0031663	lipopolysaccharide-mediated signaling pathway	14/884	40/5795	2.2944	0.00159216	0.027514	0.023685	PRKCA/GSK3A/AKT1/LYN/PTPN11/PTPN6/IRF3/BCL10/IRAK4/MAPK14/MAPK1/MAPK3/MIF/PLCG2	14
GO:0045947	negative regulation of translational initiation	10/884	24/5795	2.73143	0.00165041	0.0283148	0.0243743	EIF2S1/AKT1S1/USP4/YWHAG/AKT1/PRKAA2/FMR1/AGO2/ATXN3/CSNK2A1	10
GO:0000375	RNA splicing, via transesterification reactions	29/884	110/5795	1.72825	0.00165204	0.0283148	0.0243743	PRDX6/RBM17/CIRBP/USP4/HNRNPF/FMR1/TXNL4B/TIA1/PRPF18/DNAJC17/PPIH/RBM3/TSSC4/SNRPD2/LSM3/PSIP1/HNRNPR/HNRNPA2B1/HNRNPK/SMN1/DDX39B/HNRNPA1/SNRPG/BUD31/DDX1/UBL5/KHSRP/MAGOH/DAZAP1	29
GO:1903076	regulation of protein localization to plasma membrane	23/884	81/5795	1.86142	0.00170448	0.0290944	0.0250454	NUMB/CNPY4/PPP2R5A/RAB11A/GRIPAP1/CSK/VPS4A/LDLRAP1/AKT1/LYN/WNK3/EZR/DAB2/PRKCI/PDPK1/VTI1B/RHOQ/STX8/PPP1R9B/CAMK2D/RACK1/GBP1/CAMK2A	23
GO:0070507	regulation of microtubule cytoskeleton organization	20/884	67/5795	1.95684	0.00173135	0.0294329	0.0253368	SNCA/MAPRE1/RAC1/GSK3B/CHMP1A/CHMP3/GSK3A/PRKAA2/NME7/STMN4/MAPRE2/SPAST/FKBP4/RHOA/DRG1/CHMP4A/CHMP2A/CHMP2B/CHMP1B/CYLD	20
GO:0006402	mRNA catabolic process	24/884	86/5795	1.82942	0.00177139	0.0298966	0.025736	CIRBP/HNRNPA0/STAT3/PRKCA/AKT1/ZC3H12A/FMR1/SAMD4B/MAPK9/MAPKAPK2/AGO2/MAPK14/APEX1/AGO3/ELAVL1/CSNK2A1/MAPK8/AGO1/NUDT16/ROCK2/PNPT1/HNRNPD/KHSRP/MAGOH	24
GO:0010638	positive regulation of organelle organization	53/884	236/5795	1.47219	0.00177645	0.0298966	0.025736	GZMK/RAB11A/NCK2/ANXA1/SNCA/PDGFB/PDXP/BAD/MAPRE1/G3BP2/FHOD1/RAC1/PFN1/GSK3B/SRC/ARPC2/GSK3A/AKT1/PRKAA2/SNX4/PPM1F/SMAD3/GRB2/SDCBP/HSP90AA1/SPAST/NEK7/G3BP1/MAPK9/CDC42/PDCD6IP/RHOA/DRG1/CDK2/PYCARD/PIP4K2B/MMP9/HNRNPA2B1/ATG5/SPHK1/MAPK1/MAPK3/PIP4K2A/LRSAM1/HNRNPA1/DSTN/ROCK2/HNRNPD/PNKP/FER/PTK2B/SWAP70/OSBP	53
GO:0006468	protein phosphorylation	72/884	341/5795	1.38414	0.00178007	0.0298966	0.025736	FLT1/ANGPT1/ENPP2/PDGFA/PDGFB/AIDA/STK24/PRKCB/PPIA/AKT3/ARRB1/TSG101/RAC1/CSK/BTK/RPS6KB1/S100A12/AKT1S1/MAPK10/ITLN1/GSK3B/PRKCA/SRC/YWHAG/AKT1/LYN/MOB1B/ZC3H12A/UBE2K/NHERF1/AGAP2/ARAF/SYAP1/CTBP1/NEK7/PIN1/WNK3/SYK/MAPK9/PRKACA/PTPN6/PRKCI/RHOA/VPS25/PKN1/CSNK1G2/CDK2/PYCARD/PDPK1/SAMSN1/CHP1/OXSR1/MMP9/SPHK1/MAPK1/MAPK3/MAPK8/CAMK2D/ERC1/RACK1/LCK/ROCK2/CDC37/CAMK2A/MKNK1/DAPK2/FER/GMFG/PTK2…	72
GO:0048259	regulation of receptor-mediated endocytosis	21/884	72/5795	1.912	0.00185164	0.0309742	0.0266636	NUMB/ANGPT1/DKK1/ARRB1/SH3GL2/RAC1/APP/LDLRAP1/SH3GL3/SMAP1/RABEP1/FMR1/SERPINE1/SDCBP/DAB2/SYK/RAB21/CBL/UBQLN2/PLCG2/TBC1D5	21
GO:0044282	small molecule catabolic process	46/884	199/5795	1.51533	0.00190369	0.0314503	0.0270734	DPEP1/PKM/PDXP/BAD/IVD/SULT1A1/AASDHPPT/PGK1/GSK3A/PNP/AKT1/ADH5/AMT/QDPR/MCEE/SHMT1/HIBCH/ECHDC1/AKT2/ENO1/MTHFS/TPI1/ACOX1/FAH/ACADVL/NUDT3/GPI/HADH/BCAT2/HSD17B10/MPI/PGAM1/AKR1A1/PARK7/PFKM/ACADM/LDHB/NAGK/LDHA/GALK1/OXCT1/ALDH6A1/GOT2/ACAT1/SCP2/CRAT	46
GO:0036010	protein localization to endosome	8/884	17/5795	3.08491	0.00191018	0.0314503	0.0270734	RAB5A/RDX/PACSIN2/EZR/DTX3L/TOLLIP/ROCK2/RCSD1	8
GO:0061620	glycolytic process through glucose-6-phosphate	8/884	17/5795	3.08491	0.00191018	0.0314503	0.0270734	PKM/PGK1/ENO1/TPI1/GPI/PGAM1/PFKM/GALK1	8
GO:1902745	positive regulation of lamellipodium organization	8/884	17/5795	3.08491	0.00191018	0.0314503	0.0270734	ENPP2/RAC1/SRC/ARPC2/RAC2/TWF2/HSP90AA1/CDC42	8
GO:0120032	regulation of plasma membrane bounded cell projection assembly	22/884	77/5795	1.87298	0.00195283	0.0320263	0.0275693	RAB11A/RAB5A/RAC1/PFN1/GSK3B/NDEL1/ARPC2/RAC2/AKT1/TWF2/FMR1/HSP90AA1/WAS/CDC42/GAP43/ARF4/GDI2/ATG5/RHOQ/SYNE2/CYLD/FER	22
GO:0032868	response to insulin	35/884	142/5795	1.61577	0.00207658	0.0337958	0.0290925	CELA2A/PKM/PRKCB/GSTP1/AKT3/STAT1/RPS6KB1/GSK3B/NDEL1/GSK3A/YWHAG/AKT1/GAB1/LYN/GRB2/SYAP1/PTPN11/PRKCI/SHC1/AKT2/SNX5/PDPK1/HADH/CAT/LONP1/PIP4K2B/MAPK14/RAB31/RHOQ/USO1/MAPK1/MAPK3/PIP4K2A/BLVRB/FER	35
GO:0051310	metaphase chromosome alignment	14/884	41/5795	2.23844	0.00208496	0.0337958	0.0290925	RAB11A/MAPRE1/VPS4A/KPNB1/CHMP1A/CHMP3/NUDC/CDC42/CHMP4A/CHMP2A/RMDN1/TTL/CHMP2B/CHMP1B	14
GO:0061014	positive regulation of mRNA catabolic process	14/884	41/5795	2.23844	0.00208496	0.0337958	0.0290925	STAT3/ZC3H12A/FMR1/SAMD4B/MAPK9/AGO2/AGO3/ELAVL1/CSNK2A1/MAPK8/ROCK2/PNPT1/HNRNPD/KHSRP	14
GO:0034976	response to endoplasmic reticulum stress	32/884	127/5795	1.65176	0.00217707	0.0347934	0.0299513	ERP29/NCK2/AKT3/NPLOC4/EIF2S1/APP/GSK3B/AKT1/UFD1/USP14/UFC1/SGTA/UFM1/TXNDC12/AKT2/ERP44/EIF4G1/THBS1/DNAJB2/UBQLN2/VCP/TBL2/ATXN3/PARK7/MANF/COPS5/CXCL8/RACK1/FAF2/CERT1/PDIA6/PDIA3	32
GO:0009743	response to carbohydrate	30/884	117/5795	1.68088	0.00221563	0.0347934	0.0299513	HNF4A/BAD/PRKCB/CASP3/GSTP1/SMAD2/RAC1/RAB11B/LYN/PRKAA2/SMAD3/PIH1D1/PRKACA/C2CD2L/THBS1/GHRL/CAT/SMAD4/EIF2B1/GCLM/NCF1/CA1/ELAVL1/SRI/OXCT1/RACK1/NDUFAF2/PHPT1/MAPK13/OSBP	30
GO:0032869	cellular response to insulin stimulus	30/884	117/5795	1.68088	0.00221563	0.0347934	0.0299513	PKM/PRKCB/GSTP1/AKT3/STAT1/RPS6KB1/GSK3B/NDEL1/GSK3A/YWHAG/AKT1/GAB1/GRB2/SYAP1/PTPN11/PRKCI/SHC1/AKT2/SNX5/PDPK1/LONP1/PIP4K2B/RAB31/RHOQ/USO1/MAPK1/MAPK3/PIP4K2A/BLVRB/FER	30
GO:1903320	regulation of protein modification by small protein conjugation or removal	30/884	117/5795	1.68088	0.00221563	0.0347934	0.0299513	ANGPT1/UBB/UBE2N/PPIA/ARRB1/USP4/UBE2V1/GSK3B/GSK3A/AKT1/ZC3H12A/NMI/HSP90AA1/MAPK9/UBE2V2/DTX3L/BCL10/DNAJB2/TOLLIP/VCP/HSPBP1/CHP1/RPL5/ATG5/SPHK1/PARK7/COPS5/GABARAP/WDR48/ISG15	30
GO:0000377	RNA splicing, via transesterification reactions with bulged adenosine as nucleophile	28/884	107/5795	1.71544	0.00222236	0.0347934	0.0299513	PRDX6/RBM17/CIRBP/USP4/HNRNPF/FMR1/TXNL4B/TIA1/PRPF18/DNAJC17/PPIH/RBM3/TSSC4/SNRPD2/LSM3/PSIP1/HNRNPR/HNRNPA2B1/HNRNPK/SMN1/DDX39B/HNRNPA1/SNRPG/BUD31/DDX1/UBL5/MAGOH/DAZAP1	28
GO:0000398	mRNA splicing, via spliceosome	28/884	107/5795	1.71544	0.00222236	0.0347934	0.0299513	PRDX6/RBM17/CIRBP/USP4/HNRNPF/FMR1/TXNL4B/TIA1/PRPF18/DNAJC17/PPIH/RBM3/TSSC4/SNRPD2/LSM3/PSIP1/HNRNPR/HNRNPA2B1/HNRNPK/SMN1/DDX39B/HNRNPA1/SNRPG/BUD31/DDX1/UBL5/MAGOH/DAZAP1	28
GO:0034063	stress granule assembly	9/884	21/5795	2.80947	0.00223054	0.0347934	0.0299513	CIRBP/G3BP2/EIF2S1/DDX6/PRKAA2/FMR1/G3BP1/TIA1/ATG5	9
GO:0042558	pteridine-containing compound metabolic process	9/884	21/5795	2.80947	0.00223054	0.0347934	0.0299513	ATIC/AASDHPPT/QDPR/SHMT1/MTHFS/MTHFD2/SHMT2/MTHFD1/PCBD2	9
GO:0043001	Golgi to plasma membrane protein transport	9/884	21/5795	2.80947	0.00223054	0.0347934	0.0299513	RAB11A/CSK/AKT1/GGA1/GGA3/RAB31/GOLPH3/GOLPH3L/RACK1	9
GO:0045744	negative regulation of G protein-coupled receptor signaling pathway	13/884	37/5795	2.30326	0.00223085	0.0347934	0.0299513	CCL5/SNCA/APLP1/ARRB1/YWHAB/PPP3CA/APP/INPP5A/SERPINE1/GRK2/GHRL/UBQLN2/CXCL8	13
GO:0009725	response to hormone	92/884	458/5795	1.31681	0.00223803	0.0347934	0.0299513	HNF4A/CELA2A/MMP19/ADAM9/PKM/ANXA1/ALAD/PRKCB/CASP3/GSTP1/AKT3/USP8/KLF9/STAT1/RDX/RAC1/CSK/STAT3/RPS6KB1/PPP3CA/LANCL2/EIF4E/GSK3B/NDEL1/PRKCA/SRC/GSK3A/YWHAG/TFF1/NUDC/AKT1/GAB1/LYN/PRKAA2/ARPC1B/SMAD3/CRK/GRB2/HSP90AA1/PAGR1/RWDD1/SYAP1/CACYBP/UFM1/PTPN11/DAB2/CRKL/PRKACA/FKBP4/SERPINB9/PRKCI/RHOA/SHC1/AKT2/PKN1/CBX3/SNX5/GPI/THBS1/PDPK1/HADH/GHRL/PGR/CAT/RANGAP1/RAN/LONP1/PIP4K2B/EIF2B1/CAB39…	92
GO:0007015	actin filament organization	46/884	201/5795	1.50025	0.00235503	0.0364769	0.0314005	ENAH/NCK2/PDXP/ARRB1/ARHGAP6/FHOD1/RDX/RAC1/DNM2/PFN1/SRC/ARPC2/RAC2/DSG3/TWF2/ARPC1B/PPM1F/SMAD3/AP1AR/GRB2/EZR/WAS/CDC42/ARHGAP25/PRKCI/RHOA/LIMD2/PYCARD/ALDOA/TPM4/GHRL/NAA80/RHOB/RHOQ/PPP1R9B/MICAL1/AIF1/DSTN/ROCK2/ACTN1/ARPC3/FER/GMFG/PTK2B/SWAP70/GMFB	46
GO:0009134	nucleoside diphosphate catabolic process	19/884	64/5795	1.94614	0.00239918	0.0366058	0.0315114	PKM/STAT3/PGK1/APP/SRC/PRKAA2/GPD1/PRKACA/ENO1/TPI1/GPI/BPGM/ALDOA/RAN/PGAM1/PFKM/LDHA/GALK1/GAPDH	19
GO:0009191	ribonucleoside diphosphate catabolic process	19/884	64/5795	1.94614	0.00239918	0.0366058	0.0315114	PKM/STAT3/PGK1/APP/SRC/PRKAA2/GPD1/PRKACA/ENO1/TPI1/GPI/BPGM/ALDOA/RAN/PGAM1/PFKM/LDHA/GALK1/GAPDH	19
GO:0006405	RNA export from nucleus	11/884	29/5795	2.48654	0.00240506	0.0366058	0.0315114	EIF4E/FMR1/RAN/HNRNPA2B1/DDX19B/AGFG1/DDX19A/NXT1/DDX39B/HNRNPA1/MAGOH	11
GO:0036344	platelet morphogenesis	7/884	14/5795	3.27771	0.00240712	0.0366058	0.0315114	CASP3/CLEC1B/MPIG6B/PTPN11/PTPN6/TPM4/ACTN1	7
GO:0038166	angiotensin-activated signaling pathway	7/884	14/5795	3.27771	0.00240712	0.0366058	0.0315114	RAC1/PPP3CA/PRKCA/SRC/AHCYL1/ROCK2/CAMK2A	7
GO:0032446	protein modification by small protein conjugation	64/884	300/5795	1.39849	0.00243574	0.0369067	0.0317705	ATE1/ANGPT1/UBE2Q1/UBA7/UBB/UBE2N/PPIA/ARRB1/USP4/UBE2V1/GSK3B/UBA6/GSK3A/YWHAG/AKT1/PRKAA2/UBE2D4/NMI/UBE2K/NT5C2/NAE1/UFC1/HSP90AA1/UBE2Q2/UFM1/WWP1/UBE2E1/MAPK9/VCPIP1/UBE2V2/UBE2I/UBA1/UBE2E3/DTX3L/CBL/BCL10/DNAJB2/TOLLIP/NEDD8/VCP/HSPBP1/RANGAP1/CHP1/UBL7/RPL5/ATG5/SPHK1/UBE2H/PARK7/RPS27A/COPS5/SUMO3/NAGK/PCNP/RACK1/LRSAM1/NDP/SUMO4/NUB1/SUMO2/GABARAP/UBE2G1/WDR48/ISG15	64
GO:0032870	cellular response to hormone stimulus	68/884	323/5795	1.38009	0.00256064	0.0386121	0.0332385	HNF4A/PKM/ANXA1/PRKCB/GSTP1/AKT3/USP8/KLF9/STAT1/RDX/RAC1/CSK/STAT3/RPS6KB1/PPP3CA/LANCL2/EIF4E/GSK3B/NDEL1/PRKCA/SRC/GSK3A/YWHAG/AKT1/GAB1/LYN/PRKAA2/CRK/GRB2/PAGR1/RWDD1/SYAP1/UFM1/PTPN11/DAB2/CRKL/PRKACA/FKBP4/SERPINB9/PRKCI/RHOA/SHC1/AKT2/PKN1/CBX3/SNX5/PDPK1/GHRL/PGR/RANGAP1/RAN/LONP1/PIP4K2B/HDAC2/DEFA1/AHCYL1/GCLM/RAB31/RHOQ/PARK7/USO1/MAPK1/MAPK3/PIP4K2A/BLVRB/ROCK2/CAMK2A/FER	68
GO:0009165	nucleotide biosynthetic process	28/884	108/5795	1.69956	0.00257598	0.0386121	0.0332385	GARS1/CTPS1/NME2/ATIC/PRPSAP2/STAT3/AK2/NUDT2/PNP/NME7/IMPDH1/KARS1/AK1/GUK1/SHMT1/NME1/UCK1/ENO1/DTYMK/ALDOA/APRT/VCP/GMPS/RRM2B/ADK/MTHFD1/DUT/MAP2K1	28
GO:0140014	mitotic nuclear division	28/884	108/5795	1.69956	0.00257598	0.0386121	0.0332385	RAB11A/PDGFB/PDXP/MAPRE1/VPS4A/NDEL1/KPNB1/CHMP1A/CHMP3/NUDC/SPAST/PIN1/CDC42/UBE2I/RHOA/NSFL1C/DRG1/CHMP4A/CHMP2A/RMDN1/SMC3/RAN/PPP2R1A/SPHK1/CHMP2B/CHMP1B/RANBP1/PPP1R9B	28
GO:0080135	regulation of cellular response to stress	53/884	240/5795	1.44766	0.00261612	0.0390736	0.0336358	ERP29/NCK2/UBE2N/STK24/BAD/GSTP1/PPIA/AKT3/PRDX1/STAT3/UBE2V1/APP/NUDT16L1/GSK3B/AKT1/RTCA/USP14/NCOA7/DNAJB1/SGTA/WAS/TXNDC12/UBE2V2/MGMT/TPT1/USP15/AKT2/ENO1/IGBP1/MAPKAPK2/UBQLN4/CDKN2D/EIF4G1/KAT2A/UBQLN2/HNRNPK/ATXN3/PARK7/MANF/MAPK1/MAPK3/COPS5/CSNK2A1/RACK1/FOXM1/ROCK2/MIF/PNKP/PPP4R3A/ARL6IP5/EGLN1/WDR48/MAP2K1	53
GO:0007098	centrosome cycle	14/884	42/5795	2.18514	0.00269746	0.0401452	0.0345582	DNM2/NDEL1/CHMP1A/CHMP3/ITGB1BP2/PDCD6IP/NSFL1C/CDK2/KAT2A/CHMP2A/CHMP2B/CHMP1B/RANBP1/ROCK2	14
GO:0046390	ribose phosphate biosynthetic process	22/884	79/5795	1.82556	0.00278616	0.0413181	0.035568	CTPS1/NME2/ATIC/PRPSAP2/STAT3/AK2/NUDT2/NME7/IMPDH1/AK1/GUK1/NME1/UCK1/ENO1/G6PD/ALDOA/APRT/VCP/GMPS/ADK/MTHFD1/MAP2K1	22
GO:0071243	cellular response to arsenic-containing substance	6/884	11/5795	3.57569	0.0028731	0.0423073	0.0364195	ZFAND1/ZC3H12A/PPIF/VCP/HNRNPA1/MAPK13	6
GO:1903541	regulation of exosomal secretion	6/884	11/5795	3.57569	0.0028731	0.0423073	0.0364195	RAB7A/TSG101/VPS4A/SDCBP/PDCD6IP/CHMP2A	6
GO:0032436	positive regulation of proteasomal ubiquitin-dependent protein catabolic process	13/884	38/5795	2.24265	0.00292679	0.042648	0.0367127	GSK3B/GSK3A/AKT1/DAB2/MAPK9/RAD23A/DNAJB2/VCP/HSPBP1/RACK1/NUB1/SUMO2/GABARAP	13
GO:0061157	mRNA destabilization	13/884	38/5795	2.24265	0.00292679	0.042648	0.0367127	ZC3H12A/FMR1/SAMD4B/MAPK9/AGO2/AGO3/ELAVL1/CSNK2A1/MAPK8/ROCK2/PNPT1/HNRNPD/KHSRP	13
GO:1901873	regulation of post-translational protein modification	30/884	119/5795	1.65263	0.00292682	0.042648	0.0367127	ANGPT1/UBB/UBE2N/PPIA/ARRB1/USP4/UBE2V1/GSK3B/GSK3A/AKT1/ZC3H12A/NMI/HSP90AA1/MAPK9/UBE2V2/DTX3L/BCL10/DNAJB2/TOLLIP/VCP/HSPBP1/CHP1/RPL5/ATG5/SPHK1/PARK7/COPS5/GABARAP/WDR48/ISG15	30
GO:0045197	establishment or maintenance of epithelial cell apical/basal polarity	8/884	18/5795	2.91352	0.002984	0.0431912	0.0371804	NHERF1/CDC42/PDCD6IP/PRKCI/RHOA/ARF4/ILK/DLG2	8
GO:0045732	positive regulation of protein catabolic process	27/884	104/5795	1.70189	0.00298476	0.0431912	0.0371804	RILP/ADAM9/RAB7A/RDX/APP/GSK3B/GSK3A/AKT1/FMR1/HSP90AA1/SGTA/GGA1/GGA3/EZR/DAB2/MAPK9/RAD23A/DNAJB2/UBQLN2/VCP/HSPBP1/ATXN3/CSNK2A1/RACK1/NUB1/SUMO2/GABARAP	27
GO:0050657	nucleic acid transport	17/884	56/5795	1.99004	0.0030815	0.0442846	0.0381216	G3BP2/SLBP/EIF4E/KPNB1/FMR1/SNUPN/RAN/HNRNPA2B1/DDX19B/AGFG1/DDX19A/NXT1/DDX39B/HNRNPA1/PNPT1/KHSRP/MAGOH	17
GO:0050658	RNA transport	17/884	56/5795	1.99004	0.0030815	0.0442846	0.0381216	G3BP2/SLBP/EIF4E/KPNB1/FMR1/SNUPN/RAN/HNRNPA2B1/DDX19B/AGFG1/DDX19A/NXT1/DDX39B/HNRNPA1/PNPT1/KHSRP/MAGOH	17
GO:0050000	chromosome localization	15/884	47/5795	2.09216	0.00311452	0.0445316	0.0383342	RAB11A/MAPRE1/VPS4A/NDEL1/KPNB1/CHMP1A/CHMP3/NUDC/CDC42/CHMP4A/CHMP2A/RMDN1/TTL/CHMP2B/CHMP1B	15
GO:0035194	regulatory ncRNA-mediated post-transcriptional gene silencing	12/884	34/5795	2.31368	0.00313063	0.0445316	0.0383342	STAT3/DDX6/LIMD1/FMR1/EIF4G1/AGO2/RAN/AGO3/TIAL1/ELAVL1/AGO1/TSN	12
GO:0051403	stress-activated MAPK cascade	12/884	34/5795	2.31368	0.00313063	0.0445316	0.0383342	GSTP1/PPIA/PRDX1/IGBP1/MAPK14/MAPK1/MAPK3/MAPK8/FOXM1/MAPK13/ARL6IP5/MAP2K1	12
GO:0051051	negative regulation of transport	46/884	204/5795	1.47819	0.00320565	0.0452913	0.0389882	ERP29/ANGPT1/SHH/RAB7A/ANXA1/SNCA/PRKCB/ITGAV/RAC1/CSK/PACSIN2/YWHAB/PPP3CA/SH3GL3/GSK3A/AKT1/PPM1F/NHERF1/FMR1/SNX12/SDCBP/UFM1/PTPN11/WNK3/AKT2/THBS1/HADH/GHRL/UBQLN2/RANGAP1/CHP1/CAB39/OXSR1/MMP9/ATG5/SERPINE2/PARK7/MAPK3/CAMK2D/RACK1/LRSAM1/NDUFAF2/PTK2B/PTEN/PSMD9/ARL6IP5	46
GO:0006090	pyruvate metabolic process	21/884	75/5795	1.83552	0.0032057	0.0452913	0.0389882	PKM/STAT3/PGK1/APP/SRC/PRKAA2/GPD1/PRKACA/ENO1/TPI1/ME2/GPI/BPGM/ALDOA/RAN/PGAM1/PFKM/LDHB/LDHA/GALK1/GAPDH	21
GO:0035195	miRNA-mediated post-transcriptional gene silencing	11/884	30/5795	2.40366	0.00328341	0.046233	0.0397989	STAT3/DDX6/LIMD1/FMR1/EIF4G1/AGO2/RAN/AGO3/TIAL1/ELAVL1/AGO1	11
GO:0051604	protein maturation	72/884	349/5795	1.35241	0.00334181	0.0468248	0.0403083	ERP29/CFD/BMP1/C4A/GZMK/IHH/GP5/SHH/ADAM9/ATG4C/UNC45A/SRGN/CASP3/KLK2/PPIA/DNAJC1/FKBP5/AASDHPPT/AIP/TTC1/METAP2/CIAO1/INPP5B/PGK1/SRC/PDIA5/DNAJB8/NUDC/AKT1/TBCEL/TBCE/NAA50/PDRG1/SERPINE1/SNX12/PPIF/HSP90AA1/DNAJB4/DNAJB1/TBCB/NEK7/BAG1/PRKACA/NAA10/FKBP4/BOLA3/ENO1/ERP44/PPIH/CSTL1/THBS1/DNAJB2/HSPE1/NAA80/HSPBP1/PPID/MAPK14/SERPINE2/DDI2/DNAJB11/CSNK2A1/PDCD5/MESD/GBP1/TESC/CDC37/TBCC/FNTA/G…	72
GO:0034198	cellular response to amino acid starvation	10/884	26/5795	2.52132	0.00334783	0.0468248	0.0403083	EIF2S1/YWHAG/IMPACT/AKT1/PRKAA2/SAR1A/ATXN3/MAPK1/MAPK3/MAPK8	10
GO:0031023	microtubule organizing center organization	14/884	43/5795	2.13433	0.00345039	0.0479459	0.0412733	DNM2/NDEL1/CHMP1A/CHMP3/ITGB1BP2/PDCD6IP/NSFL1C/CDK2/KAT2A/CHMP2A/CHMP2B/CHMP1B/RANBP1/ROCK2	14
GO:0034284	response to monosaccharide	27/884	105/5795	1.68568	0.00345091	0.0479459	0.0412733	HNF4A/BAD/CASP3/GSTP1/SMAD2/RAC1/RAB11B/PRKAA2/SMAD3/PIH1D1/PRKACA/C2CD2L/THBS1/GHRL/CAT/SMAD4/EIF2B1/GCLM/NCF1/CA1/ELAVL1/SRI/OXCT1/RACK1/NDUFAF2/PHPT1/OSBP	27
GO:0022411	cellular component disassembly	50/884	227/5795	1.44393	0.00361114	0.0497009	0.0427841	MMP19/DKK1/ZFAND1/PDXP/PRKCB/IST1/VTA1/TSG101/RDX/RAC1/GABARAPL2/STAT3/VPS4A/MAP1LC3B/CHMP1A/PRKCA/CHMP3/RAC2/MMP7/EIF5A/PRKAA2/TWF2/NAPA/STMN4/MAPRE2/MTIF3/ELAC1/SPAST/TBC1D25/NME1/CHMP4A/UBQLN4/DNAJC17/CHMP2A/VCP/PAK4/MMP9/ATG5/CHMP2B/CHMP1B/PPP1R9B/KLC1/RACK1/MICAL1/FAF2/DSTN/DENR/GABARAP/FER/SWAP70	50
GO:0006397	mRNA processing	37/884	157/5795	1.54491	0.00361288	0.0497009	0.0427841	PRDX6/RBM17/CIRBP/HNRNPA0/SLBP/USP4/HNRNPF/FMR1/TXNL4B/TIA1/PRKACA/PRPF18/MYG1/DNAJC17/PPIH/RBM3/TSSC4/SNRPD2/LSM3/PSIP1/HNRNPR/AHCYL1/HNRNPA2B1/HNRNPK/TSEN34/SMN1/DDX39B/HNRNPA1/SNRPG/PNPT1/BUD31/CRIPT/DDX1/UBL5/KHSRP/MAGOH/DAZAP1	37
GO:0007599	hemostasis	37/884	157/5795	1.54491	0.00361288	0.0497009	0.0427841	HNF4A/CELA2A/KNG1/ANGPT1/GP5/SCUBE1/SHH/PDGFA/PDGFB/PPIA/FIBP/MYL12A/PF4/PRKCA/SRC/LYN/MPIG6B/SERPINE1/UBASH3B/CLIC1/GP6/PLA2G4A/WAS/SYK/VAV1/PTPN6/ILK/GPI/THBS1/MAPK14/PAFAH2/SERPINE2/SERPINB2/LCK/PLCG2/FLI1/PDIA3	37
