# Supplementary material for: The effect of preanalytical factors on cerebrospinal fluid and plasma proteomics: a systematic experimental study
Source: Clin Proteomics. 2026 May 22;23:40. doi: 10.1186/s12014-026-09604-5 (PMC13383461; doi:10.1186/s12014-026-09604-5)
Supplement: Supplementary file 22 — Supplementary Material 21: Table S6. Gene Ontology (GO) enrichment analysis of proteins altered after 24 h incubation at 25°C in plasma. [file 12014_2026_9604_MOESM22_ESM.xlsx]

## Sheet: Sheet1
Table S7. CSF storage temperature (-80°C vs -20°C): analytes showing large changes
SeqID	SomaID	Protein name	UniProt ID	Precision [%CV]	Fold change	p-value	FDR q
10760-107	SL018367	Glutamate receptor 4	P48058	12.2	13.8115	0.00399608	0.146474
10589-7	SL018354	Retinoic acid early transcript 1L protein	Q5VY80	9.5	9.76612	0.00897171	0.153198
17784-23	SL013389	Glia maturation factor beta	P60983	10.7	7.16413	0.0204286	0.177666
20079-6	SL021781	Phosphoenolpyruvate carboxykinase [GTP], mitochondrial	Q16822	13	7.07565	0.0450276	0.228434
10553-8	SL017988	Torsin-1A-interacting protein 2	Q8NFQ8	7.5	6.15757	0.0257209	0.19321
20135-85	SL019942	mRNA-capping enzyme	O60942	4.9	5.9758	0.000123095	0.287262
13062-4	SL016378	Glia maturation factor gamma	O60234	7.8	5.29753	0.029201	0.196196
16899-59	SL019034	Oxysterol-binding protein-related protein 9	Q96SU4	3.9	5.23371	0.013391	0.165637
21987-76	SL004732	Lipoprotein lipase	P06858	5.6	4.95186	0.0168449	0.17042
8759-29	SL002622	Lactosylceramide 4-alpha-galactosyltransferase	Q9NPC4	6	4.84748	0.00709705	0.152412
23275-9	SL023512	Sarcospan	Q14714	6	4.78873	0.00329577	0.155903
21475-137	SL012990	Thioredoxin-like protein 1	O43396	10.8	4.51563	0.00999344	0.155822
5019-16	SL002803	Ubiquitin carboxyl-terminal hydrolase isozyme L1	P09936	11.6	4.4989	0.0292165	0.195924
17515-6	SL009344	Heat shock 70 kDa protein 13	P48723	7.1	4.48772	0.000800758	0.224244
7840-64	SL008909	Legumain	Q99538	8.5	3.72012	0.035167	0.208825
19636-23	SL002647	HLA class I histocompatibility antigen, alpha chain G	P17693	9.9	3.6262	0.000992824	0.217211
8021-59	SL018411	39S ribosomal protein L14, mitochondrial	Q6P1L8	10.3	3.61407	0.0429843	0.225756
11218-84	SL019351	Thiopurine S-methyltransferase	P51580	11.4	3.54427	0.00213464	0.166051
9237-54	SL005390	Lysosomal acid phosphatase	P11117	8.5	3.53818	0.00764931	0.151279
8660-33	SL009409	Olfactomedin-like protein 3	Q9NRN5	2.8	3.40015	0.0181537	0.173626
16922-53	SL014112	Plexin-B3	Q9ULL4	5	3.21415	0.0290723	0.196273
18833-76	SL011227	Astrocytic phosphoprotein PEA-15	Q15121	5	3.19268	0.0253894	0.191956
23341-16	SL021456	Meiotic recombination protein DMC1/LIM15 homolog	Q14565	10.9	3.16602	0.00503914	0.14283
15455-40	SL025784	Disintegrin and metalloproteinase domain-containing protein 15:Extracellular domain	Q13444	9.2	2.94738	0.00225398	0.159395
25918-60	SL014713	HLA class I histocompatibility antigen, alpha chain E	P13747	14	2.9152	0.0397074	0.218204
12960-9	SL007208	Glucokinase	P35557	7.5	2.85857	0.0179334	0.173414
24050-26	SL003724	Glycogen synthase kinase-3 beta	P49841	10.1	2.85498	0.00477919	0.141178
8086-49	SL008714	Integral membrane protein 2B	Q9Y287	7.7	2.81444	0.0411062	0.221543
22152-162	SL022834	Polypeptide N-acetylgalactosaminyltransferase 9	Q9HCQ5	7.1	2.75472	0.00517615	0.144953
21329-66	SL022167	Pyridoxal phosphate phosphatase PHOSPHO2	Q8TCD6	10.4	2.73041	0.00482025	0.141199
9926-4	SL004810	Protein S100-P	P25815	11.6	2.70747	0.00214278	0.161307
3057-55	SL004689	WNT1-inducible-signaling pathway protein 1	O95388	11.6	2.6191	0.0210508	0.178639
12746-4	SL019898	Cytohesin-4	Q9UIA0	7.6	2.52111	0.0347559	0.207971
23386-38	SL023759	T-complex protein 10A homolog 2	B9ZVM9	10.9	2.52103	0.0115381	0.161234
11192-168	SL008302	Tubulointerstitial nephritis antigen-like	Q9GZM7	7.8	2.52048	0.0359242	0.210113
22833-74	SL022862	Zinc finger CCHC domain-containing protein 18	P0CG32	7.9	2.51922	0.0096749	0.154998
2754-50	SL000312	Complement C3	P01024	7.2	2.49831	0.00201327	0.167797
18330-7	SL010957	Phosphoglucomutase-2	Q96G03	11.2	2.46941	0.0441195	0.227452
6324-11	SL012757	Deoxyribonuclease-1-like 2	Q92874	8.2	2.43772	0.0381413	0.214136
12540-25	SL019775	Rho-related GTP-binding protein RhoG	P84095	7.7	2.41327	0.0357255	0.209827
18415-16	SL016516	ADP-ribosylation factor-like protein 6	Q9H0F7	9.6	2.38519	0.0202092	0.177299
12461-8	SL013283	NAD-dependent protein deacylase sirtuin-5, mitochondrial	Q9NXA8	8.8	2.38344	0.0172571	0.171859
10557-6	SL018003	Testis-expressed sequence 29 protein	Q8N6K0	11.1	2.30574	0.00139654	0.174592
13603-7	SL020186	Rieske domain-containing protein	Q8TAC1	6.5	2.29089	0.00113939	0.204535
9443-137	SL004059	Cathepsin K	P43235	6.7	2.26742	0.025861	0.193226
10852-114	SL012987	Heterogeneous nuclear ribonucleoprotein D-like	O14979	5.8	2.26112	0.0290583	0.196557
12632-14	SL019805	Arylamine N-acetyltransferase 1	P18440	13.2	2.24904	0.0038106	0.149876
14085-28	SL001718	Interleukin-13	P35225	7.3	2.23029	0.00028246	0.179773
6962-5	SL017963	HLA class II histocompatibility antigen, DR beta 3 chain	P79483	6.2	2.22902	0.0167469	0.170167
7866-11	SL018279	DnaJ homolog subfamily C member 30	Q96LL9	3.5	2.19947	0.0350695	0.208599
10647-18	SL017894	Activating signal cointegrator 1 complex subunit 1	Q8N9N2	6.2	2.18429	0.00294358	0.152652
22483-109	SL022806	Keratin, type II cytoskeletal 71	Q3SY84	14.7	2.17373	0.0056077	0.145946
18900-37	SL000447	GTPase HRas	P01112	6.8	2.16057	0.00329051	0.156713
6563-78	SL000451	Heat shock 70 kDa protein 1A	P0DMV8	7.4	2.16018	0.0388399	0.214616
3030-3	SL005158	C-type lectin domain family 4 member M	Q9H2X3	7.8	2.14893	0.0104038	0.157315
8262-20	SL005361	Apolipoprotein D	P05090	6	2.14336	0.0273153	0.195337
2714-78	SL003334	Endothelial monocyte-activating polypeptide 2	Q12904	4.4	2.1344	0.0467593	0.230212
21569-49	SL013166	Serine/threonine kinase 10	O94804	4.7	2.1329	0.000939851	0.226893
25287-7	SL010128	Eukaryotic translation initiation factor 4 gamma 1	Q04637	8	2.09786	0.0152697	0.169151
9883-29	SL002802	Lactoylglutathione lyase	Q04760	5	2.09014	0.0407239	0.221014
18891-98	SL014773	Guanylate-binding protein 2	P32456	10.4	2.08105	0.0100081	0.155704
18340-2	SL005691	Proteasome subunit beta type-4	P28070	7	2.07891	0.00240209	0.154285
22544-10	SL022961	DNA repair protein RAD51 homolog 3	O43502	5.9	2.05696	0.00557045	0.146063
13078-3	SL014793	Centrin-2	P41208	8.5	2.05334	0.014668	0.168345
22990-20	SL012168	Protein lin-7 homolog B	Q9HAP6	7.5	2.02974	0.0171426	0.171206
17509-6	SL008852	4-hydroxyphenylpyruvate dioxygenase	P32754	5.4	2.02562	0.0154271	0.169552
14318-1	SL013288	Vacuolar protein sorting-associated protein 29	Q9UBQ0	6.7	2.02178	0.0329013	0.206215
11416-23	SL025857	F-box/LRR-repeat protein 4:Leucine-rich repeats 4 and 5	Q9UKA2	5.5	2.01707	0.0101563	0.156273
7934-11	SL018360	Protein NDRG4	Q9ULP0	5	2.01405	0.037505	0.213647
12658-72	SL019818	Pantothenate kinase 3	Q9H999	5	2.00775	0.0199676	0.177177
7871-16	SL008988	Transmembrane protein 132A	Q24JP5	11	0.00676524	0.00332164	0.155032
9385-4	SL005431	Lysosomal alpha-glucosidase	P10253	5.7	0.0154814	0.0302577	0.198347
3622-33	SL008909	Legumain	Q99538	12.1	0.0201577	0.0363048	0.210231
19523-215	SL008933	Protein DJ-1	Q99497	4.4	0.025045	0.00949922	0.154302
5012-67	SL004296	Adenylate kinase isoenzyme 1	P00568	5.3	0.0445763	0.00326044	0.156345
8052-115	SL018410	Neuroligin-1	Q8N2Q7	7.4	0.0467144	0.00925551	0.153914
13416-8	SL020086	Transmembrane protein 132D	Q14C87	7.3	0.0556705	0.0162258	0.170566
9772-153	SL025945	Neuroligin-2:Extracellular domain	Q8NFZ4	5.1	0.0592113	0.00673077	0.152007
23000-22	SL018410	Neuroligin-1	Q8N2Q7	6.6	0.0847245	0.0167015	0.1702
11241-8	SL011173	Argininosuccinate lyase	P04424	11.5	0.0946058	0.00113022	0.208227
15620-4	SL018410	Neuroligin-1	Q8N2Q7	4.2	0.096882	0.00817402	0.149416
9077-10	SL018812	Mannosyl-oligosaccharide 1,2-alpha-mannosidase IB	O60476	5.4	0.10698	0.00117527	0.200684
22984-10	SL021460	Eukaryotic initiation factor 4A-II	Q14240	3	0.115135	0.0129331	0.163438
17427-26	SL018773	Neuroligin-3	Q9NZ94	3.7	0.16333	0.00890701	0.152838
11105-171	SL003650	Alpha-enolase	P06733	6.3	0.175714	0.0314163	0.201785
16621-77	SL012584	NAD(P)H-hydrate epimerase	Q8NCW5	9.3	0.188679	0.0231187	0.185613
11265-8	SL005674	Retinal dehydrogenase 1	P00352	5.5	0.197991	0.00464325	0.142576
3024-18	SL000250	Alpha-2-antiplasmin	P08697	7.6	0.206523	0.0180953	0.173779
10025-1	SL008018	Dihydrolipoyl dehydrogenase, mitochondrial	P09622	7	0.219235	0.0100727	0.155327
6605-17	SL005608	Insulin-like growth factor-binding protein complex acid labile subunit	P35858	10	0.22687	0.0165225	0.171115
8660-33	SL009409	Olfactomedin-like protein 3	Q9NRN5	11.1	0.236543	0.00497081	0.143213
18175-65	SL008286	Synaptic vesicle membrane protein VAT-1 homolog	Q99536	8.2	0.240546	0.00554809	0.146574
12491-23	SL008340	Chloride intracellular channel protein 4	Q9Y696	8.6	0.242017	0.0148659	0.168955
21147-9	SL015829	Fructosamine-3-kinase	Q9H479	6.3	0.257658	0.0160472	0.169708
24226-30	SL004994	Fascin	Q16658	12	0.261233	0.00555306	0.146154
15314-49	SL008340	Chloride intracellular channel protein 4	Q9Y696	7.6	0.261804	0.0122742	0.16183
3284-75	SL007804	Biglycan	P21810	6.9	0.268317	0.00419824	0.144788
9870-17	SL011183	Tryptophan--tRNA ligase, cytoplasmic	P23381	6.3	0.271959	0.00539367	0.147504
11441-11	SL007082	Glycogen phosphorylase, liver form	P06737	9.9	0.273057	0.012035	0.161722
4903-72	SL003657	Calcineurin	Q08209 P63098	10.6	0.289407	0.00389011	0.148823
17799-9	SL005373	6-phosphogluconolactonase	O95336	10.6	0.293363	0.00383432	0.149967
11830-48	SL010616	Tyrosine-protein phosphatase non-receptor type 11	Q06124	7.5	0.299638	0.0013345	0.186857
17712-7	SL013082	Isopentenyl-diphosphate Delta-isomerase 1	Q13907	2.6	0.301737	0.010415	0.157145
16773-29	SL012672	Signal peptide, CUB and EGF-like domain-containing protein 3	Q8IX30	5.4	0.312449	0.00464355	0.141963
5357-60	SL014113	Neuroligin-4, X-linked	Q8N0W4	4.9	0.313246	0.00420857	0.143728
5061-27	SL004853	ICOS ligand	O75144	14.3	0.313301	0.0117399	0.161793
17814-8	SL009020	3'(2'),5'-bisphosphate nucleotidase 1	O95861	12.6	0.32151	0.0122085	0.162494
15527-90	SL008018	Dihydrolipoyl dehydrogenase, mitochondrial	P09622	7	0.324079	0.0204054	0.177684
24216-30	SL022758	Mth938 domain-containing protein	Q9H7C9	3.3	0.336192	0.0347211	0.208655
16596-25	SL012999	Glutaredoxin-3	O76003	3.5	0.339641	0.0496422	0.235944
23923-26	SL016432	Protein phosphatase 1F	P49593	6.1	0.340295	0.0189707	0.174985
19224-5	SL012984	Eukaryotic translation initiation factor 1A, Y-chromosomal	O14602	3.5	0.357366	0.0028836	0.15179
12643-4	SL011195	Beta-arrestin-1	P49407	6.4	0.357456	0.00306601	0.151163
12396-19	SL006368	3-hydroxyisobutyryl-CoA hydrolase, mitochondrial	Q6NVY1	4.8	0.360237	0.0107963	0.158128
10827-67	SL018590	Leucine-rich repeat and immunoglobulin-like domain-containing nogo receptor-interacting protein 3	P0C6S8	6.6	0.364192	0.0212689	0.179618
22049-24	SL005796	14-3-3 protein eta	Q04917	6.5	0.374896	0.00755018	0.151025
10606-34	SL026012	Torsin-1A-interacting protein 1:Perinuclear domain	Q5JTV8	6.5	0.379629	0.00348405	0.151502
21221-67	SL003794	Serpin B9	P50453	3.2	0.382288	0.00645823	0.149715
12475-48	SL019722	Chloride intracellular channel protein 5	Q9NZA1	5	0.385551	0.00740563	0.151599
2381-52	SL000319	Complement C5	P01031	12	0.398844	0.00469159	0.141577
6079-59	SL017266	2-phosphoxylose phosphatase 1	Q8TE99	6.6	0.406007	0.0020377	0.163976
5509-7	SL025842	Epidermal growth factor:Extracellular domain	P01133	10.4	0.409653	0.00754992	0.151453
12628-31	SL019826	LanC-like protein 2	Q9NS86	7.8	0.417845	0.0418667	0.223577
15329-167	SL015356	Ragulator complex protein LAMTOR2	Q9Y2Q5	7.2	0.422223	0.00840949	0.151349
8982-65	SL010148	Thrombospondin-3	P49746	5.9	0.422462	0.00140811	0.17295
24236-46	SL023482	Synaptic vesicle membrane protein VAT-1 homolog-like	Q9HCJ6	4.5	0.428037	0.0023444	0.156316
11530-37	SL010978	Porphobilinogen deaminase	P08397	5.1	0.432245	0.0199145	0.177156
3484-60	SL000271	Angiotensinogen	P01019	8.9	0.434171	0.0136268	0.165915
17826-341	SL011186	Elongation factor 1-delta	P29692	2.6	0.436171	0.00219234	0.161564
13621-31	SL020199	AP-2 complex subunit alpha-2	O94973	3.9	0.439532	0.0316146	0.201763
18218-48	SL010856	CB1 cannabinoid receptor-interacting protein 1	Q96F85	5.3	0.439657	0.00414212	0.144274
21796-43	SL001886	Glutathione peroxidase 3	P22352	9.6	0.440318	0.00086906	0.234011
23387-18	SL023264	TIP41-like protein	O75663	4.4	0.458977	0.0141325	0.166849
4258-15	SL008331	Proliferation-associated protein 2G4	Q9UQ80	2.8	0.463542	0.0123929	0.162174
25043-74	SL007297	Succinyl-CoA:3-ketoacid-coenzyme A transferase 1, mitochondrial	P55809	9.6	0.463673	0.00171504	0.171529
18338-26	SL004995	Isocitrate dehydrogenase [NADP] cytoplasmic	O75874	5.4	0.468531	0.00941855	0.155517
4964-67	SL007729	Endoplasmic reticulum aminopeptidase 1	Q9NZ08	9.4	0.468543	0.0437698	0.226651
11278-4	SL009488	Collagen alpha-2(XI) chain	P13942	4.6	0.470392	0.0366831	0.2112
13690-26	SL007804	Biglycan	P21810	6	0.470536	0.00214077	0.164699
5722-78	SL009198	Lysosomal Pro-X carboxypeptidase	P42785	12	0.473639	0.000241621	0.187954
6583-67	SL004467	Protein Z-dependent protease inhibitor	Q9UK55	8.4	0.481332	0.0430433	0.22539
5628-21	SL012850	Semaphorin-3G	Q9NS98	6.3	0.492972	0.00677682	0.152066
17427-26	SL018773	Neuroligin-3	Q9NZ94	6.8	0.494471	0.00866737	0.151322
20120-101	SL025790	Amphoterin-induced protein 1:Extracellular domain	Q86WK6	4.9	0.495055	0.00195357	0.170962
