# Supplementary material for: The effect of preanalytical factors on cerebrospinal fluid and plasma proteomics: a systematic experimental study
Source: Clin Proteomics. 2026 May 22;23:40. doi: 10.1186/s12014-026-09604-5 (PMC13383461; doi:10.1186/s12014-026-09604-5)
Supplement: Supplementary file 23 — Supplementary Material 22: Table S7. CSF storage temperature (-80°C vs -20°C): analytes showing large changes. [file 12014_2026_9604_MOESM23_ESM.xlsx]

## Sheet: Sheet1
Table S8. Plasma storage temperature (-80°C, -50°C, -20°C): analytes showing large changes
SeqID	SomaID	Protein name	UniProt ID	Precision [%CV]	-20°C			-50°C
					Fold change	p-value	FDR q	Fold change	p-value	FDR q
11548-84	SL007184	M-phase inducer phosphatase 1	P30304	3.6	397.898	0.000350374	0.00514175	1.03304	0.405483	0.862906
10047-12	SL004553	Neutrophil cytosol factor 2	P19878	1.6	136.513	0.000150002	0.00427779	0.866013	0.316984	0.879416
13453-2	SL020083	39S ribosomal protein L33, mitochondrial	O75394	4	134.958	0.000694188	0.00661686	0.998831	0.886473	0.965865
20955-20	SL021949	tRNA-specific adenosine deaminase 2	Q7Z6V5	1.7	75.3966	0.00243461	0.0108541	1.00989	0.81526	0.946078
14072-9	SL005679	Translationally-controlled tumor protein	P13693	7.3	59.7228	0.000950072	0.00727425	1.06034	0.287918	0.864123
23305-38	SL018576	Receptor expression-enhancing protein 2	Q9BRK0	2.5	59.2532	0.00228186	0.0105677	0.99709	0.816526	0.946143
13931-22	SL012980	26S proteasome non-ATPase regulatory subunit 9	O00233	7.1	54.6081	0.00204793	0.0101446	1.04051	0.353021	0.873132
13105-7	SL007311	Synaptosomal-associated protein 25	P60880	9.9	53.1531	0.000910911	0.00716923	0.92591	0.548996	0.885737
11448-34	SL016433	Galactokinase	P51570	3.9	52.7692	0.0010361	0.00765019	1.01403	0.759292	0.926299
22371-46	SL023049	Protein FAM110A	Q9BQ89	5.1	52.5161	0.00245566	0.0109065	1.0545	0.936694	0.983319
12658-72	SL019818	Pantothenate kinase 3	Q9H999	1.4	49.4125	0.00266679	0.0112552	0.94512	0.408564	0.862428
13547-5	SL019581	5-hydroxytryptamine receptor 7	P34969	1	48.5465	1.1959e-05	0.00350998	1.04577	0.235266	0.839944
12341-8	SL007465	Dual specificity protein phosphatase 6	Q16828	1.3	47.1342	0.00142577	0.00869535	0.99972	0.984014	0.994889
17372-5	SL010108	Eukaryotic translation initiation factor 4E-binding protein 1	Q13541	1.7	47.009	0.00155276	0.00898	1.02058	0.137937	0.789302
21501-30	SL013239	Farnesyl pyrophosphate synthetase	P14324	4.7	46.6363	0.00143251	0.00871379	1.00363	0.903979	0.969788
3005-5	SL004939	Tyrosine-protein phosphatase non-receptor type 1	P18031	4.5	44.9376	0.00236468	0.0107532	0.882556	0.316694	0.879649
5803-24	SL003362	Complement C3d fragment	P01024	5.4	40.3376	0.0150594	0.0309177	1.13198	0.358683	0.872131
22483-109	SL022806	Keratin, type II cytoskeletal 71	Q3SY84	3.1	39.2946	6.50273e-06	0.00352348	0.965413	0.500391	0.880749
14115-34	SL002782	Adrenomedullin	P35318	2.6	39.2526	0.000599764	0.006222	1.07236	0.000691535	4.87117
3236-12	SL003724	Glycogen synthase kinase-3 beta	P49841	3.9	38.9756	0.00155673	0.00899555	1.02699	0.304033	0.878068
14226-120	SL008524	S-methylmethionine--homocysteine S-methyltransferase BHMT2	Q9H2M3	7.6	35.8629	0.00116442	0.00805713	0.961223	0.640494	0.898732
4157-2	SL000586	Thrombin	P00734	3.7	34.0122	0.00188889	0.00983396	1.03452	0.405085	0.864149
12706-2	SL007478	Serine/threonine-protein kinase MRCK alpha	Q5VT25	2.2	31.8156	5.90621e-05	0.00352571	0.980886	0.387196	0.867772
3413-50	SL003703	Bcl-2-related protein A1	Q16548	1.5	29.4611	0.000724222	0.00659951	0.939497	0.507728	0.881546
2683-1	SL000456	Complement C3b, inactivated	P01024	10.8	28.9014	0.00154776	0.00898057	1.459	0.0356639	0.66991
3070-1	SL000478	Interleukin-2	P60568	4.5	28.3604	0.000135269	0.00416084	1.07116	0.209361	0.832244
18415-16	SL016516	ADP-ribosylation factor-like protein 6	Q9H0F7	3.2	26.7676	0.000810669	0.0068224	1.00898	0.970219	0.990323
21786-25	SL022500	Cyclin-dependent kinase-like 2	Q92772	3.9	25.8355	0.000501018	0.00585269	0.985438	0.394871	0.867313
12689-56	SL011157	Actin-related protein 2/3 complex subunit 1B	O15143	5.9	25.4311	8.70627e-05	0.00373945	1.08463	0.784879	0.933269
5019-16	SL002803	Ubiquitin carboxyl-terminal hydrolase isozyme L1	P09936	2.2	25.2145	0.00460775	0.0148205	1.00439	0.989526	0.996173
5927-4	SL004690	WNT1-inducible-signaling pathway protein 3	O95389	3.8	21.974	0.0429114	0.0689166	0.977575	0.618246	0.894603
5350-14	SL012881	Glypican-6	Q9Y625	2.8	21.8469	0.0100781	0.023499	0.986953	0.66196	0.903128
10562-42	SL015086	Neuropilin and tolloid-like protein 2	Q8NC67	2.9	21.8203	0.0477383	0.0750432	0.956873	0.345025	0.87016
4153-11	SL018548	Alpha-1-antichymotrypsin complex	P01011	4.2	21.7817	0.000320231	0.00520948	1.11946	0.0076414	0.598067
20069-23	SL021947	Glycine N-acyltransferase-like protein 2	Q8WU03	1.5	21.4111	0.017495	0.0346457	0.984835	0.576085	0.889119
11081-1	SL007151	Glycerol-3-phosphate dehydrogenase [NAD(+)], cytoplasmic	P21695	4.4	19.8424	0.00499707	0.0155337	1.40862	0.322421	0.87385
13384-110	SL008015	Fumarate hydratase, mitochondrial	P07954	6.2	19.4361	0.00144054	0.00872497	1.00177	0.547545	0.886238
22544-10	SL022961	DNA repair protein RAD51 homolog 3	O43502	5.8	19.0842	0.000664978	0.00648768	1.00502	0.96237	0.988616
2851-63	SL000320	C5a anaphylatoxin	P01031	4.4	18.2285	0.000453929	0.00560961	1.05137	0.351059	0.871954
21536-65	SL022498	Complexin-3	Q8WVH0	2.6	18.0583	0.00378712	0.0132324	1.02207	0.575012	0.889022
8086-49	SL008714	Integral membrane protein 2B	Q9Y287	4.3	17.6675	0.0010814	0.00781269	1.10821	0.0480885	0.698423
18839-24	SL000587	Thyroglobulin	P01266	5.7	17.4638	0.0319627	0.0544883	1.00127	0.878386	0.964363
22536-1	SL022873	Protein phosphatase 1 regulatory subunit 42	Q7Z4L9	1	17.03	0.0170306	0.0339072	0.933689	0.0548693	0.698914
24422-36	SL023761	Spermatogenesis-associated protein 24	Q86W54	5.1	16.8006	0.00034948	0.00515007	1.09698	0.132507	0.786995
9237-54	SL005390	Lysosomal acid phosphatase	P11117	7.4	16.7853	0.00196881	0.00999155	0.919265	0.146841	0.802444
13614-6	SL003777	CREB-binding protein	Q92793	3.8	16.6717	0.00165807	0.00927677	1.0421	0.181936	0.815242
18943-4	SL020290	Prostaglandin reductase 2	Q8N8N7	4.3	16.4386	0.000392238	0.00531331	0.963788	0.703673	0.908981
4995-16	SL003930	15-hydroxyprostaglandin dehydrogenase [NAD(+)]	P15428	0.9	16.1475	0.00133224	0.00846959	0.948964	0.515828	0.883417
9778-45	SL019131	Transmembrane protein 52B	Q4KMG9	3.7	16.123	0.00613197	0.0174873	1.04323	0.0762453	0.724793
23529-11	SL023330	StAR-related lipid transfer protein 7, mitochondrial	Q9NQZ5	2.8	16.0372	0.00194489	0.00994902	0.976449	0.293675	0.86772
17404-5	SL019712	ADP-ribosylation factor-like protein 5B	Q96KC2	2.8	15.9576	0.000135025	0.00417157	1.1175	0.0765182	0.721545
3052-8	SL000633	Tumor necrosis factor ligand superfamily member 6, soluble form	P48023	3.8	15.6021	0.0113465	0.0255841	0.997354	0.945346	0.986083
18821-9	SL000317	C4a anaphylatoxin	P0C0L4 P0C0L5	4.6	15.3822	3.06605e-05	0.00354053	1.1101	0.530518	0.886378
10557-6	SL018003	Testis-expressed sequence 29 protein	Q8N6K0	2.9	14.7014	0.00891819	0.0217069	0.915453	0.380573	0.870093
15558-63	SL008525	Glutamyl aminopeptidase	Q07075	3	14.5396	0.000698436	0.00663043	0.982272	0.805678	0.941473
13742-66	SL004347	Interleukin-22	Q9GZX6	4.4	14.0341	0.000353187	0.00512958	1.04158	0.396065	0.866962
17750-8	SL007192	Ribonucleoside-diphosphate reductase subunit M2	P31350	1.4	13.7186	0.0160741	0.0324989	0.984275	0.619278	0.893892
20079-6	SL021781	Phosphoenolpyruvate carboxykinase [GTP], mitochondrial	Q16822	2.7	13.5841	0.000145064	0.00432979	0.940094	0.290451	0.866189
20432-6	SL022163	Pyroglutamyl-peptidase 1	Q9NXJ5	3.5	13.1557	0.00862449	0.0212564	1.01624	0.0846171	0.734948
8262-20	SL005361	Apolipoprotein D	P05090	2.7	13.1345	0.000619956	0.00634734	1.06699	0.0177287	0.586297
22141-59	SL022772	6-phosphofructo-2-kinase/fructose-2,6-bisphosphatase 1	P16118	4	13.021	0.000219304	0.00479746	1.01776	0.419	0.862236
15457-14	SL005238	Aminopeptidase N	P15144	3.8	12.8297	0.000769855	0.00669489	1.01647	0.631289	0.896713
16309-30	SL010381	Dickkopf-like protein 1	Q9UK85	7.4	12.5863	0.00693488	0.0186234	0.932141	0.644498	0.900406
23309-11	SL023210	Homologous-pairing protein 2 homolog	Q9P2W1	4.4	12.27	0.00860492	0.0212454	0.988482	0.428124	0.864594
4912-17	SL000280	Aspartate aminotransferase, cytoplasmic	P17174	3.4	12.0256	0.0237677	0.0435649	0.95824	0.417642	0.861708
21569-49	SL013166	Serine/threonine kinase 10	O94804	0.8	11.9887	0.00256486	0.0111455	1.02517	0.161242	0.804953
9959-60	SL019199	Transmembrane protein 59-like	Q9UK28	5.7	11.8979	0.00034785	0.00515843	0.947352	0.338504	0.872776
24982-33	SL019481	MAGUK p55 subfamily member 5	Q8N3R9	3.5	11.8272	0.0049908	0.0155348	0.972686	0.50061	0.880693
22088-3	SL022962	Protein BTG1	P62324	2.9	11.6074	0.00288257	0.0115895	1.06026	0.00394439	0.646146
22808-59	SL013737	Thyroid hormone receptor beta	P10828	1.2	11.5672	0.0004502	0.00562272	1.07685	0.00948457	0.566181
20514-8	SL025802	BMP and activin membrane-bound inhibitor homolog:Extracellular domain	Q13145	2.4	11.3674	0.0206584	0.0392231	0.969763	0.493475	0.877565
15416-54	SL012646	Lysozyme g-like protein 2	Q86SG7	4.3	11.3402	0.0120405	0.0265623	0.974476	0.170972	0.808817
9255-5	SL005175	Interleukin-17C	Q9P0M4	2	11.3161	0.00776107	0.0199449	0.9625	0.134546	0.783908
8221-19	SL003080	Macrophage migration inhibitory factor	P14174	4.5	11.2424	0.00130258	0.00839468	1.06087	0.326881	0.871847
8589-13	SL017488	CUB domain-containing protein 1	Q9H5V8	1.3	10.8956	0.0087559	0.0214527	0.942331	0.312112	0.880464
13447-42	SL020094	Shadow of prion protein	Q5BIV9	3.2	10.6648	0.00345183	0.0126048	0.999495	0.957218	0.987788
10990-21	SL017128	Leucine-rich repeat serine/threonine-protein kinase 2	Q5S007	4.4	10.4714	0.000761509	0.00666344	1.01065	0.867607	0.96001
5340-24	SL025813	Caspase-10:region 1	Q92851	2.2	10.3298	0.000519627	0.00590363	0.999419	0.897836	0.968212
15303-63	SL004826	Protein S100-A5	P33763	3.9	10.2068	0.000930163	0.00723986	0.962457	0.53543	0.885969
13078-3	SL014793	Centrin-2	P41208	3.7	9.92767	0.00190917	0.0098884	1.04392	0.412944	0.863907
12991-49	SL019483	Cullin-9	Q8IWT3	4.1	9.79236	0.00408829	0.0138385	0.896773	0.0998809	0.751668
25918-60	SL014713	HLA class I histocompatibility antigen, alpha chain E	P13747	3.7	9.69369	0.00618649	0.0176	0.962488	0.441214	0.866438
12650-43	SL008873	Guanine nucleotide-binding protein G(k) subunit alpha	P08754	1.5	9.67841	0.00124959	0.00826491	0.967522	0.0261117	0.632066
8790-6	SL005392	Arylsulfatase A	P15289	2.7	9.43824	0.00127955	0.00834553	0.975968	0.405454	0.863627
12803-9	SL019911	Zinc finger protein 329	Q86UD4	3	9.341	0.00857299	0.0211888	1.04023	0.225805	0.838467
13707-27	SL005488	SPARC-like protein 1	Q14515	2.3	9.28224	0.000580906	0.00614399	0.981266	0.107294	0.764962
23226-42	SL008062	ATP synthase B chain, mitochondrial	P24539	2.5	9.26456	0.00193603	0.00995428	1.09022	0.912288	0.973513
23615-4	SL013291	TRM112-like protein	Q9UI30	3.8	9.22513	0.000327702	0.00519895	1.02817	0.331395	0.872
22818-4	SL022768	Tricarboxylate transport protein, mitochondrial	P53007	11.3	9.18768	0.0021559	0.0103448	0.953319	0.642357	0.899913
13603-7	SL020186	Rieske domain-containing protein	Q8TAC1	4.1	9.16766	0.000201422	0.00466715	1.01158	0.662747	0.90385
12562-1	SL014979	Serine/threonine-protein kinase N1	Q16512	1.8	9.05274	0.00041007	0.00538905	0.937854	0.388284	0.866901
5020-50	SL003653	Phosphoglycerate kinase 1	P00558	7.7	9.0052	0.00244315	0.0108646	1.00111	0.91072	0.972428
16926-44	SL000255	Alkaline phosphatase, tissue-nonspecific isozyme	P05186	1.4	8.80801	0.000477626	0.00573151	0.962127	0.555124	0.886286
21581-87	SL021164	Cyclin-dependent kinase 15; EC=2.7.11.22	Q96Q40	6.6	8.72593	0.000639503	0.00644443	1.00763	0.909823	0.972503
23354-12	SL023714	Beta-crystallin A2	P53672	1.6	8.65859	0.0011492	0.00801482	0.986383	0.715125	0.913223
3026-5	SL000338	Calpastatin	P20810	2	8.65408	2.24782e-05	0.00323135	1.06232	0.15836	0.803666
13498-1	SL020130	Inositol oxygenase	Q9UGB7	2.6	8.62822	0.00033979	0.00519193	0.995681	0.555249	0.886084
15455-40	SL025784	Disintegrin and metalloproteinase domain-containing protein 15:Extracellular domain	Q13444	3.2	8.62792	0.000810616	0.00683012	1.04522	0.177403	0.811447
12818-159	SL019965	Urea transporter 2	Q15849	3.1	8.61602	0.000589357	0.00619616	1.02296	0.247473	0.845804
12960-9	SL007208	Glucokinase	P35557	3.3	8.60268	0.00603485	0.0173225	0.956904	0.671135	0.904088
3708-62	SL000252	Alpha-2-macroglobulin	P01023	5.5	8.42882	0.000560142	0.00607957	1.05747	0.371627	0.873163
21911-17	SL012478	Norrin	Q00604	4.8	8.38813	0.000813388	0.00683712	1.05474	0.24573	0.843528
21136-1	SL022190	Proteasome assembly chaperone 2	Q969U7	3.7	8.35646	0.0210952	0.0398057	0.955135	0.173097	0.810164
9979-13	SL025789	Amphoterin-induced protein 1:Cytoplasmic domain	Q86WK6	4	8.3376	0.000187302	0.00464562	1.02492	0.353483	0.873049
23264-42	SL023313	Mediator of RNA polymerase II transcription subunit 10	Q9BTT4	1.9	8.2449	0.000406925	0.00540826	0.984122	0.616259	0.894484
9926-4	SL004810	Protein S100-P	P25815	1.8	8.20948	0.000151582	0.00427098	1.0028	0.870721	0.96089
13597-20	SL014934	Ras-related protein Rab-31	Q13636	6.8	8.1988	0.000527845	0.00593005	0.983151	0.959344	0.988245
11716-28	SL019575	Leucine-rich repeat, immunoglobulin-like domain and transmembrane domain-containing protein 2	A6NDA9	2.6	8.1339	0.00806024	0.0203865	1.0198	0.43261	0.866696
6948-82	SL017959	Polyphosphoinositide phosphatase	Q92562	2.8	8.00411	0.0109472	0.0249231	0.999981	0.530727	0.886097
20135-85	SL019942	mRNA-capping enzyme	O60942	6	7.94171	0.00104081	0.00764491	0.988566	0.831019	0.950584
18301-10	SL020940	Nuclear apoptosis-inducing factor 1	Q69YI7	1.6	7.93639	0.00151176	0.00895615	1.03138	0.762656	0.927511
12490-92	SL019720	Ragulator complex protein LAMTOR3	Q9UHA4	1.6	7.79139	7.96218e-05	0.00373904	1.00067	0.837059	0.950394
23371-5	SL023283	NIF3-like protein 1	Q9GZT8	8.5	7.6976	0.00457909	0.0147756	1.56587	0.433273	0.865072
12980-31	SL019459	Pre-mRNA-splicing factor RBM22	Q9NW64	3	7.67352	0.0013569	0.00851116	0.989371	0.399341	0.865259
5255-22	SL011404	cAMP-specific 3',5'-cyclic phosphodiesterase 4D	Q08499	5.4	7.66372	0.00175806	0.00950402	0.930647	0.183692	0.816357
21345-93	SL022202	Retinol dehydrogenase 12	Q96NR8	3	7.61207	0.0103335	0.023873	1.03431	0.0895439	0.729188
23306-37	SL023522	Polyamine-modulated factor 1	Q6P1K2	1.9	7.60815	0.00013326	0.00413516	0.997057	0.818126	0.946597
17393-13	SL005672	Short-chain specific acyl-CoA dehydrogenase, mitochondrial	P16219	10.5	7.55525	0.00304424	0.0119463	0.95293	0.541811	0.885091
10798-4	SL018456	CMRF35-like molecule 2	Q496F6	2.8	7.55202	0.00687678	0.0185594	0.971654	0.211889	0.832895
14268-4	SL007647	Sulfiredoxin-1	Q9BYN0	4.1	7.44518	0.0011301	0.00794457	0.891685	0.357616	0.872245
25500-6	SL013723	Rab11 family-interacting protein 3	O75154	2.5	7.38919	0.000157717	0.00437386	1.00953	0.501384	0.880516
23274-27	SL023450	EF-hand calcium-binding domain-containing protein 1	Q9HAE3	10.2	7.28628	0.000213636	0.00479253	1.07261	0.196727	0.821914
14318-1	SL013288	Vacuolar protein sorting-associated protein 29	Q9UBQ0	5.7	7.28312	0.000826224	0.00685503	1.07525	0.195013	0.821085
11218-84	SL019351	Thiopurine S-methyltransferase	P51580	2.1	7.22241	0.0011153	0.00790362	1.0299	0.0476851	0.699779
23656-9	SL023416	Pseudouridylate synthase 7 homolog	Q96PZ0	6.3	7.16084	0.000554944	0.00604177	1.09215	0.504847	0.88176
12540-25	SL019775	Rho-related GTP-binding protein RhoG	P84095	1.4	7.10251	0.00307849	0.0119872	0.966096	0.359826	0.873404
19114-8	SL014563	Thymidine kinase 2, mitochondrial	O00142	3	7.09417	0.00051078	0.00585983	1.00547	0.779701	0.931516
21343-3	SL021954	Activity-regulated cytoskeleton-associated protein	Q7LC44	4.2	7.086	0.000431524	0.00551662	0.985418	0.540091	0.885981
23593-14	SL023505	Protein MB21D2	Q8IYB1	4	7.07098	0.0116022	0.0259694	1.02247	0.423278	0.862723
23567-37	SL010782	Guanine nucleotide-binding protein G(q) subunit alpha	P50148	5.8	7.06178	0.00562923	0.0166118	0.998919	0.974454	0.992633
7638-30	SL005403	Vesicular integral-membrane protein VIP36	Q12907	3.5	6.95395	0.00739445	0.0193774	1.06945	0.163172	0.807154
22005-8	SL022546	[Pyruvate dehydrogenase [acetyl-transferring]]-phosphatase 1, mitochondrial	Q9P0J1	3.8	6.93611	0.00690301	0.0185946	0.988628	0.440139	0.865775
23341-16	SL021456	Meiotic recombination protein DMC1/LIM15 homolog	Q14565	4.3	6.91171	0.000509158	0.00588918	1.01213	0.702969	0.908905
8485-7	SL017529	Kelch-like ECH-associated protein 1	Q14145	1	6.88177	0.00336106	0.0125002	0.991264	0.425245	0.863733
10396-6	SL003755	Induced myeloid leukemia cell differentiation protein Mcl-1	Q07820	3.7	6.83305	0.00261914	0.0111949	1.04506	0.382358	0.870782
5490-53	SL010384	Testican-1	Q08629	1.3	6.77984	0.00242712	0.0108619	1.055	0.174886	0.81046
3815-14	SL007620	Interleukin-12 receptor subunit beta-2	Q99665	4.4	6.74834	0.00327081	0.0123141	0.853183	0.369812	0.873267
3835-11	SL004492	Toll-like receptor 2	O60603	2.4	6.73671	0.00297612	0.0118172	1.00457	0.684539	0.908248
20191-13	SL014391	Integrin alpha V beta 8	P06756 P26012	5.7	6.72357	0.00307985	0.0119859	1.00659	0.853324	0.955158
13583-19	SL003661	Apoptotic protease-activating factor 1	O14727	2.7	6.71392	0.000407943	0.00539127	0.995499	0.79453	0.937937
24725-4	SL015121	COP9 signalosome complex subunit 5	Q92905	4.9	6.7056	0.000574993	0.00609978	1.03714	0.485175	0.876974
21280-13	SL022268	TSC22 domain family protein 3	Q99576	1.7	6.68502	0.000909262	0.00718031	0.998666	0.79801	0.939369
9045-3	SL018809	Very long-chain acyl-CoA synthetase	O14975	7	6.63829	0.00273912	0.011323	0.999529	0.894584	0.967965
10961-15	SL015329	Retinoic acid receptor responder protein 3	Q9UL19	2.5	6.57619	0.00851659	0.0210864	1.00369	0.998828	0.99968
23318-60	SL023407	Phosphatidylcholine transfer protein	Q9UKL6	3.8	6.55468	0.000850235	0.00693981	0.958787	0.47593	0.874629
21529-6	SL018945	Ubiquitin-associated and SH3 domain-containing protein A	P57075	1.7	6.54077	0.000340538	0.0051921	1.00031	0.960037	0.988237
14593-152	SL020072	Protein FAM210A	Q96ND0	10.7	6.53519	0.00806855	0.0203928	1.08605	0.100549	0.751876
13576-15	SL003643	Glutathione S-transferase P	P09211	1.7	6.53259	0.00443623	0.0145276	0.991682	0.501987	0.881136
23358-42	SL023320	Protein FAM118A	Q9NWS6	2.7	6.46713	3.63797e-05	0.00355915	0.997736	0.903819	0.97006
7852-9	SL018284	Translation initiation factor IF-3, mitochondrial	Q9H2K0	9.2	6.4314	0.00904811	0.0219171	0.96882	0.257396	0.851219
25422-58	SL023655	Ribonuclease P protein subunit p40	O75818	4.7	6.38062	0.00810531	0.0204271	0.981631	0.580562	0.888824
22796-17	SL022800	Transcriptional adapter 1	Q96BN2	4.1	6.37507	0.00333788	0.0124732	0.999091	0.923461	0.978469
12756-3	SL019855	Transcription regulator protein BACH2	Q9BYV9	1.4	6.28328	0.000870747	0.00698581	0.998273	0.924541	0.979024
8459-10	SL003993	Bone morphogenetic protein 6	P22004	2.8	6.26624	0.00878986	0.0214911	0.919955	0.544043	0.885453
7738-299	SL013588	Syntaxin-2	P32856	6.8	6.25674	0.00797777	0.0202725	0.960658	0.578379	0.888765
21664-6	SL014647	Core histone macro-H2A.1	O75367	4.2	6.24965	0.00119305	0.00809622	1.02316	0.232786	0.838316
15674-3	SL011613	B-cell antigen receptor complex-associated protein alpha chain	P11912	5.1	6.23776	8.56645e-05	0.00377138	0.959261	0.304368	0.877596
20451-126	SL022074	Intraflagellar transport protein 22 homolog	Q9H7X7	3.1	6.22859	0.00776884	0.0199503	0.951736	0.481202	0.874732
9171-11	SL016969	Cysteine and glycine-rich protein 3	P50461	3.2	6.2237	0.0027951	0.0114403	1.0652	0.2521	0.851289
3030-3	SL005158	C-type lectin domain family 4 member M	Q9H2X3	9.1	6.18541	0.00557448	0.0164986	0.984973	0.629823	0.896801
6229-13	SL009328	Chorionic somatomammotropin hormone	P0DML2 P0DML3	4.3	6.10592	0.000210554	0.00475366	1.02483	0.437654	0.866695
25287-7	SL010128	Eukaryotic translation initiation factor 4 gamma 1	Q04637	2.2	5.8242	0.00116534	0.00804769	0.993397	0.830767	0.951069
18330-7	SL010957	Phosphoglucomutase-2	Q96G03	1.9	5.78059	0.000489924	0.00578061	0.995088	0.871668	0.961182
21507-48	SL022510	COMM domain-containing protein 8	Q9NX08	1.9	5.70534	0.000149494	0.00428064	0.97575	0.304248	0.87761
17698-15	SL016498	WW domain-binding protein 2	Q969T9	4.1	5.68591	0.00012793	0.00404098	1.00668	0.953048	0.987101
3623-84	SL007059	Lymphocyte antigen 86	O95711	2.7	5.67996	0.000698287	0.00663797	1.00976	0.622521	0.895089
22981-3	SL011188	Hippocalcin-like protein 1	P37235	3.7	5.65616	0.000613191	0.00630557	0.960142	0.349193	0.870388
10553-8	SL017988	Torsin-1A-interacting protein 2	Q8NFQ8	1.9	5.6459	0.000320882	0.00519607	0.997975	0.993886	0.997568
6962-5	SL017963	HLA class II histocompatibility antigen, DR beta 3 chain	P79483	1.5	5.6261	0.00105939	0.00770904	1.01854	0.580007	0.888554
22793-110	SL022893	Transcription initiation factor IIA subunit 2	P52657	1.2	5.61193	0.0390939	0.0639967	0.964101	0.586509	0.888848
24479-25	SL023784	Transmembrane protein 225B	P0DP42	3.3	5.60423	0.000210458	0.00476677	0.986889	0.877616	0.963818
10741-22	SL002684	Macrophage colony-stimulating factor 1	P09603	11.6	5.5812	0.00944048	0.0225267	1.05305	0.389315	0.867552
21441-20	SL002730	gp75	P17643	4	5.57048	8.0778e-05	0.00371896	0.962747	0.221601	0.836973
12623-84	SL019793	Protein Jumonji	Q92833	10	5.52171	0.0168165	0.0336043	0.997308	0.88165	0.964039
9878-3	SL000580	Estrogen sulfotransferase	P49888	2.2	5.5211	0.00742401	0.01939	1.00827	0.1989	0.824634
5030-52	SL006629	NAD-dependent protein deacetylase sirtuin-2	Q8IXJ6	6.2	5.46806	0.00188873	0.00984041	1.03503	0.44308	0.865997
15402-2	SL005354	DNA-binding protein inhibitor ID-1	P41134	2.1	5.4572	0.000808065	0.00683315	0.967742	0.0845164	0.735888
25898-4	SL012813	Chitinase domain-containing protein 1	Q9BWS9	2.6	5.44674	0.0356119	0.0594291	0.99201	0.845091	0.954436
12644-63	SL019828	Adenylosuccinate synthetase isozyme 2	P30520	3.9	5.42679	0.0140634	0.0295093	1.04274	0.0289676	0.633689
12808-103	SL013301	Calcium-regulated heat-stable protein 1	Q9Y2V2	2.2	5.40158	8.87354e-05	0.00372055	1.01028	0.692035	0.907426
12515-45	SL019724	Uridine-cytidine kinase 2	Q9BZX2	1	5.37798	0.00348107	0.0126787	1.03843	0.00670382	0.597743
17405-2	SL007789	Ubiquitin carboxyl-terminal hydrolase isozyme L5	Q9Y5K5	3.6	5.37243	0.00105991	0.00770488	1.04968	0.342086	0.87338
8046-9	SL001912	Galectin-1	P09382	3.7	5.36815	0.00271982	0.0113029	1.01293	0.658493	0.901891
14029-42	SL010966	COP9 signalosome complex subunit 2	P61201	3.8	5.34152	0.000606123	0.0062695	1.01533	0.561636	0.885841
22526-81	SL004929	Pyruvate dehydrogenase E1 component beta subunit	P11177	5.5	5.32524	0.00937213	0.0224015	1.02666	0.408334	0.863754
23342-4	SL023642	Arrestin domain-containing protein 5	A6NEK1	2.1	5.29777	0.000308531	0.00519927	1.01096	0.831988	0.950921
4968-50	SL008099	Macrophage-capping protein	P40121	4.1	5.26354	0.00181676	0.00964375	1.02372	0.519729	0.883652
7136-107	SL005733	Hemoglobin subunit epsilon	P02100	2.8	5.2259	0.00156179	0.00900267	1.0547	0.026302	0.625916
12392-30	SL019701	ADP-ribosylation factor-like protein 1	P40616	1.5	5.18242	3.2846e-05	0.00330525	0.993156	0.766472	0.927668
9117-4	SL005180	Interleukin-36 gamma	Q9NZH8	2.7	5.1388	0.00300137	0.011864	0.991291	0.430746	0.866164
5001-6	SL001973	Mammaglobin-B	O75556	2.7	5.12446	0.000865972	0.0069793	0.991048	0.82759	0.950056
5723-4	SL007263	Insulin-like 3	P51460	12.6	5.11094	0.0214103	0.0401849	0.987761	0.723975	0.915233
21157-6	SL022072	Hydroxylysine kinase	A2RU49	3.7	5.05392	0.00570875	0.0167622	1.05153	0.306271	0.879842
14663-44	SL020180	E3 ubiquitin-protein ligase RNF8	O76064	4.7	5.03966	0.000896844	0.00712217	0.991816	0.764761	0.92735
14013-11	SL015118	TRAF family member-associated NF-kappa-B activator	Q92844	4.8	5.02321	0.000703977	0.0066383	1.01023	0.441492	0.866259
6424-2	SL017436	Probable inactive ribonuclease-like protein 13	Q5GAN3	1.5	4.99121	0.00639933	0.0178593	0.990974	0.536729	0.886245
13054-87	SL008767	Profilin-2	P35080	4.3	4.98944	0.000333291	0.00519402	1.02249	0.116932	0.780728
9594-30	SL019023	Zinc transporter 5	Q8TAD4	6.6	4.97877	0.000187754	0.0046405	0.944907	0.280052	0.860308
4905-63	SL004814	Coactosin-like protein	Q14019	1.2	4.96776	0.000941578	0.00725654	0.959356	0.555165	0.886151
3758-68	SL003974	Activated Protein C	P04070	2.1	4.96605	0.00142365	0.00869749	1.01643	0.133822	0.784231
8660-33	SL009409	Olfactomedin-like protein 3	Q9NRN5	0.7	4.9614	0.00475982	0.0151232	1.14135	0.0461926	0.701252
22839-23	SL022856	Zinc finger protein 263	O14978	1.4	4.95653	0.0144762	0.0301241	0.933736	0.131322	0.789277
9087-8	SL018837	NHL repeat-containing protein 3	Q5JS37	3.9	4.95284	0.00442188	0.0145143	1.02062	0.177645	0.812024
6371-50	SL007014	Angiopoietin-related protein 7	O43827	1.4	4.91902	0.000419829	0.00543617	1.00393	0.756415	0.926642
12365-108	SL009453	RuvB-like 1	Q9Y265	3.4	4.91867	0.000768008	0.00668708	1.05348	0.0167363	0.601482
9928-125	SL007044	Leukocyte cell-derived chemotaxin 1	O75829	1.4	4.88081	4.53609e-06	0.00532537	0.955197	0.0531072	0.704495
23617-15	SL013282	Huntingtin-interacting protein K	Q9NX55	2.6	4.84898	5.7703e-05	0.00359699	1.03313	0.191642	0.817643
23411-108	SL023483	Paraneoplastic antigen Ma2	Q9UL42	4.4	4.84649	8.11465e-05	0.00371166	1.01446	0.669336	0.904258
10885-36	SL016472	Bombesin receptor-activated protein C6orf89	Q6UWU4	1.5	4.82063	1.83282e-05	0.00307389	1.01114	0.37832	0.871447
14008-22	SL020295	mRNA-decapping enzyme 1A	Q9NPI6	4.2	4.79616	4.38525e-05	0.00343219	1.02763	0.430091	0.865094
25960-15	SL006111	Plastin-3	P13797	4.5	4.79176	0.000700706	0.0066252	1.01596	0.801162	0.939312
25307-8	SL023294	WD repeat-containing protein 18	Q9BV38	11.1	4.74949	0.00240256	0.0108138	0.987371	0.687918	0.907433
13605-16	SL015314	Annexin A10	Q9UJ72	2.9	4.74785	0.00186727	0.00977919	0.980992	0.511803	0.882748
12521-3	SL007230	Cyclin-dependent kinase 4 inhibitor C	P42773	10.1	4.73729	0.000190689	0.00463176	0.934654	0.491174	0.87813
23029-3	SL020960	Endophilin-A3	Q99963	2.3	4.69078	0.00739627	0.0193678	0.957746	0.414392	0.862582
23275-9	SL023512	Sarcospan	Q14714	3.1	4.68658	0.000411214	0.00539403	0.987953	0.923207	0.978641
13501-10	SL020163	Solute carrier family 35 member G2	Q8TBE7	8.4	4.65948	0.0140461	0.0294993	0.988765	0.646591	0.899228
4280-47	SL008865	Proteasome subunit alpha type-2	P25787	5.6	4.65355	0.00837653	0.0208717	0.987069	0.888125	0.96617
21717-44	SL022281	Ubiquitin-conjugating enzyme E2 Q2	Q8WVN8	1.8	4.64342	0.00103839	0.00764308	1.07423	0.445431	0.866028
14685-17	SL003722	RAC-beta serine/threonine-protein kinase	P31751	3.4	4.62686	0.00232609	0.0106952	1.0116	0.800533	0.939356
11547-84	SL019518	Muscle, skeletal receptor tyrosine-protein kinase	O15146	3.5	4.61425	0.00403593	0.0137405	1.05503	0.190643	0.817341
8999-19	SL014788	Carcinoembryonic antigen-related cell adhesion molecule 3	P40198	3.1	4.6096	0.0194611	0.0373526	0.972479	0.463801	0.871204
16803-4	SL008657	Calretinin	P22676	3.2	4.57534	0.00584413	0.0169827	1.05087	0.24341	0.844621
21895-36	SL022648	Interferon lambda-4	K9M1U5	2.3	4.56977	0.000407611	0.00539702	1.01815	0.46041	0.869938
6508-68	SL008357	Secretoglobin family 1D member 2	O95969	3.8	4.56461	0.000801075	0.00683144	0.981814	0.467642	0.873295
21951-32	SL013760	Aryl hydrocarbon receptor nuclear translocator	P27540	3.8	4.56345	0.000436774	0.00556353	0.987367	0.682343	0.908072
2612-5	SL004759	Eukaryotic translation initiation factor 5	P55010	3.3	4.50568	0.00688121	0.0185643	0.94909	0.245772	0.843262
5063-12	SL014188	Natural killer cell receptor 2B4	Q9BZW8	1.5	4.50205	0.00898802	0.0218316	1.00846	0.802582	0.939882
11647-6	SL025866	Frizzled-10:Cytoplasmic domain	Q9ULW2	14	4.4941	0.00863719	0.0212803	0.92702	0.564787	0.887432
20054-28	SL008454	Cytoplasmic aconitate hydratase	P21399	4.4	4.49177	0.00670316	0.0183012	1.06366	0.00860339	0.588372
22588-35	SL021524	Adhesion G protein-coupled receptor B2	O60241	5.4	4.48941	0.0193955	0.0372673	0.985474	0.554187	0.886799
9823-2	SL013732	Dihydrofolate reductase	P00374	1.7	4.45761	0.00337912	0.0125342	0.979088	0.628561	0.896091
12855-16	SL011299	Cas scaffolding protein family member 4	Q9NQ75	4.2	4.44941	0.00136355	0.00853006	1.03262	0.243642	0.844178
13628-58	SL020196	Growth factor receptor-bound protein 14	Q14449	0.9	4.4487	0.000347669	0.00517755	0.889937	0.392972	0.868285
16293-1	SL005255	Somatoliberin	P01286	2.1	4.44789	0.000305875	0.00520431	0.985278	0.419414	0.862082
24895-25	SL023599	F-BAR and double SH3 domains protein 1	Q86WN1	4.1	4.42921	0.00275894	0.0113649	1.08298	0.0336647	0.655067
12530-14	SL005032	Cyclin-dependent kinases regulatory subunit 1	P61024	1.4	4.42329	0.000192642	0.00463129	1.02315	0.0310385	0.637421
5583-62	SL017088	Tyrosine-protein kinase RYK	P34925	2.3	4.42281	2.03358e-05	0.00311403	1.01553	0.423338	0.862595
21512-6	SL012811	ER degradation-enhancing alpha-mannosidase-like 2	Q9BV94	3.9	4.42245	0.000125739	0.00402594	0.970772	0.165476	0.801108
22788-10	SL022858	Sulfotransferase 6B1	Q6IMI4	2.6	4.38733	0.000509794	0.00586763	1.01488	0.30327	0.877664
9835-16	SL006487	Aldehyde dehydrogenase family 1 member A3	P47895	4.2	4.38708	0.00633496	0.0177995	0.983957	0.845564	0.954512
12746-4	SL019898	Cytohesin-4	Q9UIA0	2.4	4.38102	0.000190062	0.00464859	0.943048	0.51397	0.882811
9910-9	SL010961	S-methyl-5'-thioadenosine phosphorylase	Q13126	3.1	4.3783	0.00195727	0.00999058	0.985918	0.714248	0.913594
20592-8	SL008765	Latexin	Q9BS40	1.9	4.37595	0.000719719	0.00660978	0.954028	0.499808	0.880603
14283-12	SL008144	Ras-related protein Rab-14	P61106	3.2	4.36699	0.0113582	0.0256023	1.01649	0.76871	0.927985
10752-8	SL018591	Chromodomain Y-like protein 2	Q8N8U2	5.1	4.36237	0.000493226	0.00579048	1.03503	0.384453	0.871328
11468-15	SL019467	Probable RNA-binding protein 19	Q9Y4C8	3	4.35238	0.0023568	0.0107313	1.02169	0.349018	0.870877
16593-3	SL003820	FAS-associated death domain protein	Q13158	2.4	4.3419	0.00478131	0.015171	1.01495	0.612949	0.892991
23263-9	SL020958	BTB/POZ domain-containing protein KCTD15	Q96SI1	12.4	4.33511	0.00598307	0.0172371	0.945421	0.424962	0.863408
14192-31	SL019930	Phosducin-like protein 2	Q8N4E4	4.3	4.31732	0.000446532	0.00560673	0.99058	0.991866	0.996819
25413-80	SL004257	G antigen 2	Q13066	2.5	4.30551	0.00475194	0.0151186	1.12569	0.00928102	0.57347
10054-3	SL019232	Gigaxonin	Q9H2C0	2.5	4.30304	0.00222963	0.0104564	0.993302	0.569544	0.887777
9834-62	SL007996	Alcohol dehydrogenase 1B	P00325	2.8	4.29564	0.00168317	0.00934299	1.026	0.0660291	0.700466
13103-125	SL009328	Chorionic somatomammotropin hormone	P0DML2 P0DML3	2.4	4.29274	0.000253569	0.0049205	0.956307	0.502237	0.881136
17702-53	SL000606	UDP-glucuronosyltransferase 1-1	P22309	1.6	4.27488	0.00297922	0.0118229	0.97377	0.409273	0.862892
25459-3	SL023704	O-acetyl-ADP-ribose deacetylase MACROD2	A1Z1Q3	3.7	4.24593	8.03817e-05	0.00372506	0.98499	0.812637	0.944434
19323-1	SL013709	Receptor-binding cancer antigen expressed on SiSo cells	O00559	4.6	4.24378	0.00217118	0.0103616	1.02416	0.787782	0.934985
22812-4	SL022898	Trafficking protein particle complex subunit 6B	Q86SZ2	5.6	4.24233	4.00232e-05	0.00327818	1.00526	0.758929	0.926338
13982-33	SL016529	Regulator of G-protein signaling 18	Q9NS28	7.1	4.24034	1.0953e-05	0.00367394	0.929403	0.0632871	0.704256
12363-70	SL015111	Tribbles homolog 2	Q92519	2.8	4.21957	0.00493431	0.0154408	1.00078	0.968577	0.989795
8888-33	SL018720	Small integral membrane protein 9	A6NGZ8	4.7	4.20991	0.00184668	0.00975846	0.985039	0.629818	0.896975
21475-137	SL012990	Thioredoxin-like protein 1	O43396	3.8	4.19356	0.000480748	0.00573964	1.03302	0.278605	0.858859
4910-21	SL004064	Phospholipase A2	P04054	3.6	4.18624	0.00472652	0.015065	1.00977	0.802104	0.93979
22077-46	SL022915	Mitochondrial inner membrane protease ATP23 homolog	Q9Y6H3	0.7	4.18548	0.00011838	0.00402834	1.00544	0.344057	0.870523
25216-8	SL004476	Calgranulin A	P05109	3.4	4.15616	0.00562986	0.0166067	1.07802	0.200963	0.824932
12761-12	SL025796	Amyloid beta A4 precursor protein-binding family B member 2:Phosphotyrosine Interaction Domain 2	Q92870	4.3	4.13838	0.000429782	0.00553452	1.01175	0.797142	0.939131
25493-11	SL023775	Protein FAM221B	A6H8Z2	4.1	4.13815	0.000767254	0.00668878	0.97073	0.346425	0.869334
12461-8	SL013283	NAD-dependent protein deacylase sirtuin-5, mitochondrial	Q9NXA8	4.7	4.12193	0.000195392	0.00458782	0.98874	0.657437	0.902551
3859-50	SL010973	Proteasome subunit alpha type-1	P25786	1.9	4.09777	0.0126585	0.0274273	0.986507	0.236238	0.840861
16597-11	SL013189	Glutaredoxin-related protein 5, mitochondrial	Q86SX6	1.4	4.0942	0.0146909	0.0304003	0.973724	0.383523	0.87062
25292-6	SL012601	Carboxylesterase 3	Q6UWW8	6.4	4.08855	0.0350514	0.0586606	0.911754	0.39602	0.867401
8918-64	SL025854	Protein-tyrosine kinase 2-beta:Focal adhesion targeting domain	Q14289	3.7	4.07954	0.00110515	0.00790325	0.948844	0.281414	0.860365
22770-22	SL022907	Solute carrier family 25 member 38	Q96DW6	4.4	4.07451	0.000286711	0.00509999	1.02407	0.778193	0.931294
16899-59	SL019034	Oxysterol-binding protein-related protein 9	Q96SU4	2.5	4.03837	3.24095e-05	0.0035122	1.00552	0.760516	0.926348
8273-84	SL007540	Interleukin-31 receptor subunit alpha	Q8NI17	1.5	4.02917	0.0022445	0.0104912	1.05119	0.103107	0.754188
22063-20	SL021761	Calpain small subunit 2	Q96L46	2.1	4.0243	0.00210426	0.0102648	0.934297	0.39206	0.867632
22958-6	SL008142	Destrin	P60981	1.6	3.99298	0.000615438	0.00631946	1.03584	0.39524	0.867311
13577-25	SL017896	Splicing factor U2AF 65 kDa subunit	P26368	4	3.93562	0.00108514	0.00783171	1.02895	0.334807	0.872181
8768-4	SL005248	B-cell lymphoma/leukemia 10	O95999	2.6	3.93461	0.0128481	0.0277189	1.03278	0.00619809	0.582125
12831-21	SL015132	Calcineurin B homologous protein 3	Q96BS2	4.1	3.9304	0.001148	0.00801441	1.02389	0.168441	0.803317
22003-4	SL013608	Paraoxonase 2	Q15165	5.5	3.91836	0.000132221	0.00412107	0.93431	0.0279496	0.626996
19257-11	SL010965	Clathrin light chain A	P09496	2.6	3.9171	0.000371582	0.00526644	0.982185	0.234606	0.839717
23407-9	SL023501	S-acyl fatty acid synthase thioesterase, medium chain	Q9NV23	8.5	3.9135	0.00831258	0.020749	0.945815	0.411964	0.86314
13098-93	SL003320	Vascular endothelial growth factor D	O43915	3.6	3.9048	0.0180495	0.0354449	0.996008	0.933536	0.982493
11372-2	SL019425	Zinc finger protein 18	P17022	7.6	3.90075	1.36386e-05	0.00355817	0.951978	0.6078	0.89139
9815-5	SL025967	Rho GTPase-activating protein 1:Cellular retinaldehyde-TRIO domain	Q07960	4	3.89828	0.00866205	0.0213192	0.984726	0.375175	0.871614
21191-24	SL022021	Dual specificity protein phosphatase 21	Q9H596	3.9	3.89505	0.000226267	0.00481518	1.01029	0.787124	0.934835
7182-1	SL006149	Liver carboxylesterase 1	P23141	1.7	3.85398	0.00100535	0.00755783	0.973455	0.573338	0.888579
21329-66	SL022167	Pyridoxal phosphate phosphatase PHOSPHO2	Q8TCD6	3.8	3.84955	0.000311567	0.00518836	1.00773	0.801525	0.939425
11347-9	SL006113	Transaldolase	P37837	7.1	3.84836	0.000361718	0.00516824	0.90061	0.08387	0.735717
14110-200	SL000532	SPARC	P09486	2.5	3.83728	0.000703986	0.00662951	0.987281	0.68444	0.908288
8352-26	SL025985	Sialic acid-binding Ig-like lectin 12:Ig-like C2-type 2 domain, Isoform short	Q96PQ1	2.3	3.82809	0.0134178	0.0285976	0.996545	0.819457	0.947047
11556-19	SL015077	ADP-ribosylation factor GTPase-activating protein 1	Q8N6T3	3.5	3.81735	0.0189916	0.0367924	1.05019	0.33771	0.873605
16551-14	SL019098	Signal transducer and activator of transcription 5B	P51692	6.2	3.81138	0.00553235	0.0164361	0.966847	0.609785	0.892814
13961-18	SL020291	Kinesin-like protein KIF3A	Q9Y496	5.1	3.80389	0.000443783	0.00560216	1.00912	0.879412	0.964437
21526-88	SL009242	Izumo sperm-egg fusion protein 1	Q8IYV9	3.3	3.80038	0.00536631	0.0161127	1.06611	0.264248	0.848774
5526-53	SL004859	Tumor necrosis factor receptor superfamily member 18	Q9Y5U5	1.6	3.79622	0.00117974	0.00807586	0.97995	0.194802	0.821174
22114-4	SL012675	Uncharacterized protein C18orf54	Q8IYD9	2	3.77217	0.000528856	0.00593194	0.984172	0.0853595	0.732365
12386-11	SL012837	Aminopeptidase B	Q9H4A4	4.8	3.75897	0.00213902	0.0103413	1.02525	0.475279	0.875718
12563-2	SL019770	Tumor necrosis factor alpha-induced protein 8	O95379	0.9	3.75572	0.00172181	0.00940191	0.981277	0.475373	0.875432
23212-8	SL018950	Protein EURL homolog	Q9NYK6	3.7	3.74315	0.0129616	0.027921	0.965606	0.14309	0.798043
8901-40	SL004989	14-3-3 protein gamma	P61981	8.8	3.74012	0.000742315	0.0066021	1.01115	0.824353	0.949125
22089-13	SL022871	Protein BTG4	Q9NY30	2.4	3.73789	0.000319217	0.00520502	1.03297	0.122257	0.782887
21658-15	SL008287	Prohibitin-2	Q99623	2.8	3.72211	0.00481212	0.0151934	1.03972	0.0199008	0.591482
19280-29	SL021214	Ubiquitin-conjugating enzyme E2 D3	P61077	2	3.71533	0.000532849	0.00595776	0.944351	0.470249	0.874455
22773-69	SL021585	Succinate dehydrogenase [ubiquinone] iron-sulfur subunit, mitochondrial	P21912	2.7	3.71496	2.05768e-05	0.00308389	1.06156	0.0930424	0.736394
12620-3	SL011301	Septin-11	Q9NVA2	6.7	3.69968	0.00338769	0.0125462	1.0158	0.640363	0.898728
4967-1	SL008177	Complement component 1 Q subcomponent-binding protein, mitochondrial	Q07021	1	3.68434	0.00120847	0.0081381	1.00208	0.87486	0.962442
17403-14	SL006190	Short/branched chain specific acyl-CoA dehydrogenase, mitochondrial	P45954	5.3	3.65662	7.75525e-05	0.00376745	0.984977	0.316431	0.87996
6324-11	SL012757	Deoxyribonuclease-1-like 2	Q92874	3.4	3.64932	0.000201474	0.00465305	1.00613	0.929999	0.981116
14670-1	SL020187	Ski-like protein	P12757	7.1	3.64228	0.000269016	0.00493476	0.969708	0.480204	0.874497
22989-24	SL021281	Protein lin-7 homolog A	O14910	3.6	3.64212	0.0010361	0.00764221	0.988471	0.581598	0.889058
12730-3	SL006986	Kinetochore protein NDC80 homolog	O14777	4.4	3.63698	0.00058551	0.00616493	0.976155	0.735911	0.920084
11120-49	SL019329	N-acetyltransferase 14	Q8WUY8	4.5	3.63462	0.000581252	0.00613843	0.982643	0.701137	0.908203
18842-24	SL014870	Ubiquitin-conjugating enzyme E2 D2	P62837	1.9	3.61895	0.0014167	0.00869271	0.889588	0.272453	0.856385
20522-2	SL018781	Interleukin-1 receptor accessory protein-like 1	Q9NZN1	3	3.60401	0.000235998	0.00479069	0.960776	0.170393	0.808248
24409-2	SL012706	Retinol dehydrogenase 13	Q8NBN7	2.3	3.59906	1.75556e-05	0.00309154	1.04621	0.067513	0.705581
10647-18	SL017894	Activating signal cointegrator 1 complex subunit 1	Q8N9N2	3.1	3.59212	0.00851919	0.0210854	0.97427	0.634948	0.897206
6990-44	SL017996	Stromal cell-derived factor 2-like protein 1	Q9HCN8	3	3.57859	0.00461929	0.0148373	1.01122	0.478001	0.875009
11364-18	SL019424	Mitofusin-1	Q8IWA4	1.8	3.57273	0.00130026	0.00838737	1.01792	0.151099	0.80267
21370-45	SL022228	Spindle and kinetochore-associated protein 1	Q96BD8	7.8	3.56911	0.000119665	0.00401392	0.945805	0.308034	0.878101
11649-3	SL019547	Stromal membrane-associated protein 1	Q8IYB5	4.8	3.56553	0.00570114	0.0167538	1.00328	0.810443	0.943441
8418-30	SL002723	Catenin beta-1	P35222	3.8	3.55041	0.00071597	0.00660982	0.886734	0.06544	0.704831
24441-7	SL014910	Nuclear cap-binding protein subunit 1	Q09161	2.4	3.54425	0.00106215	0.0077132	0.9502	0.524763	0.886647
18277-28	SL020910	TP53-regulated inhibitor of apoptosis 1	O43715	1.9	3.5357	0.0002149	0.00479036	0.990918	0.731331	0.91729
19255-124	SL006746	NTF2-related export protein 2	Q9NPJ8	3.3	3.53473	0.00371368	0.0131255	0.996568	0.851987	0.95518
25073-13	SL023205	Ubiquitin conjugation factor E4 A	Q14139	3.8	3.53185	0.00168371	0.00933863	0.974749	0.505345	0.881102
20067-26	SL004728	Factor seven-activating protease	Q14520	4.8	3.49901	0.00115385	0.00803138	0.99493	0.789309	0.935851
12655-30	SL010994	Beta-soluble NSF attachment protein	Q9H115	3	3.49891	0.000106415	0.00386386	0.996786	0.948391	0.986484
18385-4	SL016384	26S proteasome non-ATPase regulatory subunit 10	O75832	2.1	3.49811	0.00494557	0.0154623	1.01123	0.161099	0.804809
13119-26	SL004467	Protein Z-dependent protease inhibitor	Q9UK55	1.1	3.49217	0.000729018	0.00660901	1.0853	0.199285	0.825257
13062-4	SL016378	Glia maturation factor gamma	O60234	4.9	3.47126	0.00369589	0.0130955	1.01915	0.390744	0.86854
14254-27	SL019925	Tyrosine-protein phosphatase non-receptor type 4	P29074	2.6	3.46618	0.00100848	0.0075411	0.992907	0.9249	0.979109
9735-44	SL019066	T-cell surface protein tactile	P40200	1.9	3.4541	0.00055643	0.0060486	1.03379	0.635514	0.897465
9789-52	SL005755	Nesprin-2	Q8WXH0	2.1	3.44366	0.000731942	0.00661849	1.03971	0.269549	0.854887
21160-4	SL011283	Charged multivesicular body protein 6	Q96FZ7	6.2	3.42499	0.00160547	0.00912746	1.02825	0.632957	0.897093
3388-58	SL010510	Serine/threonine-protein kinase PAK 5	Q9P286	6.5	3.42449	0.0250266	0.0452019	0.974916	0.826928	0.949915
17205-21	SL021017	Ras-related protein Rab-5A	P20339	7.1	3.41605	0.00377549	0.013218	0.997594	0.878841	0.964411
21624-64	SL022142	NF-kappa-B inhibitor-interacting Ras-like protein 2	Q9NYR9	4.2	3.41094	0.000510014	0.00586058	1.00288	0.856551	0.956947
23022-5	SL002794	Rab GDP dissociation inhibitor alpha	P31150	2.2	3.41061	0.000125228	0.00404636	1.00499	0.618988	0.894023
19631-13	SL014330	Kininostatin	P01042	7.7	3.40466	0.0128708	0.0277592	0.994531	0.655153	0.902581
5879-51	SL009207	Dynactin subunit 2	Q13561	1.6	3.39277	0.0208352	0.0394524	0.959464	0.482563	0.87585
20932-10	SL021975	Coiled-coil domain-containing protein 69	A6NI79	3.1	3.38818	0.00153493	0.00896521	0.96441	0.415306	0.862701
21379-30	SL021883	Ethanolamine kinase 2	Q9NVF9	1.2	3.38729	0.0031522	0.0121334	0.981147	0.69612	0.907713
23020-18	SL005549	Regulator of G-protein signaling 4	P49798	9.4	3.38301	0.00211138	0.0102711	0.890384	0.460291	0.870179
22817-126	SL022764	E3 ubiquitin-protein ligase TRIM9	Q9C026	3.5	3.36187	0.000418126	0.0054341	0.916021	0.365823	0.871443
21679-16	SL007676	Cadherin-20	Q9HBT6	3.3	3.35158	0.000423397	0.00546228	0.968424	0.141201	0.792527
17804-102	SL008550	Pyridoxine-5'-phosphate oxidase	Q9NVS9	1.6	3.33294	0.0100758	0.0235091	0.977954	0.678097	0.908083
23253-5	SL023504	Catechol O-methyltransferase domain-containing protein 1	Q86VU5	2.4	3.3298	0.00801593	0.0203328	0.963932	0.438989	0.866416
12634-79	SL025804	Breast cancer anti-estrogen resistance protein 3:Guanine Nucleotide Exchange Factor Domain	O75815	1.5	3.29969	0.00126851	0.00832746	0.965747	0.12423	0.784117
11571-75	SL025943	NKG2-E type II integral membrane protein:Isoform E, Extracellular domain	Q07444	3.3	3.29492	0.000163507	0.00434621	1.02902	0.442448	0.865724
24443-8	SL021011	Mortality factor 4-like protein 2	Q15014	1.9	3.29374	0.000389277	0.0053244	0.981437	0.627242	0.896024
23373-77	SL023674	Diphthine methyl ester synthase	Q9H2P9	8.1	3.29236	0.00134265	0.00849739	0.900805	0.4002	0.865256
5345-51	SL006675	Cytoskeleton-associated protein 2	Q8WWK9	9.7	3.28681	0.0014744	0.00885396	0.99693	0.79222	0.937252
24971-2	SL011316	Phosphatidylinositide phosphatase SAC2	Q9Y2H2	0.8	3.28546	0.000109158	0.00390311	1.00817	0.876928	0.963663
5260-80	SL007181	Non-receptor tyrosine-protein kinase TYK2	P29597	3.1	3.28426	0.00232826	0.0106912	1.00032	0.971969	0.991391
22833-74	SL022862	Zinc finger CCHC domain-containing protein 18	P0CG32	3	3.28122	0.000121039	0.0040217	0.945668	0.325385	0.872815
23601-43	SL023533	Acyl-coenzyme A thioesterase 12	Q8WYK0	2	3.27541	0.000860634	0.00696817	1.01047	0.755897	0.926651
20457-13	SL021989	Cytochrome c oxidase assembly factor 4 homolog, mitochondrial	Q9NYJ1	2.4	3.26535	0.00064531	0.00646595	1.01897	0.307738	0.878325
4880-21	SL007756	Growth/differentiation factor 2	Q9UK05	4.4	3.24897	0.0148797	0.030656	1.06071	0.142782	0.796952
17505-125	SL019672	N-acetylated-alpha-linked acidic dipeptidase-like protein	Q9UQQ1	10.4	3.24672	0.00195912	0.00998558	0.915403	0.454209	0.867764
7124-18	SL005150	Interleukin-21	Q9HBE4	1.9	3.24535	0.002473	0.0109628	1.00697	0.910165	0.972426
20436-93	SL022264	Tubulin polyglutamylase complex subunit 2	Q68CL5	1.2	3.24259	0.0015338	0.00897352	0.97541	0.459542	0.870164
24253-5	SL023447	Eukaryotic peptide chain release factor GTP-binding subunit ERF3B	Q8IYD1	4.2	3.23419	0.000159018	0.00435845	0.950154	0.483181	0.875843
14144-3	SL019979	Histone H2A type 3	Q7L7L0	7.4	3.23212	0.0164811	0.0331315	0.976281	0.68377	0.908426
23669-20	SL023277	Glutamine--fructose-6-phosphate aminotransferase [isomerizing] 2	O94808	2	3.22493	0.000967869	0.00737843	0.916863	0.378419	0.871107
6406-3	SL017423	Normal mucosa of esophagus-specific gene 1 protein	Q9C002	3.5	3.21752	0.000379703	0.00531735	1.05656	0.0296623	0.640924
9963-19	SL019221	Protocadherin beta-10	Q9UN67	2.4	3.21045	0.0057164	0.0167637	1.01812	0.0658369	0.70266
7071-23	SL017953	Endoplasmic reticulum mannosyl-oligosaccharide 1,2-alpha-mannosidase	Q9UKM7	2	3.20377	0.000504443	0.00585387	0.99116	0.367252	0.872192
4925-54	SL000523	Collagenase 3	P45452	3	3.20334	0.000195114	0.00461201	0.999919	0.87049	0.960785
7766-25	SL018241	Zona pellucida sperm-binding protein 4	Q12836	1.6	3.1957	0.000570592	0.00607137	0.982712	0.589698	0.889091
11258-41	SL004569	Mucosal addressin cell adhesion molecule 1	Q13477	2.1	3.19362	0.0020256	0.0100979	0.966616	0.574958	0.889525
19190-4	SL014590	Ubiquitin/ISG15-conjugating enzyme E2 L6	O14933	7.6	3.18815	0.02442	0.0443909	1.04777	0.125963	0.787298
4900-8	SL000313	C3a anaphylatoxin	P01024	7.9	3.18104	0.000391008	0.00532739	0.997046	0.83624	0.950229
19639-53	SL011501	Islet amyloid polypeptide	P10997	3.8	3.17785	5.68343e-05	0.00363946	1.00164	0.987275	0.996042
18190-15	SL007302	Caspase recruitment domain-containing protein 18	P57730	9.7	3.17459	0.000894351	0.00711039	0.925323	0.493695	0.877735
21555-17	SL012477	Protein FAM3A	P98173	2.5	3.17417	0.00065364	0.00647572	0.972007	0.345536	0.870203
6563-78	SL000451	Heat shock 70 kDa protein 1A	P0DMV8	2.9	3.17107	0.000344668	0.00517663	0.982765	0.468301	0.873138
23524-2	SL023430	Protein N-terminal asparagine amidohydrolase	Q96AB6	4.9	3.17015	9.75846e-05	0.00384015	0.94936	0.181365	0.815273
24904-121	SL023600	Syntaxin-binding protein 4	Q6ZWJ1	4.4	3.16893	2.89527e-05	0.00345665	0.960717	0.449148	0.866556
22142-4	SL022821	Putative protein N-methyltransferase FAM86B1	Q8N7N1	0.6	3.16272	0.00351951	0.0127528	1.01257	0.128539	0.79077
12807-89	SL019940	Rho GTPase-activating protein 30	Q7Z6I6	2.8	3.15167	0.00232421	0.0106935	0.964927	0.593575	0.890742
4479-14	SL000308	Plasma protease C1 inhibitor	P05155	3	3.15123	0.000318701	0.00520866	1.05566	0.380247	0.871043
13991-47	SL020285	Eukaryotic translation initiation factor 4 gamma 3	O43432	2.1	3.13828	8.74979e-05	0.00373536	0.979711	0.636212	0.897193
12436-84	SL005847	Glutathione S-transferase omega-1	P78417	3.2	3.13612	0.00131333	0.00841012	0.938525	0.265364	0.848105
13587-10	SL005989	Rac GTPase-activating protein 1	Q9H0H5	4.4	3.13033	0.0194799	0.0373581	0.996727	0.759803	0.926121
7717-95	SL013741	Cystic fibrosis transmembrane conductance regulator	P13569	3.5	3.12275	0.000214654	0.00480006	1.02801	0.210254	0.832037
17770-42	SL020938	ER membrane protein complex subunit 8	O43402	4.3	3.11839	0.000254389	0.00492285	1.04455	0.147906	0.80266
17384-110	SL008016	ATP-dependent 6-phosphofructokinase, muscle type	P08237	6.1	3.1121	0.00327351	0.0123111	1.02845	0.215703	0.834382
10748-216	SL018468	Protocadherin beta-2	Q9Y5E7	7.6	3.10262	0.000140523	0.00426656	0.938214	0.291013	0.865299
23310-51	SL023322	Ras-related protein Rab-38	P57729	2.9	3.09673	0.00138588	0.00856325	1.00376	0.890567	0.966886
9086-95	SL001973	Mammaglobin-B	O75556	2.5	3.08659	0.000118892	0.00402631	1.01204	0.533509	0.886748
13067-5	SL009424	cGMP-dependent protein kinase 1, beta isozyme	Q13976	2.7	3.08075	0.00114798	0.00802218	1.04182	0.146814	0.803542
8280-238	SL000616	Vitronectin	P04004	3.8	3.07073	0.00402981	0.0137329	1.02951	0.572949	0.888954
18407-36	SL021355	ADP-ribosylation factor-like protein 2-binding protein	Q9Y2Y0	3.7	3.06398	0.00184722	0.009754	1.01219	0.111595	0.773699
12529-32	SL019753	Inactive peptidyl-prolyl cis-trans isomerase FKBP6	O75344	1.8	3.06225	0.00404251	0.0137363	1.00785	0.733693	0.91878
9800-20	SL007991	NADH dehydrogenase [ubiquinone] 1 beta subcomplex subunit 8, mitochondrial	O95169	3.4	3.05933	0.0110455	0.0250901	1.04151	0.0281617	0.625777
22009-1	SL014650	Protein phosphatase 1B	O75688	1.6	3.0556	0.00204448	0.0101418	0.940871	0.386944	0.868589
8405-108	SL025785	Disintegrin and metalloproteinase domain-containing protein 10:Extracellular domain	O14672	3.5	3.04733	0.00235086	0.0107181	1.00297	0.912252	0.973621
25087-11	SL023578	Dystrobrevin alpha	Q9Y4J8	4	3.04571	0.000209556	0.00476165	0.976186	0.681759	0.908496
23622-128	SL023327	SOSS complex subunit C	Q9NRY2	2.9	3.02889	0.00252579	0.011037	1.10573	0.0167369	0.598451
21655-18	SL022044	LisH domain-containing protein FOPNL	Q96NB1	3.3	3.02857	0.00102655	0.00762768	1.00837	0.862915	0.95949
11433-11	SL019456	Tectonic-2	Q96GX1	2.4	3.02716	0.000712592	0.00659592	1.00835	0.0237813	0.606941
25481-66	SL019444	Ataxin-10	Q9UBB4	9.1	3.02678	0.00123102	0.00821921	0.971092	0.543731	0.885559
25054-15	SL023173	Pre-mRNA-processing factor 19	Q9UMS4	2.7	3.02575	0.000194399	0.00462618	0.961122	0.0807361	0.724465
5383-14	SL004671	Tumor necrosis factor receptor superfamily member 13C	Q96RJ3	4	3.0244	0.00286672	0.0115787	1.00506	0.866631	0.960439
21308-44	SL021945	Dehydrogenase/reductase SDR family member 4	Q9BTZ2	2.1	3.02332	0.000225328	0.00482435	0.951582	0.298245	0.871717
6520-87	SL007091	Matrix Gla protein	P08493	2.7	3.02309	0.000520884	0.00588942	1.11845	0.191219	0.817816
18907-97	SL007235	Killer cell immunoglobulin-like receptor 3DL1	P43629	4.3	3.01631	0.00726568	0.019154	0.951417	0.166371	0.799945
21521-17	SL022485	Tryptophan 5-hydroxylase 1	P17752	2.3	3.00943	0.000327897	0.00517872	1.0164	0.405477	0.863155
15383-200	SL004700	Endothelin-3	P14138	4.1	3.00573	0.000208365	0.00474991	1.01533	0.584679	0.888944
17704-74	SL011275	Heat shock protein 105 kDa	Q92598	2.5	2.9997	0.00026268	0.00493418	0.982622	0.242543	0.845361
10447-18	SL018138	Polyadenylate-binding protein 3	Q9H361	4.3	2.99286	0.00263002	0.0111939	1.05924	0.00418366	0.601423
7625-27	SL008071	14-3-3 protein theta	P27348	4.3	2.99074	0.0286121	0.0500357	0.954634	0.492015	0.878741
12046-51	SL011216	TAR DNA-binding protein 43	Q13148	4.1	2.97956	0.00201922	0.0101019	1.0455	0.275383	0.857939
2752-62	SL004329	Growth/differentiation factor 5	P43026	7.6	2.97541	0.00553714	0.0164364	1.14536	0.140308	0.791928
19317-114	SL000549	Prostatic acid phosphatase	P15309	1.9	2.97463	0.00523109	0.0159238	0.954054	0.0861867	0.734098
16591-71	SL012820	Acidic mammalian chitinase	Q9BZP6	3.8	2.97056	1.90595e-05	0.00305126	0.974476	0.6064	0.891378
24494-67	SL023680	Katanin p60 ATPase-containing subunit A-like 1	Q9BW62	3.5	2.97021	0.000254702	0.0049154	1.04103	0.196084	0.821174
21112-6	SL022125	Myosin regulatory light chain 2, skeletal muscle isoform	Q96A32	6	2.96853	0.00162776	0.00919485	0.973723	0.057841	0.707347
13652-2	SL020197	TOM1-like protein 1	O75674	2.6	2.96799	0.00127933	0.00835178	0.983351	0.435921	0.866429
22811-5	SL022895	Translation machinery-associated protein 16	Q96EY4	1.9	2.96686	0.00033821	0.00520164	0.986235	0.362312	0.872819
10496-11	SL009322	Calcium-activated chloride channel regulator 1	A8K7I4	3.7	2.96466	5.58036e-05	0.00363963	1.04135	0.152577	0.802055
10064-12	SL011550	Putative hydrolase RBBP9	O75884	2.8	2.96154	0.000709832	0.00657902	0.965506	0.527298	0.887736
23162-36	SL021293	Mitogen-activated protein kinase kinase kinase 10	Q02779	1.7	2.95187	0.000291543	0.00512127	0.986496	0.449768	0.86633
21510-24	SL014779	G protein-coupled receptor kinase 5	P34947	5.1	2.947	0.0318343	0.0543351	0.982682	0.71944	0.914258
11243-90	SL019357	Adhesion G-protein coupled receptor F1	Q5T601	0.8	2.9437	0.00125609	0.00828455	1.01731	0.122831	0.780886
10085-25	SL001714	Steroidogenic acute regulatory protein, mitochondrial	P49675	2.2	2.94182	0.00251816	0.0110379	0.99545	0.827948	0.950002
9951-36	SL025856	F-box/LRR-repeat protein 4:Leucine-rich repeats 2 and 3	Q9UKA2	3.3	2.93277	0.00017043	0.00446287	1.0397	0.0794039	0.724509
23410-46	SL023197	Eukaryotic translation initiation factor 3 subunit M	Q7L2H7	2.7	2.93267	0.00034284	0.00517123	1.03583	0.282838	0.860611
9947-22	SL019213	DNA topoisomerase 2-binding protein 1	Q92547	1.7	2.93024	0.0094815	0.0225939	1.01013	0.536145	0.885695
7208-60	SL018111	Alpha-1,3-mannosyl-glycoprotein 4-beta-N-acetylglucosaminyltransferase C	Q9UBM8	1.7	2.92402	0.00584766	0.016986	0.987334	0.475898	0.874797
6357-83	SL009332	Chymotrypsin-like elastase family member 3B	P08861	3.4	2.91236	0.0020715	0.0101826	0.99497	0.422436	0.862254
6553-68	SL017495	Cilia- and flagella-associated protein 45	Q9UL16	2.7	2.91082	0.00880246	0.0215144	1.0348	0.0676452	0.704871
23322-2	SL023527	Musculin	O60682	12	2.91056	0.00047693	0.00573293	1.07435	0.174439	0.810521
12417-46	SL019708	EKC/KEOPS complex subunit TPRKB	Q9Y3C4	5.8	2.90777	0.00191943	0.00989784	0.917807	0.341497	0.874094
13073-14	SL019559	Acidic leucine-rich nuclear phosphoprotein 32 family member A	P39687	3.1	2.9069	9.9496e-05	0.00385082	0.971536	0.51181	0.882543
22795-17	SL022910	Transcriptional adapter 2-alpha	O75478	3.7	2.89936	0.00207378	0.0101796	0.997664	0.974725	0.992622
22485-1	SL022883	BTB/POZ domain-containing protein KCTD7	Q96MP8	2.5	2.88894	0.000151356	0.00429901	1.04175	0.167486	0.801477
16760-2	SL005186	Interleukin-26	Q9NPH9	5.6	2.8844	0.000100435	0.0038449	1.05258	0.445108	0.865878
13712-104	SL004298	Granzyme A	P12544	4.9	2.87668	0.00272864	0.0113262	0.953323	0.0844847	0.736523
19617-5	SL005407	Prostaglandin reductase 1	Q14914	5.5	2.8748	0.0256003	0.0459553	0.982891	0.520824	0.884021
18864-7	SL006480	Trypsin-3	P35030	1.9	2.87098	0.0056694	0.0167023	0.961983	0.518379	0.884131
12888-18	SL012382	Histone deacetylase complex subunit SAP30	O75446	3.2	2.87081	0.00644049	0.0179174	1.04831	0.277554	0.859004
23679-43	SL023315	Sister chromatid cohesion protein DCC1	Q9BVC3	2.2	2.86636	0.00056779	0.00605987	0.962758	0.108337	0.766963
23404-16	SL013879	Mitotic spindle assembly checkpoint protein MAD2B	Q9UI95	6.4	2.86135	0.000415572	0.00541089	0.946977	0.419017	0.862019
12532-28	SL013788	Ubiquitin-conjugating enzyme E2 R1	P49427	3.3	2.86078	6.93082e-05	0.00364333	1.00498	0.575149	0.888648
11160-56	SL019335	RING finger protein 122	Q9H9V4	3	2.85986	0.00119403	0.00809503	0.968707	0.410535	0.863484
14100-63	SL007929	Complement C1q subcomponent subunit C	P02747	3.9	2.85613	0.0237996	0.043612	1.06825	0.187723	0.814235
16308-14	SL008978	B- and T-lymphocyte attenuator	Q7Z6A9	11.6	2.8406	0.00124313	0.00825316	0.934331	0.630557	0.896397
15395-15	SL005254	Glutathione S-transferase Mu 1	P09488	1.2	2.84057	0.00318258	0.0121573	0.977304	0.420572	0.860443
24951-3	SL023253	Protein VAC14 homolog	Q08AM6	3.1	2.83531	3.90874e-05	0.0033577	0.991072	0.709251	0.911007
12627-97	SL019821	Ubiquitin-like modifier-activating enzyme ATG7	O95352	4.2	2.83071	0.000770957	0.00667973	0.975817	0.234692	0.8396
15448-47	SL018151	Sequestosome-1	Q13501	2.4	2.82775	0.00218455	0.0104113	0.976812	0.0635792	0.705279
21152-25	SL022038	Eyes absent homolog 2	O00167	2.9	2.82566	0.006783	0.0184477	0.984924	0.719535	0.914214
12632-14	SL019805	Arylamine N-acetyltransferase 1	P18440	6.8	2.82353	0.0197988	0.0378359	1.04794	0.26408	0.849011
11494-4	SL019480	RNA polymerase II elongation factor ELL2	O00472	2.2	2.82036	2.81156e-05	0.00341459	0.999036	0.929834	0.981236
2972-57	SL004078	Bone morphogenetic protein 7	P18075	3.7	2.81978	0.000270784	0.00494146	1.00723	0.694437	0.907366
22826-2	SL022956	Von Hippel-Lindau-like protein	Q6RSH7	7	2.81746	7.16985e-05	0.00368645	0.996655	0.934175	0.982872
14229-5	SL019900	Adenylyltransferase and sulfurtransferase MOCS3	O95396	14.3	2.81412	0.00042316	0.00546924	0.899084	0.436461	0.866282
21133-33	SL021986	Cx9C motif-containing protein 4	P56277	3.1	2.81345	0.0115539	0.0258779	1.03006	0.171378	0.809107
22098-10	SL022876	Cyclin-Y-like protein 1	Q8N7R7	3.2	2.81327	0.000168702	0.00443409	1.26281	0.403787	0.865046
11157-35	SL000451	Heat shock 70 kDa protein 1A	P0DMV8	2.2	2.8127	0.000867146	0.00697281	1.03104	0.0200405	0.59065
8759-29	SL002622	Lactosylceramide 4-alpha-galactosyltransferase	Q9NPC4	3.7	2.81265	0.00276728	0.0113859	1.01296	0.722183	0.914609
22414-127	SL022663	Serine/threonine-protein kinase tousled-like 1	Q9UKI8	4	2.8064	0.00166148	0.00926641	0.957246	0.0058363	0.570985
24651-1	SL016462	Reticulon-1	Q16799	3.7	2.80462	0.00111709	0.00790041	1.02712	0.35903	0.872374
16616-137	SL007119	Beta-enolase	P13929	1.7	2.79968	0.0449053	0.0714348	1.04679	0.396789	0.86532
12881-17	SL019970	Retinol dehydrogenase 16	O75452	1.9	2.79806	0.000365097	0.00520596	1.02257	0.00634589	0.588164
8220-15	SL018432	Uncharacterized protein C10orf35	Q96D05	5.2	2.78967	0.00518932	0.0158859	1.09156	0.0776439	0.726326
8488-33	SL000542	Integrin alpha-IIb: beta-3 complex	P08514 P05106	2.7	2.78448	0.00766344	0.0197951	0.971455	0.317047	0.879243
23271-20	SL023213	3-beta-hydroxysteroid-Delta(8),Delta(7)-isomerase	Q15125	7	2.77389	0.0032968	0.0123656	0.905441	0.228122	0.841305
5023-23	SL009792	Adenylosuccinate lyase	P30566	5.3	2.77081	0.00891202	0.0216994	1.04643	0.896415	0.967717
8932-1	SL014128	Ectonucleoside triphosphate diphosphohydrolase 6	O75354	1.5	2.76993	0.000528991	0.00592402	0.959612	0.385772	0.870397
18205-123	SL011949	Melanoma-associated antigen 6	P43360	4.5	2.76509	0.000765389	0.00668079	0.964673	0.529959	0.886495
18927-14	SL012569	Retinoic acid early transcript 1G protein	Q6H3X3	6.9	2.75754	0.00373242	0.0131456	0.94632	0.469776	0.873806
17515-6	SL009344	Heat shock 70 kDa protein 13	P48723	3.8	2.75648	0.00118408	0.00808204	1.02878	0.339976	0.873055
23557-110	SL008642	F-actin-capping protein subunit beta	P47756	2.4	2.75396	0.00074945	0.00660717	0.985431	0.0760092	0.724504
16302-11	SL010290	BPI fold-containing family A member 2	Q96DR5	7.7	2.75305	0.00100943	0.00753219	1.04302	0.534444	0.88621
5384-67	SL016130	Transcription factor IIIB 90 kDa subunit	Q92994	8.8	2.7523	0.000236319	0.00478342	0.935598	0.568648	0.88815
12460-18	SL008613	Proteasome subunit alpha type-7	O14818	3.2	2.75224	0.02532	0.0455566	0.982765	0.833515	0.951123
22991-9	SL011949	Melanoma-associated antigen 6	P43360	1.8	2.74698	1.40183e-05	0.00340499	1.03798	0.171842	0.809668
20542-47	SL007189	Calcitonin receptor	P30988	2.6	2.74629	0.000774071	0.00668206	0.999096	0.962491	0.988595
20195-13	SL013517	Interferon-induced helicase C domain-containing protein 1	Q9BYX4	2.5	2.74575	0.00163848	0.00922577	1.01584	0.366428	0.872295
14186-13	SL019795	E3 ubiquitin-protein ligase rififylin	Q8WZ73	4.2	2.74519	0.00123947	0.00823661	1.03223	0.257554	0.850145
23385-18	SL023439	Cytosolic arginine sensor for mTORC1 subunit 1	Q8WTX7	4.8	2.74371	5.80644e-05	0.00352591	0.99326	0.833115	0.951437
12457-10	SL019711	1,2-dihydroxy-3-keto-5-methylthiopentene dioxygenase	Q9BV57	2.6	2.74285	7.95537e-05	0.00376092	1.02644	0.978905	0.993288
21876-266	SL022168	PRKCA-binding protein	Q9NRD5	2	2.7398	0.00074297	0.00659128	1.01851	0.350151	0.872159
23007-8	SL006467	Junction plakoglobin	P14923	10.5	2.73271	7.09048e-05	0.00367245	0.977625	0.885037	0.965495
25912-131	SL004598	FK506 binding protein 1A	P62942	4.4	2.7313	0.00149504	0.00889445	0.999531	0.600007	0.890342
4707-50	SL005796	14-3-3 protein eta	Q04917	8.3	2.72855	0.000805761	0.00683006	1.07103	0.116225	0.779703
2823-7	SL004704	COMM domain-containing protein 7	Q86VX2	2.5	2.72693	3.90663e-05	0.00339732	0.976338	0.611126	0.893291
22468-54	SL005850	Histone H2A type 1	P0C0S8	4.1	2.72655	0.00266919	0.0112585	0.999775	0.771303	0.929364
9388-18	SL017468	Methylmalonyl-CoA epimerase, mitochondrial	Q96PE7	4.1	2.72308	0.000823666	0.00684995	1.02586	0.350169	0.871894
21373-8	SL022196	Queuine tRNA-ribosyltransferase subunit QTRTD1	Q9H974	7.5	2.72266	0.00330975	0.0123944	0.945518	0.573056	0.888925
25499-37	SL023266	Phospholipase DDHD2	O94830	3.8	2.72032	0.00520536	0.0159143	0.933463	0.320331	0.875937
9335-28	SL017397	Pregnancy-specific beta-1-glycoprotein 9	Q00887	2.6	2.71892	0.00200316	0.0100787	0.981312	0.179352	0.814019
21863-11	SL022147	Cytosolic Fe-S cluster assembly factor NUBP2	Q9Y5Y2	4	2.70662	0.00200493	0.0100805	0.977902	0.513146	0.882256
9068-17	SL018805	Janus kinase and microtubule-interacting protein 3	Q5VZ66	1.5	2.70266	0.00215623	0.0103393	0.994333	0.482768	0.875771
25236-11	SL023638	Methyltransferase-like 26	Q96S19	3.5	2.6977	0.00479142	0.0151621	0.978681	0.97187	0.991578
23621-326	SL023325	Mitochondrial import inner membrane translocase subunit Tim13	Q9Y5L4	7.8	2.69006	0.000847773	0.00692774	1.06365	0.393968	0.866411
21450-333	SL025814	Caspase-10:region 2	Q92851	2.1	2.68823	7.20253e-05	0.00364997	0.998062	0.835187	0.950566
25889-108	SL004390	Absent in melanoma 2	O14862	2.6	2.68324	0.000292349	0.00512266	1.01157	0.611746	0.892901
18909-11	SL019371	Exosome complex component RRP43	Q96B26	2.8	2.68101	9.67367e-05	0.00387167	0.976605	0.382456	0.870724
17775-8	SL011308	Transgelin-3	Q9UI15	1.6	2.67819	0.000252857	0.00492024	1.01497	0.527412	0.887715
9201-13	SL004811	Transgelin-2	P37802	3	2.67779	0.00685882	0.0185394	0.988727	0.71028	0.911498
23280-9	SL023285	Akirin-2	Q53H80	1.9	2.6755	0.0021491	0.0103262	0.987732	0.500562	0.88083
12742-160	SL019870	Transmembrane protein 8B	A6NDV4	2.9	2.67545	1.33512e-05	0.00361715	1.01463	0.425974	0.86372
15465-79	SL012684	Protein canopy homolog 4	Q8N129	7.8	2.67524	0.000687348	0.00658732	1.12471	0.10275	0.755499
5468-67	SL011068	Interleukin-17 receptor C	Q8NAC3	2	2.67482	0.000192718	0.00461737	0.970721	0.0192632	0.603068
23337-54	SL023493	BTB/POZ domain-containing adapter for CUL3-mediated RhoA degradation protein 3	Q9H3F6	1.5	2.67267	0.015065	0.03092	0.974245	0.477269	0.875034
25103-45	SL023757	Vacuolar protein sorting-associated protein 53 homolog	Q5VIR6	4.3	2.67259	0.000174765	0.00447652	1.03271	0.287237	0.86392
25501-128	SL023251	Cytokine-dependent hematopoietic cell linker	Q7Z7G1	3.6	2.66626	0.00777236	0.0199521	0.976561	0.248735	0.847239
23675-16	SL023376	Centrosomal protein of 76 kDa	Q8TAP6	11.3	2.66386	5.93699e-05	0.0035143	0.936642	0.537022	0.886313
22813-5	SL021513	TPT1-like protein	Q56UQ5	9.8	2.65811	0.00190985	0.00988463	0.947349	0.643523	0.90083
10048-7	SL011998	Core-binding factor subunit beta	Q13951	1.6	2.6533	4.722e-05	0.00346477	1.0096	0.595048	0.890486
10938-13	SL003442	Lymphocyte function-associated antigen 3	P19256	5.5	2.65295	0.000784274	0.00676184	0.962933	0.369346	0.873925
9196-8	SL005166	Galectin-7	P47929	3.6	2.64625	0.000323854	0.00520828	1.00907	0.809502	0.942969
11416-23	SL025857	F-box/LRR-repeat protein 4:Leucine-rich repeats 4 and 5	Q9UKA2	3	2.64441	0.000922079	0.0072168	0.973973	0.651235	0.901061
21653-205	SL022289	Ubiquitin-related modifier 1	Q9BTM9	5.6	2.64162	0.00319005	0.0121661	0.894848	0.352727	0.87271
22152-162	SL022834	Polypeptide N-acetylgalactosaminyltransferase 9	Q9HCQ5	1.5	2.63379	0.000147266	0.00434033	0.971127	0.245117	0.84307
21750-25	SL021847	Ubiquitin carboxyl-terminal hydrolase BAP1	Q92560	2.9	2.62749	0.00764784	0.0197693	1.02012	0.486292	0.877419
11449-22	SL008129	F-actin-capping protein subunit alpha-1	P52907	5.2	2.62475	3.79749e-05	0.00347396	0.958236	0.187094	0.815022
14689-3	SL011207	Protein SEC13 homolog	P55735	1.5	2.62394	0.00919767	0.0221726	1.03383	0.419337	0.862425
10011-65	SL019246	Inositol polyphosphate 5-phosphatase OCRL-1	Q01968	10.1	2.62314	1.69094e-05	0.00313447	0.961732	0.598134	0.890564
6276-16	SL005252	Furin	P09958	2	2.62009	0.000115256	0.00401913	0.994871	0.716945	0.913065
19282-3	SL008534	Ras-related protein Rab-13	P51153	3.7	2.61942	0.000723841	0.00660458	1.00438	0.439101	0.866152
22023-3	SL022626	Kynurenine/alpha-aminoadipate aminotransferase, mitochondrial	Q8N5Z0	3.7	2.61876	0.00700907	0.018737	0.931818	0.590697	0.889455
16859-100	SL016527	Endophilin-B1	Q9Y371	0.9	2.61827	9.96948e-05	0.00383743	1.00774	0.679577	0.908683
19239-5	SL003998	ADP-ribosylation factor 1	P84077	3	2.61341	0.00922793	0.0222076	0.997432	0.999082	0.999649
12954-71	SL005257	Peroxisome proliferator-activated receptor alpha	Q07869	4.5	2.60239	0.00820487	0.020597	1.02776	0.164509	0.804165
20440-36	SL022273	Tetratricopeptide repeat protein 32	Q5I0X7	3.4	2.60079	0.00625505	0.017695	0.935385	0.316748	0.879453
9490-3	SL019024	Uncharacterized protein C4orf32	Q8N8J7	11.1	2.59636	4.58303e-05	0.00343434	0.914345	0.478155	0.87461
9100-32	SL018829	Uncharacterized protein C5orf46	Q6UWT4	5.2	2.5957	0.000104564	0.00387657	0.949525	0.668972	0.90446
21181-10	SL022090	LRP2-binding protein	Q9P2M1	2	2.59101	0.000637121	0.0064481	0.915287	0.384745	0.871429
9747-48	SL014750	MAP/microtubule affinity-regulating kinase 3	P27448	3.5	2.59052	9.75534e-05	0.00386049	0.970519	0.658438	0.901991
24977-18	SL021182	Villin-like protein	O15195	8.4	2.58725	0.00649512	0.0180196	1.00238	0.539209	0.886392
23386-38	SL023759	T-complex protein 10A homolog 2	B9ZVM9	9	2.58659	0.00396268	0.0136029	1.02701	0.581821	0.88882
23293-15	SL023174	Glutathione-specific gamma-glutamylcyclotransferase 1	Q9BUX1	4.4	2.58332	9.53757e-05	0.00386107	0.985252	0.429779	0.865455
7894-155	SL005162	Fibroblast growth factor 3	P11487	3.2	2.5796	0.00219401	0.0104001	1.05877	0.0471388	0.699043
9536-16	SL012501	Epididymal secretory protein E3-alpha	Q14507	12.4	2.57685	0.00353502	0.012763	1.0429	0.60719	0.891052
12743-18	SL015328	BAG family molecular chaperone regulator 5	Q9UL15	1.8	2.57325	0.0135186	0.0287602	1.00921	0.751939	0.926475
9016-12	SL007287	Oxysterols receptor LXR-beta	P55055	5.2	2.5688	0.00267027	0.0112496	0.966407	0.512615	0.882635
22466-27	SL007476	Transcription factor HES-5	Q5TA89	2.4	2.56805	4.50282e-05	0.00344759	1.01317	0.478312	0.87467
8976-13	SL014893	Beta-1,4 N-acetylgalactosaminyltransferase 1	Q00973	2.9	2.5658	0.0195356	0.0374243	1.03248	0.167471	0.80195
23269-40	SL023542	CKLF-like MARVEL transmembrane domain-containing protein 4	Q8IZR5	2.2	2.56226	0.00119856	0.00811011	1.03452	0.0658679	0.701927
21189-9	SL014835	Nucleotide-binding protein 1	P53384	6.5	2.56174	4.86837e-05	0.00336204	0.935537	0.25045	0.847344
23243-120	SL008153	40S ribosomal protein S25	P62851	5.4	2.56133	0.00274477	0.011333	1.02531	0.337287	0.873473
7797-11	SL018243	Coiled-coil domain-containing protein 167	Q9P0B6	10.8	2.55904	0.0179047	0.0352293	0.964419	0.614703	0.893698
24898-39	SL010952	Sec1 family domain-containing protein 1	Q8WVM8	5.6	2.55468	6.17512e-05	0.00356537	1.00045	0.881823	0.963929
24271-9	SL023568	Mannose-1-phosphate guanyltransferase alpha	Q96IJ6	2.8	2.54362	0.00585974	0.017007	0.923031	0.13019	0.789205
21429-50	SL010385	Thimet oligopeptidase	P52888	1.2	2.53829	6.80733e-05	0.00363264	0.900923	0.102672	0.755715
13604-27	SL020194	E3 ubiquitin-protein ligase NEURL1	O76050	5.7	2.52709	2.77317e-05	0.00342705	0.959877	0.495535	0.878125
4851-25	SL000125	Interleukin-1 alpha	P01583	3.3	2.52566	0.00773768	0.0199284	1.02612	0.379326	0.87035
18904-23	SL021171	Calcium/calmodulin-dependent protein kinase type IV	Q16566	0.6	2.52504	9.88627e-05	0.00384745	0.999493	0.935596	0.982752
19123-6	SL012723	NF-kappa-B inhibitor delta	Q8NI38	2.3	2.52173	3.81771e-05	0.0033615	0.972571	0.260877	0.851144
5963-9	SL010588	Dermokine	Q6E0U4	3	2.52122	0.010532	0.0242125	0.957962	0.584318	0.888778
16902-17	SL008407	Lysosome-associated membrane glycoprotein 1	P11279	2.8	2.5149	0.00202424	0.0101054	1.01122	0.498227	0.879796
9606-4	SL019046	Nuclear pore membrane glycoprotein 210-like	Q5VU65	1.8	2.5142	0.00277438	0.0113952	1.04175	0.16224	0.804233
13729-26	SL020226	Sideroflexin-5	Q8TD22	7	2.51292	0.00170231	0.00936804	1.00881	0.72205	0.914769
16887-29	SL017474	Peptidyl-tRNA hydrolase 2, mitochondrial	Q9Y3E5	1	2.51213	0.00014688	0.00434714	0.989673	0.685724	0.908111
13568-30	SL011203	26S proteasome non-ATPase regulatory subunit 4	P55036	3.3	2.50873	0.000197849	0.00463007	0.963448	0.22859	0.840392
6900-30	SL016535	Ubiquitin-conjugating enzyme E2 J1	Q9Y385	1.9	2.50739	0.000292786	0.00511757	1.00069	0.978488	0.993151
10721-76	SL000451	Heat shock 70 kDa protein 1A	P0DMV8	2.8	2.50367	0.0012432	0.00824587	0.919602	0.015512	0.600366
8837-8	SL018675	Microfibrillar-associated protein 3-like	O75121	1.1	2.49497	0.00967191	0.0229005	0.844209	0.300741	0.875381
19568-17	SL001775	Interleukin-15	P40933	5.3	2.49485	4.66216e-05	0.00345687	1.02589	0.286478	0.862742
9877-28	SL013040	Crk-like protein	P46109	1.7	2.49123	0.000334942	0.00518534	0.998931	0.837586	0.950379
12709-63	SL008266	Histone H1x	Q92522	2.1	2.48812	0.00861822	0.0212633	0.942445	0.0304921	0.643073
10910-6	SL018022	Carcinoembryonic antigen-related cell adhesion molecule 4	O75871	5.6	2.48653	0.00061689	0.00632514	0.978629	0.276036	0.858075
6991-24	SL006795	Alpha-(1,3)-fucosyltransferase 9	Q9Y231	3.2	2.48483	3.14919e-05	0.00346608	0.928907	0.095906	0.747303
19332-1	SL016539	MOB-like protein phocein	Q9Y3A3	4.8	2.48304	0.00192137	0.00990062	1.0004	0.94191	0.985564
21537-33	SL022502	Selenocysteine lyase	Q96I15	4.4	2.48242	0.000520143	0.00589998	1.00264	0.80712	0.942375
23631-1	SL023276	N-acetylgalactosamine kinase	Q01415	4.5	2.4753	0.00457753	0.0147773	1.01223	0.968839	0.989775
5687-5	SL008641	Glucosidase 2 subunit beta	P14314	7.1	2.47229	0.00671808	0.0183206	1.06352	0.266743	0.850199
14021-81	SL020316	Mediator of RNA polymerase II transcription subunit 4	Q9NPJ6	2.8	2.47072	0.00345331	0.0126037	1.01796	0.403407	0.865286
11542-11	SL019529	Transmembrane protein 230	Q96A57	2.9	2.47061	0.00051673	0.00588972	1.00295	0.849697	0.95474
18295-102	SL008323	Glyoxylate reductase/hydroxypyruvate reductase	Q9UBQ7	5.3	2.46099	0.00322649	0.0122256	0.97573	0.409231	0.86306
25951-17	SL005014	Preferentially expressed antigen of melanoma	P78395	8.2	2.45364	0.000796929	0.00682086	0.991194	0.895951	0.968253
17784-23	SL013389	Glia maturation factor beta	P60983	5.2	2.45032	0.00458071	0.014774	0.958872	0.39904	0.865673
22816-4	SL022958	Tripartite motif-containing protein 54	Q9BYV2	3.7	2.44739	0.0250509	0.0452225	0.963072	0.516779	0.883757
21651-9	SL022276	Thioredoxin-like protein 4A	P83876	6	2.44738	0.00544274	0.0162521	1.1209	0.175772	0.810832
13563-259	SL020184	Acyl-CoA-binding domain-containing protein 7	Q8N6N7	2.2	2.43625	5.55761e-06	0.00391478	0.994326	0.291937	0.866583
3709-4	SL000617	Alanine aminotransferase 1	P24298	2.8	2.43316	0.0214808	0.0402743	1.06816	0.00119184	0.932811
13589-10	SL025798	Amyloid beta A4 precursor protein-binding family B member 3:Phosphotyrosine Interaction Domain 2, Isoform IV	O95704	2.3	2.43287	0.000305085	0.00521606	1.01283	0.415344	0.862524
14023-84	SL004660	Bone sialoprotein 2	P21815	1.5	2.43027	0.000307177	0.00518886	1.03846	0.461611	0.870572
18414-26	SL021357	ADP-ribosylation factor-like protein 5A	Q9Y689	1.9	2.42896	0.000189112	0.00464148	1.00517	0.897933	0.968168
17797-1	SL010967	Cullin-1	Q13616	6.1	2.42848	8.47237e-05	0.00375342	0.970984	0.667775	0.90371
14132-21	SL020171	HERV-H LTR-associating protein 2	Q9UM44	1.2	2.42711	0.0125721	0.0273073	0.871793	0.420034	0.861094
21239-31	SL022000	Cytohesin-1	Q15438	2	2.42684	0.000704023	0.00662101	1.04247	0.217292	0.8314
24323-43	SL023691	BRO1 domain-containing protein BROX	Q5VW32	2.2	2.4251	5.33053e-05	0.00354229	1.00125	0.909183	0.971966
8992-1	SL018821	Transmembrane protein 2	Q9UHN6	2.6	2.42093	0.0216036	0.0404077	1.03526	0.692087	0.907326
13948-50	SL025871	Gamma-aminobutyric acid type B receptor subunit 2:Extracellular domain	O75899	1.7	2.41966	0.00131241	0.00842717	0.973329	0.168055	0.802563
11179-7	SL006717	Testis-specific serine/threonine-protein kinase 1	Q9BXA7	2.9	2.41784	0.0022989	0.0106187	1.03498	0.346042	0.869612
20593-10	SL018857	Beta-1,3-galactosyltransferase 5	Q9Y2C3	1.7	2.40823	0.00033917	0.00520504	1.02371	0.0761052	0.724439
9173-21	SL008094	Phosphoglucomutase-1	P36871	2	2.40506	0.00143924	0.00872461	1.00295	0.796699	0.939081
7239-9	SL005254	Glutathione S-transferase Mu 1	P09488	11.9	2.40072	0.000540303	0.00598411	0.96752	0.747673	0.92494
5843-60	SL003542	Histone-lysine N-methyltransferase EHMT2	Q96KQ7	3.9	2.3963	0.000181375	0.0046123	1.08346	0.165318	0.801999
9287-6	SL008541	Sepiapterin reductase	P35270	3	2.39133	0.00015802	0.00434801	1.00633	0.63956	0.898139
7796-10	SL011613	B-cell antigen receptor complex-associated protein alpha chain	P11912	3.6	2.37955	0.000105904	0.00386523	1.04119	0.157011	0.803185
18900-37	SL000447	GTPase HRas	P01112	2.4	2.37945	0.00128341	0.00836291	0.970608	0.566609	0.887523
17509-6	SL008852	4-hydroxyphenylpyruvate dioxygenase	P32754	4.7	2.37933	0.00383726	0.0133612	0.927205	0.307951	0.87822
23550-10	SL023633	Keratinocyte differentiation factor 1	Q8NAX2	5.1	2.37157	6.57762e-05	0.00356406	1.0212	0.136986	0.786412
20106-80	SL011393	Scavenger mRNA-decapping enzyme DcpS	Q96C86	3.1	2.3715	0.00649568	0.018014	0.973054	0.206267	0.832155
19335-2	SL005988	Hematological and neurological expressed 1 protein	Q9UK76	2.7	2.37119	0.00262816	0.0111927	1.00972	0.530621	0.88634
19819-7	SL021788	Regulator of G-protein signaling 21	Q2M5E4	9.2	2.37056	0.0092342	0.0221923	0.991024	0.826433	0.949811
9243-10	SL012687	Lysozyme g-like protein 1	Q8N1E2	3.1	2.36159	0.00129442	0.00838815	1.02001	0.525499	0.887251
13732-79	SL002783	Cardiotrophin-1	Q16619	1	2.35726	0.0028613	0.0115833	1.02984	0.307327	0.880005
24493-10	SL023699	Myotubularin-related protein 7	Q9Y216	3.1	2.3548	0.000308769	0.00519085	1.03805	0.351426	0.872556
18189-12	SL008712	Vacuolar protein-sorting-associated protein 25	Q9BRG1	11.8	2.35115	0.00506336	0.0156913	1.12915	0.306601	0.879713
7926-13	SL012439	Kunitz-type protease inhibitor 3	P49223	2.8	2.34612	0.00607135	0.0173919	1.01375	0.989269	0.996626
6510-56	SL025969	E3 ubiquitin-protein ligase RNF128:region 1	Q8TEB7	4.3	2.34505	6.31234e-05	0.00355713	0.994907	0.904534	0.970236
13228-75	SL001999	E3 ubiquitin-protein ligase Mdm2	Q00987	4.2	2.34367	0.00045839	0.00563508	0.987029	0.752147	0.926569
12503-5	SL007451	Ovarian cancer G-protein coupled receptor 1	Q15743	5.8	2.34328	0.000108146	0.00390656	0.961536	0.541938	0.884888
24954-83	SL008185	AP-1 complex subunit beta-1	Q10567	2.1	2.34263	0.00110425	0.00790483	0.991773	0.621557	0.894799
6973-111	SL025882	Insulin-like growth factor II:Isoform 3, Pro-form	P01344	3.3	2.34025	0.00284344	0.0115508	1.01388	0.792529	0.937303
5599-88	SL017089	Prenylcysteine oxidase-like	Q8NBM8	3.6	2.34003	0.0251276	0.0453263	1.05573	0.417558	0.861786
24407-31	SL023609	Kinesin-like protein KIF3C	O14782	9.6	2.33105	0.000995523	0.00751604	0.953404	0.7554	0.926688
9802-27	SL019132	Patatin-like phospholipase domain-containing protein 2	Q96AD5	3	2.33043	0.000294118	0.00511547	1.05054	0.08145	0.727166
5617-41	SL012362	Pro-FMRFamide-related neuropeptide FF	O15130	1.9	2.32703	0.0119935	0.0265167	1.00237	0.930475	0.980884
20056-7	SL025867	Frizzled-10:Frizzled domain	Q9ULW2	2.7	2.31976	0.00052457	0.00590267	1.03844	0.358864	0.872269
11636-33	SL004811	Transgelin-2	P37802	5.3	2.31833	0.000340891	0.00518625	1.01814	0.648014	0.899431
25089-21	SL004941	Transcription intermediary factor 1-beta	Q13263	4	2.31675	1.54777e-05	0.00340702	0.967682	0.0506177	0.703257
18829-4	SL008140	Eukaryotic initiation factor 4A-I	P60842	6.1	2.31284	0.00871392	0.0213871	0.969991	0.254335	0.852708
7148-42	SL018110	Protein FAM173A	Q9BQD7	3.1	2.31013	0.000262708	0.00492158	0.997816	0.917264	0.975129
22540-129	SL009444	Proteasome subunit beta type 7	Q99436	2.8	2.30628	0.00093105	0.00723876	0.961514	0.406573	0.863141
25463-3	SL016416	cAMP-dependent protein kinase type II-beta regulatory subunit	P31323	5.1	2.30581	0.00149435	0.00889788	0.99483	0.782228	0.93169
14093-10	SL004343	Fms-related tyrosine kinase 3 ligand	P49771	1.4	2.30279	0.00170211	0.00937423	1.00051	0.924969	0.979035
10743-13	SL008760	SLIT and NTRK-like protein 1	Q96PX8	3.4	2.3027	0.00661785	0.0181881	1.09705	0.222577	0.836179
20133-1	SL002732	Melanoma-associated antigen 3	P43357	4.4	2.3018	0.000966138	0.00737321	1.04466	0.308044	0.877777
19353-25	SL015055	Osteopetrosis-associated transmembrane protein 1	Q86WC4	2.2	2.29706	0.00531347	0.0160429	1.06109	0.0120918	0.591488
8272-22	SL025829	3-keto-steroid reductase:Cytoplasmic domain	P56937	2.9	2.29536	0.00522163	0.0159226	1.02052	0.355356	0.873997
9918-23	SL003641	Calbindin	P05937	3.4	2.29526	0.00164945	0.00926533	1.0036	0.930215	0.981197
8748-45	SL007076	HLA class II histocompatibility antigen gamma chain	P04233	1.5	2.28975	0.000392347	0.0053046	0.996006	0.987157	0.996209
5250-53	SL010928	Inosine-5'-monophosphate dehydrogenase 2	P12268	9	2.2881	0.000129531	0.0040733	0.936001	0.220849	0.835478
17355-56	SL019674	Synaptotagmin-4	Q9H2B2	0.5	2.284	0.004589	0.0147872	0.934913	0.461527	0.870648
10693-43	SL025910	Killer cell lectin-like receptor subfamily G member 2:C-term	A4D1S0	2.5	2.27828	0.000607552	0.00627507	1.04944	0.153881	0.799956
22505-24	SL022938	NAD kinase 2, mitochondrial	Q4G0N4	1	2.27484	0.000410002	0.00539823	1.0001	1	1.00014
11303-7	SL008335	Deoxynucleoside triphosphate triphosphohydrolase SAMHD1	Q9Y3Z3	3.8	2.27357	0.00179536	0.00958797	0.999091	0.918072	0.975252
12433-8	SL019709	ADP-ribosylation factor-like protein 11	Q969Q4	2.1	2.27026	0.00194325	0.00994786	1.0218	0.434609	0.865531
9927-96	SL015069	Tensin-4	Q8IZW8	6.9	2.26942	0.000167943	0.00444734	0.977732	0.0872137	0.734849
24499-36	SL023670	Lengsin	Q5TDP6	2.9	2.26121	6.32767e-06	0.00371434	1.01488	0.522774	0.88541
6975-52	SL018030	SNARE-associated protein Snapin	O95295	2.9	2.25544	0.012706	0.0275134	0.965494	0.12849	0.791158
23522-1	SL023782	GTPase IMAP family member GIMD1	P0DJR0	4.7	2.25293	0.00268573	0.0112475	0.978834	0.348649	0.870881
18409-61	SL008833	ADP-ribosylation factor 5	P84085	7.1	2.2495	0.00295374	0.0117549	0.971955	0.713969	0.913403
9044-1	SL018802	Contactin-associated protein-like 5	Q8WYK1	6.6	2.24441	3.43696e-05	0.00340985	0.984637	0.670302	0.904002
24428-76	SL023710	Lysophospholipase D GDPD1	Q8N9F7	1.4	2.24398	0.00151547	0.00896305	0.967027	0.383002	0.87028
11816-84	SL007025	Tyrosine-protein kinase JAK2	O60674	2.6	2.2435	0.001278	0.00835864	1.05992	0.0799051	0.723459
17204-17	SL013738	Phenylethanolamine N-methyltransferase	P11086	2.6	2.24128	0.000173898	0.00448694	1.00045	0.753051	0.92671
10531-18	SL010845	GTPase NRas	P01111	3.6	2.24069	0.000350503	0.00513294	1.00714	0.83567	0.950195
18187-16	SL020921	Aspartoacylase	P45381	4.9	2.23977	0.00538401	0.0161451	0.987546	0.852438	0.954774
19240-265	SL010229	28 kDa heat- and acid-stable phosphoprotein	Q13442	6.7	2.23576	0.00385942	0.0134184	1.05899	0.334908	0.871801
18307-71	SL005288	Inorganic pyrophosphatase 2, mitochondrial	Q9H2U2	2.5	2.23484	0.00280953	0.011486	0.962717	0.361089	0.873759
12427-8	SL007185	M-phase inducer phosphatase 2	P30305	5.6	2.22709	0.00878197	0.0214792	1.01398	0.844779	0.95439
18284-77	SL011996	Protein KIBRA	Q8IX03	2.1	2.22661	0.000444573	0.0056021	1.00529	0.686303	0.908024
13522-20	SL007318	Visinin-like protein 1	P62760	3.1	2.22382	0.000357516	0.00516054	0.994501	0.903064	0.969988
23037-37	SL021214	Ubiquitin-conjugating enzyme E2 D3	P61077	1.1	2.22349	0.0152883	0.031251	0.869755	0.401693	0.864769
21499-17	SL022504	5-demethoxyubiquinone hydroxylase, mitochondrial	Q99807	1.8	2.2233	0.000840436	0.00692401	0.990472	0.567636	0.887947
22772-125	SL009026	Sorting and assembly machinery component 50 homolog	Q9Y512	6	2.22164	2.10512e-05	0.00308926	0.954705	0.612295	0.893147
6027-31	SL012751	Relaxin-3	Q8WXF3	1.7	2.22079	0.000313824	0.005177	1.01374	0.660159	0.902768
13066-42	SL015023	Enhancer of mRNA-decapping protein 4	Q6P2E9	1.9	2.22065	0.00161049	0.00914127	1.09337	0.0380337	0.668103
2797-56	SL000020	Apolipoprotein B	P04114	2.8	2.21864	0.0276546	0.048724	1.04014	0.519497	0.884325
24937-7	SL015344	Rho GTPase-activating protein 26	Q9UNA1	3.8	2.21587	0.00119531	0.00809593	0.939431	0.179226	0.813968
20987-21	SL022227	Homeobox protein SIX6	O95475	3.7	2.21484	0.00138207	0.00855478	0.970747	0.109118	0.767094
8950-4	SL018772	Calcium-activated chloride channel regulator 2	Q9UQC9	1.8	2.21342	0.00238554	0.0107716	0.956718	0.444282	0.865945
18408-26	SL008052	ADP-ribosylation factor 4	P18085	3.6	2.2121	0.00719086	0.019028	1.01494	0.557814	0.886362
23311-19	SL023191	Ribonuclease P protein subunit p25	Q9BUL9	4.2	2.20932	0.000271625	0.004944	1.04912	0.358659	0.872373
12332-7	SL019680	Eukaryotic elongation factor 2 kinase	O00418	2.7	2.20813	0.00898344	0.021828	1.17948	0.188252	0.814526
21238-40	SL021977	CDK5 regulatory subunit-associated protein 3	Q96JB5	3.5	2.20289	0.00444977	0.0145516	1.1356	0.101612	0.753429
18422-41	SL013390	Diphosphomevalonate decarboxylase	P53602	3.1	2.20258	0.000162165	0.00432685	1.02957	0.243555	0.844293
25910-1	SL006807	IgGFc-binding protein	Q9Y6R7	9.6	2.20216	0.00163563	0.00921712	0.957171	0.583066	0.888987
21457-141	SL022559	Coenzyme Q-binding protein COQ10 homolog A, mitochondrial	Q96MF6	4.7	2.19823	0.00227784	0.0105629	0.957982	0.229688	0.839172
7090-17	SL018090	Polypeptide N-acetylgalactosaminyltransferase 1	Q10472	0.9	2.19601	0.00567485	0.0166974	0.983409	0.707043	0.910329
25904-17	SL007571	Dedicator of cytokinesis protein 2	Q92608	1.3	2.19503	0.00119958	0.00810922	0.978727	0.533218	0.887102
14146-92	SL008158	Histone H3.1	P68431	2.3	2.19187	0.00407706	0.0138137	1.01074	0.899446	0.968465
2750-3	SL000019	Apolipoprotein A-I	P02647	4.4	2.1904	0.000679492	0.00654766	1.12889	0.0363808	0.670855
11263-57	SL019372	Calsequestrin-1	P31415	3.6	2.18944	0.0020738	0.0101726	1.02326	0.65509	0.90267
21349-2	SL022240	Serine/threonine/tyrosine-interacting protein	Q8WUJ0	8.5	2.18907	0.000350805	0.0051267	0.942795	0.237777	0.842081
18914-188	SL017168	Platelet-activating factor acetylhydrolase 2, cytoplasmic	Q99487	2.8	2.18673	0.00322041	0.0122223	0.987251	0.666805	0.903612
17510-7	SL013036	Signal recognition particle 14 kDa protein	P37108	3.1	2.1867	0.0011283	0.00793982	1.02067	0.226755	0.839339
2819-23	SL002081	Cadherin-5	P33151	4.1	2.18593	0.000840654	0.00690964	1.12724	0.0407223	0.674935
17771-35	SL020977	DNA-directed RNA polymerase III subunit RPC9	O75575	11.1	2.18545	0.00360689	0.01291	0.9489	0.596329	0.890889
15667-39	SL003996	Bone morphogenetic protein 4	P12644	4.2	2.18483	0.0298577	0.051599	1.06422	0.147852	0.802981
7155-46	SL015990	C4b-binding protein beta chain	P20851	9.4	2.18334	0.00206588	0.0101905	1.05914	0.333641	0.87302
12581-39	SL014587	Inositol monophosphatase 2	O14732	5.6	2.18122	0.000325902	0.00519378	0.965654	0.123599	0.782939
24426-191	SL007202	Catenin alpha-1	P35221	1.7	2.17815	0.000407424	0.00540469	1.00213	0.991776	0.99687
13468-5	SL020119	Neuralized-like protein 4	Q96JN8	1.8	2.17362	0.00419725	0.0140922	1.00506	0.852038	0.955085
21883-17	SL003992	Bone morphogenetic protein 5	P22003	4	2.17311	0.0094233	0.0224933	0.953344	0.212852	0.833423
8091-16	SL025929	Mannan-binding lectin serine protease 1:Mannan-binding lectin serine protease 1 heavy chain	P48740	4.7	2.16576	8.69297e-05	0.00377983	1.00697	0.869774	0.960446
25917-12	SL005385	Beta-hexosaminidase alpha chain	P06865	6.8	2.16308	0.000981074	0.00745489	0.978358	0.596256	0.890968
10825-12	SL018584	V-set and immunoglobulin domain-containing protein 10	Q8N0Z9	1.8	2.16224	0.000342446	0.00517637	1.0106	0.533359	0.887127
4237-70	SL011770	Leucine carboxyl methyltransferase 1	Q9UIC8	4	2.16096	0.000732114	0.00661155	1.00469	0.89607	0.968086
17796-15	SL009428	Inositol monophosphatase 1	P29218	2.6	2.15991	0.00237387	0.0107811	1.05802	0.224758	0.837227
12524-18	SL019774	Diamine acetyltransferase 2	Q96F10	1.3	2.15939	0.000445279	0.00560097	1.00022	0.968015	0.989795
19272-9	SL008547	Peflin	Q9UBV8	2.9	2.15816	0.000345525	0.00516747	1.03395	0.14967	0.80479
19236-24	SL013049	Activated RNA polymerase II transcriptional coactivator p15	P53999	3.4	2.15581	0.00318666	0.0121663	0.933812	0.00641536	0.586881
5356-2	SL003080	Macrophage migration inhibitory factor	P14174	2.4	2.15387	0.00090995	0.00717771	0.999495	0.930235	0.981072
21765-10	SL022631	Ubiquitin carboxyl-terminal hydrolase CYLD	Q9NQC7	4.9	2.152	3.98254e-05	0.00333964	1.01953	0.481845	0.87545
7758-217	SL025973	RING finger protein 215:Extracellular domain	Q9Y6U7	2.4	2.15017	0.00261074	0.0111998	1.0558	0.222255	0.836753
8907-11	SL018706	UDP-glucuronosyltransferase 2A1	Q9Y4X1	3.4	2.14735	0.0010278	0.00762085	0.997728	0.924738	0.979086
12482-5	SL007512	Nucleosome-remodeling factor subunit BPTF	Q12830	2.9	2.14641	0.000459969	0.00564463	1.037	0.32056	0.875542
12572-236	SL019783	Embryonal Fyn-associated substrate	O43281	1.8	2.14609	0.00443323	0.0145312	0.985211	0.688366	0.907175
21240-6	SL021950	Aminomethyltransferase, mitochondrial	P48728	6	2.14324	0.0117218	0.0261375	1.02013	0.322912	0.873834
21649-12	SL022239	Syntaxin-17	P56962	2.8	2.13912	0.015273	0.0312468	1.01336	0.844228	0.95392
23031-6	SL006629	NAD-dependent protein deacetylase sirtuin-2	Q8IXJ6	2.6	2.1354	0.000517975	0.00589437	1.00497	0.755016	0.9267
18890-227	SL006118	Fibrinogen beta chain	P02675	6	2.13269	0.00319857	0.0121788	0.924313	0.351037	0.872206
21524-14	SL008618	Ubiquitin carboxyl-terminal hydrolase 5	P45974	3.5	2.12931	0.0010971	0.00787764	1.00004	0.958057	0.988075
22534-14	SL014860	Serine/threonine-protein phosphatase 4 catalytic subunit	P60510	3.6	2.12836	0.00214624	0.0103478	1.06641	0.0132383	0.586483
9339-204	SL008070	Peptidyl-prolyl cis-trans isomerase FKBP2	P26885	3	2.12541	0.0162072	0.0327398	0.945971	0.1652	0.803637
11429-80	SL004923	Heterogeneous nuclear ribonucleoproteins C1/C2	P07910	7.4	2.12366	0.00756286	0.0196506	0.961557	0.633458	0.897261
12583-77	SL019755	Serine/threonine-protein kinase A-Raf	P10398	3.1	2.12283	0.000153131	0.00429744	1.02937	0.396635	0.866325
11173-29	SL019119	Allergin-1	Q7Z6M3	1.8	2.12165	0.000945589	0.00726361	1.01635	0.423277	0.862971
18942-11	SL016413	Proteasome subunit beta type-9	P28065	5.1	2.12159	0.000313632	0.00519817	0.918825	0.320611	0.875343
11391-69	SL015949	Mevalonate kinase	Q03426	3.5	2.12016	0.0176235	0.0348512	1.07181	0.00518945	0.58023
9765-4	SL019150	Nuclear distribution protein nudE homolog 1	Q9NXR1	2.5	2.115	3.97154e-05	0.00337054	1.04113	0.0192695	0.600596
21146-187	SL022275	Tubby-related protein 1	O00294	3.6	2.11458	0.000475343	0.00573342	0.998895	0.944314	0.986029
21130-82	SL022077	Inositol-tetrakisphosphate 1-kinase	Q13572	3	2.11037	0.0409647	0.0663346	1.13379	0.217258	0.831722
7219-152	SL000451	Heat shock 70 kDa protein 1A	P0DMV8	4.1	2.10703	0.00066142	0.00649797	0.979197	0.281098	0.861269
12825-18	SL019955	DCC-interacting protein 13-alpha	Q9UKG1	3.6	2.10125	1.14304e-05	0.00365982	1.0136	0.618744	0.894037
6369-82	SL013514	Deformed epidermal autoregulatory factor 1 homolog	O75398	4.6	2.09968	0.0016531	0.00927844	0.980174	0.685003	0.90801
3805-16	SL010458	Endothelial cell-specific molecule 1	Q9NQ30	4.5	2.09692	0.0083496	0.0208119	1.05124	0.294512	0.869464
22514-12	SL022872	Protein naked cuticle homolog 2	Q969F2	5.1	2.09516	0.000336141	0.00519249	0.935248	0.254035	0.852512
12923-51	SL005401	Keratin, type I cytoskeletal 17	Q04695	4.8	2.08806	0.000262813	0.0049105	0.98779	0.489636	0.877607
14120-2	SL018629	E3 ubiquitin-protein ligase RNF43	Q68DV7	9.8	2.08608	0.00221796	0.0104574	0.972128	0.702678	0.909029
8791-151	SL010448	Carbonic anhydrase 5A, mitochondrial	P35218	2.7	2.08604	2.97187e-05	0.00348897	1.00991	0.5937	0.89074
22385-2	SL019548	PWWP domain-containing protein MUM1	Q2TAK8	2.8	2.08462	0.00401005	0.0137054	1.01681	0.642391	0.899782
24681-2	SL013067	Phosphoserine phosphatase	P78330	4.9	2.08458	0.00126673	0.00832357	1.00825	0.794336	0.938022
3122-6	SL003733	Diablo homolog, mitochondrial	Q9NR28	1.9	2.08126	0.00437548	0.0144023	1.08316	0.103096	0.754893
18197-97	SL008050	Creatine kinase S-type, mitochondrial	P17540	4.3	2.07976	0.00297498	0.0118194	0.981326	0.635604	0.897414
5918-5	SL008176	Proteasome activator complex subunit 1	Q06323	5.1	2.07856	0.0215477	0.0403568	0.945036	0.561499	0.886021
15670-15	SL017430	Complement C1q-like protein 2	Q7Z5L3	9	2.0782	4.17205e-05	0.00337792	0.924753	0.454962	0.868261
23644-19	SL009114	Dihydroxyacetone kinase	Q3LXA3	5.5	2.07664	0.000240533	0.00482711	1.08115	0.413515	0.863308
12612-37	SL008624	Proteasome subunit beta type-1	P20618	6.7	2.07603	0.0346135	0.0581349	0.954517	0.219253	0.833468
21663-149	SL022499	Alpha-N-acetylneuraminide alpha-2,8-sialyltransferase	Q92185	7.5	2.07584	0.000845395	0.00691633	0.895996	0.257592	0.849872
5762-35	SL009230	Sperm-associated antigen 11B	Q08648	2.6	2.07371	0.00159756	0.0091193	1.00884	0.558348	0.886011
5013-2	SL004915	Chloride intracellular channel protein 1	O00299	6.5	2.07333	0.00152596	0.00894247	0.980854	0.784078	0.932632
19613-16	SL021787	Retinol dehydrogenase 10	Q8IZV5	1.5	2.06838	0.00179911	0.00959344	1.0064	0.947352	0.986569
17747-45	SL007387	TNF receptor-associated factor 1	Q13077	7.6	2.06504	0.00360759	0.012906	0.935175	0.543889	0.885611
21979-12	SL004570	Integrin alpha-6	P23229	1.8	2.06482	0.000276825	0.00499989	1.00042	0.997552	0.999112
10344-334	SL005173	Interleukin-10 receptor subunit alpha	Q13651	10.8	2.06051	0.000915199	0.00719494	0.924451	0.609761	0.89315
21249-115	SL006961	DNA fragmentation factor subunit alpha	O00273	3.1	2.05039	0.00204893	0.0101353	1.01471	0.723518	0.915148
5605-77	SL006973	Beta-1,3-N-acetylglucosaminyltransferase manic fringe	O00587	4.1	2.0495	0.00901816	0.0218596	0.95267	0.130626	0.789135
14011-17	SL004809	Protein S100-A11	P31949	1.8	2.04838	9.03408e-05	0.0037433	1.01164	0.468437	0.872929
19616-100	SL008702	EF-hand domain-containing protein D1	Q9BUP0	2.1	2.0478	0.000785648	0.00675715	1.01362	0.487882	0.877589
8249-124	SL012869	ALK tyrosine kinase receptor	Q9UM73	3	2.04739	0.0007582	0.00665101	0.97353	0.473522	0.875227
9886-28	SL013824	DNA repair protein XRCC4	Q13426	2	2.04616	0.00867357	0.0213252	0.996681	0.817659	0.946523
19271-64	SL005571	Guanine nucleotide-binding protein G(i) subunit alpha-1	P63096	4.9	2.04219	0.000418797	0.00543279	0.949742	0.0662425	0.698521
10086-39	SL018882	Cystathionine beta-synthase	P35520	3.4	2.04196	0.00030991	0.00519763	1.03136	0.302132	0.877617
18326-50	SL020991	Melanoma-associated antigen 8	P43361	3	2.03768	0.000161236	0.0043349	1.00244	0.767316	0.927733
21916-82	SL022634	Ubiquitin thioesterase otulin	Q96BN8	4.5	2.03372	0.00498654	0.0155284	0.944533	0.374072	0.871638
12813-18	SL006654	EH domain-binding protein 1	Q8NDI1	4.7	2.03077	0.0014471	0.00873466	1.02263	0.403772	0.865278
10760-107	SL018367	Glutamate receptor 4	P48058	7.7	2.03055	0.00727924	0.0191682	1.17746	0.401435	0.864478
11096-57	SL018921	HemK methyltransferase family member 2	Q9Y5N5	2.4	2.0302	0.000795765	0.00682749	1.00078	0.953651	0.987144
24426-15	SL007202	Catenin alpha-1	P35221	4.8	2.02974	0.00158986	0.00910484	0.98976	0.527644	0.887257
22990-20	SL012168	Protein lin-7 homolog B	Q9HAP6	3.5	2.02949	0.0017271	0.00940887	1.03279	0.18665	0.815608
10785-8	SL018337	Leucine-rich repeat-containing protein 52	Q8N7C0	5.5	2.02873	0.000334652	0.00519226	0.981068	0.416907	0.861706
11596-47	SL019527	Zinc finger protein 75D	P51815	3	2.02837	0.0297451	0.0514549	1.01217	0.439225	0.866153
7066-199	SL018032	Protein FAM209B	Q5JX69	2.4	2.02808	0.00724831	0.0191369	0.984111	0.852184	0.954945
12873-11	SL007131	Leukosialin	P16150	1.1	2.02768	0.000233126	0.00478758	0.98074	0.154886	0.80163
25906-5	SL003681	Elongation factor 1-alpha 1	P68104	3.2	2.02477	0.00126525	0.00832936	1.04238	0.067006	0.702366
23520-60	SL010787	Beta-lactamase-like protein FLJ75971	Q68D91	6.3	2.02297	9.75228e-05	0.00388108	1.04504	0.0829395	0.732112
11638-42	SL019577	Beta-1,3-galactosyltransferase 2	O43825	2.4	2.01946	0.00845196	0.0209928	1.00575	0.828507	0.949715
12934-1	SL015312	E3 ISG15--protein ligase HERC5	Q9UII4	2.2	2.01504	0.00221698	0.0104598	0.966557	0.439303	0.865823
21207-1	SL010900	Bifunctional coenzyme A synthase	Q13057	4.3	2.01276	0.0127364	0.0275538	1.03317	0.517323	0.883828
21681-10	SL003684	ADAM 28	Q9UKQ2	3.6	2.01081	0.0396549	0.0647194	0.986488	0.220684	0.835304
7859-21	SL008367	Protocadherin gamma-C3	Q9UN70	13.9	2.00351	0.0116957	0.0261124	1.08023	0.110203	0.769342
19636-23	SL002647	HLA class I histocompatibility antigen, alpha chain G	P17693	0.8	2.00316	0.000971051	0.0073867	1.03405	0.639878	0.898405
25037-4	SL023188	Aspartyl aminopeptidase	Q9ULA0	4.3	2.00124	0.00491929	0.0154075	0.959704	0.674714	0.905447
7257-18	SL012764	Tuberoinfundibular peptide of 39 residues	Q96A98	1.5	2.00107	0.0137271	0.0290633	0.970004	0.119015	0.782033
7141-21	SL015348	Alpha-1,3-mannosyl-glycoprotein 4-beta-N-acetylglucosaminyltransferase B	Q9UQ53	2.7	0.499921	0.000835235	0.00691351	0.998975	0.901066	0.969025
14069-61	SL010369	Carbonic anhydrase 4	P22748	3	0.499877	1.70118e-05	0.0030726	1.03621	0.0369488	0.660576
25042-3	SL011182	NAD-dependent malic enzyme, mitochondrial	P23368	12	0.498473	0.00109024	0.00785242	1.07339	0.199599	0.825101
2987-37	SL005256	Histone H1.2	P16403	5.5	0.497887	0.000567397	0.00606486	0.988309	0.861845	0.959058
10940-25	SL008242	Sarcalumenin	Q86TD4	3.9	0.497879	0.0211283	0.0398362	1.01929	0.673709	0.904442
13022-20	SL019515	Tumor protein p53-inducible protein 11	O14683	9.7	0.497766	0.0299327	0.0516779	1.24557	0.0958924	0.748024
3845-51	SL011530	Dynein light chain roadblock-type 1	Q9NP97	5	0.497323	0.00165985	0.00926463	0.957286	0.706048	0.909214
21445-40	SL006250	Ubiquitin-like protein Nedd8	Q15843	6.1	0.496731	0.00082286	0.00685133	0.962934	0.324122	0.872752
3192-3	SL002695	Cytosolic non-specific dipeptidase	Q96KP4	14.8	0.496539	0.00457357	0.0147849	0.910714	0.682321	0.908214
21196-29	SL018935	SAM domain-containing protein SAMSN-1	Q9NSI8	3.3	0.496043	0.00483095	0.0152256	0.987604	0.492812	0.878383
3184-25	SL000358	Coagulation factor VII	P08709	5.7	0.495926	0.00787256	0.0200921	0.941542	0.435938	0.86622
22467-94	SL012875	HERV-H LTR-associating protein 3	Q9XRX5	8.2	0.495539	0.00415795	0.0139936	1.07568	0.152535	0.802432
7910-41	SL018296	Leucine-rich repeat and fibronectin type III domain-containing protein 1	Q9P244	10	0.495514	0.00053475	0.00596954	0.950846	0.620883	0.894377
4414-69	SL004484	Pulmonary surfactant-associated protein D	P35247	3.5	0.495357	0.0039663	0.0136087	0.922587	0.283446	0.86023
17675-17	SL019552	Acyl-coenzyme A thioesterase 13	Q9NPJ3	8.8	0.493817	0.00499238	0.0155328	1.02413	0.523405	0.886266
18175-65	SL008286	Synaptic vesicle membrane protein VAT-1 homolog	Q99536	2.1	0.493197	0.00708642	0.0188721	0.98375	0.600601	0.891035
4876-32	SL000357	Coagulation factor IX	P00740	1.9	0.493043	0.000235983	0.00480424	1.0122	0.432937	0.865874
3854-24	SL011631	Nascent polypeptide-associated complex subunit alpha	Q13765	3.8	0.492638	0.00630483	0.0177645	1.04301	0.216433	0.834458
13503-19	SL007985	PRA1 family protein 3	O75915	4.5	0.49132	0.00201964	0.0100968	1.07303	0.206245	0.832543
17419-17	SL013289	Testin	Q9UGI8	1.1	0.491099	0.00252045	0.0110411	0.968301	0.178934	0.813171
3453-87	SL006917	Tyrosine-protein kinase Lyn	P07948	5.8	0.490847	0.00281077	0.0114777	1.04243	0.389878	0.867983
11634-32	SL016376	Regulator of G-protein signaling 10	O43665	7.9	0.490052	0.000924205	0.0072174	0.996838	0.8813	0.964106
13392-13	SL008814	Sodium/potassium-transporting ATPase subunit beta-1	P05026	1.8	0.489123	0.0109978	0.025022	1.00895	0.698239	0.90762
18916-25	SL004707	Inosine triphosphate pyrophosphatase	Q9BY32	4.3	0.488085	0.000804186	0.00684141	0.981202	0.519091	0.884276
10866-60	SL018833	Serine/threonine-protein phosphatase 4 regulatory subunit 3A	Q6IN85	3.3	0.48719	0.000705842	0.0065941	1.00439	0.95757	0.987862
12646-2	SL013233	Ribulose-phosphate 3-epimerase	Q96AT9	4.5	0.486797	0.00127533	0.00835664	0.982972	0.512727	0.882612
23426-1	SL023724	Variable charge X-linked protein 1	Q9H320	1.6	0.485953	0.00123577	0.00822759	1.16854	0.0762931	0.724271
21926-24	SL022736	UB2D1/PolyUbiquitin K48	P51668 P0CG47	5.9	0.485495	0.00439489	0.0144392	0.982783	0.647768	0.899798
14287-6	SL008533	Ras-related protein Rab-5C	P51148	6.7	0.484739	0.00342262	0.0125502	0.947714	0.588759	0.889389
17819-30	SL020941	Acylpyruvase FAHD1, mitochondrial	Q6P587	6.7	0.484369	0.00575296	0.0168219	1.02594	0.505391	0.880964
21967-20	SL019336	Corticosteroid 11-beta-dehydrogenase isozyme 1	P28845	3.2	0.484236	0.00110931	0.00787697	0.984484	0.407327	0.863699
7210-25	SL004470	Amyloid-like protein 1	P51693	2.8	0.484051	0.018386	0.0358656	1.08366	0.136845	0.786886
3405-6	SL010529	Ubiquitin-fold modifier-conjugating enzyme 1	Q9Y3C8	4.9	0.484024	0.000709453	0.00660156	1.00659	0.926307	0.979863
25232-4	SL011303	EH domain-containing protein 3	Q9NZN3	6.2	0.48387	0.013312	0.0284841	0.955089	0.527717	0.886957
22124-94	SL022803	Dystrotelin	A2CJ06	4.2	0.48221	0.00138208	0.0085473	1.0485	0.312332	0.880732
8925-25	SL018712	Ribonucleoside-diphosphate reductase subunit M2 B	Q7LG56	3.3	0.480385	0.00103189	0.0076271	1.02741	0.357643	0.872009
21797-4	SL001907	HLA-C	P10321	4.3	0.479339	0.0257121	0.0461325	0.951462	0.150922	0.803549
18309-18	SL007981	Citrate synthase, mitochondrial	O75390	10.2	0.478688	0.000414458	0.00540637	1.08632	0.106135	0.765214
19166-15	SL008098	40S ribosomal protein S19	P39019	5.5	0.478528	0.00374432	0.0131546	1.01351	0.819302	0.947024
23620-16	SL023545	CapZ-interacting protein	Q6JBY9	3.5	0.478349	0.000174253	0.0044797	1.00345	0.955822	0.98794
20578-10	SL021149	Latrophilin-3	Q9HAR2	4.2	0.478134	0.000988451	0.00747066	1.00806	0.715419	0.913102
17512-2	SL007402	N-myc-interactor	Q13287	6	0.477733	0.00233248	0.0106827	0.965961	0.305143	0.878753
17802-4	SL020967	Sialic acid synthase	Q9NR45	2.8	0.477389	0.00488737	0.0153348	0.960653	0.305895	0.879837
10053-5	SL004474	Integrin-linked protein kinase	Q13418	6.7	0.477329	0.0031523	0.0121272	1.01138	0.993902	0.997442
17150-8	SL005698	10 kDa heat shock protein, mitochondrial	P61604	8.8	0.476709	0.0334451	0.0565365	1.0348	0.369367	0.87368
13516-46	SL016509	ER membrane protein complex subunit 4	Q5J8M3	2.8	0.476124	0.0251709	0.045381	0.965362	0.609778	0.892988
9504-19	SL008535	Ras-related protein Rab-27A	P51159	2.9	0.476122	0.00117818	0.00807308	1.02799	0.358268	0.872026
21864-20	SL022099	Protein MAK16 homolog	Q9BXY0	12	0.475584	0.00575193	0.0168258	0.90985	0.408423	0.863426
23376-56	SL011158	Actin-related protein 2/3 complex subunit 2	O15144	9.8	0.474636	0.00179034	0.00959025	0.967812	0.726924	0.916166
24643-21	SL008428	Lambda-crystallin homolog	Q9Y2S2	4.8	0.474211	0.0366389	0.0607401	1.0035	0.747933	0.924774
13525-17	SL020151	Potassium voltage-gated channel subfamily G member 4	Q8TDN1	9.1	0.473612	0.000552805	0.00605592	0.971459	0.661809	0.903096
19117-3	SL015127	Protein phosphatase 1 regulatory subunit 14A	Q96A00	2.7	0.473233	0.0142137	0.0297361	1.04596	0.443506	0.865391
6512-68	SL008768	Kremen protein 1	Q96MU8	2.3	0.472919	0.00458827	0.0147917	1.00796	0.778466	0.931146
17778-19	SL016450	Ras-related protein Rab-32	Q13637	6.7	0.47281	0.00554148	0.0164424	1.06894	0.256272	0.851097
12351-25	SL004396	Signal transducer and activator of transcription 1-alpha/beta	P42224	9.2	0.472221	0.00234687	0.0107138	0.952439	0.201724	0.826129
3179-51	SL009213	Lysosomal protective protein	P10619	2.9	0.471858	0.00120113	0.00811195	1.04314	0.32673	0.872106
20221-26	SL011403	cAMP-specific 3',5'-cyclic phosphodiesterase 4C	Q08493	3.8	0.470532	0.000226865	0.00478455	0.984486	0.678255	0.908121
11116-16	SL018991	Uncharacterized protein C11orf87	Q6NUJ2	4.2	0.469542	0.00151621	0.00895991	1.15485	0.0676706	0.704094
2999-6	SL005196	Limbic system-associated membrane protein	Q13449	3.5	0.467259	0.00289283	0.0116109	0.959312	0.400611	0.864819
25451-39	SL023187	Transcriptional coactivator YAP1	P46937	3.4	0.467008	0.00229344	0.0106004	1.0086	0.537797	0.886553
3416-2	SL010521	Tyrosine-protein kinase BTK	Q06187	2.9	0.466564	0.0137645	0.0291162	0.956737	0.480808	0.874467
5231-79	SL012707	Proprotein convertase subtilisin/kexin type 9	Q8NBP7	6.4	0.465863	0.0057952	0.0169033	0.884031	0.19852	0.824027
3202-28	SL010393	Kremen protein 2	Q8NCW0	11	0.465093	0.0017059	0.00937311	0.898331	0.60243	0.891496
18242-8	SL004276	Sperm surface protein Sp17	Q15506	5.3	0.46439	0.00047127	0.00570383	1.13921	0.0271916	0.6239
4179-57	SL004989	14-3-3 protein gamma	P61981	7.8	0.462448	0.00110548	0.00788953	1.01887	0.574996	0.889192
20991-2	SL022088	LIM domain-containing protein 2	Q9BT23	5.4	0.461655	0.0102076	0.0236599	1.0576	0.283736	0.860368
8307-47	SL018439	UPF0696 protein C11orf68	Q9H3H3	7.2	0.461425	0.000361609	0.00517718	1.00455	0.958676	0.988424
10758-2	SL012375	Keratocan	O60938	5.3	0.461192	0.00302549	0.0119192	0.947017	0.0587826	0.706595
13969-24	SL020292	Importin subunit alpha-7	O60684	6.9	0.459363	0.000256616	0.00489866	0.918066	0.129697	0.789613
2997-8	SL005193	Junctional adhesion molecule B	P57087	6.5	0.457874	6.26226e-05	0.00358629	0.985677	0.834675	0.950753
13082-9	SL011294	Protein unc-45 homolog A	Q9H3U1	4.4	0.455067	0.00527658	0.0160001	1.02558	0.664856	0.903578
19223-6	SL010834	Ras-related protein Rab-1A	P62820	4.8	0.452504	0.00991827	0.0232494	0.998925	0.770883	0.929335
13485-20	SL020165	Transmembrane protein 87B	Q96K49	4.2	0.45245	0.00508022	0.0157021	1.08008	0.255425	0.852304
20386-15	SL022193	Putative peptidyl-tRNA hydrolase PTRHD1	Q6GMV3	2.5	0.450879	0.00961071	0.0228323	0.889389	0.370024	0.873182
17852-5	SL011319	Protein phosphatase methylesterase 1	Q9Y570	4.5	0.450544	0.00358189	0.0128598	1.005	0.95563	0.988032
24697-48	SL013079	Heterogeneous nuclear ribonucleoprotein A0	Q13151	4.4	0.449743	0.00203324	0.0101002	1.00098	0.895844	0.968287
10464-6	SL008696	Anthrax toxin receptor 1	Q9H6X2	2.1	0.448667	0.00580774	0.0169258	1.0883	0.00736148	0.61005
14088-38	SL005172	Insulin-like growth factor-binding protein 6	P24592	5.3	0.447322	0.00587521	0.0170379	0.88327	0.213485	0.831743
21595-8	SL021974	Coiled-coil domain-containing protein 43	Q96MW1	8.7	0.447093	0.000305788	0.00521543	1.00185	0.836233	0.950375
6368-9	SL012826	Cystatin-like 1	Q9H114	10.3	0.446671	0.0053492	0.0160956	1.07771	0.0978799	0.749419
25049-8	SL025947	Nonspecific lipid-transfer protein:isoform SCPx	P22307	5.3	0.446564	0.0123342	0.0269485	0.993088	0.77562	0.93011
23329-52	SL021667	Ras-related protein Rab-4B	P61018	6.1	0.444663	0.00106951	0.00773472	1.0611	0.150979	0.803242
18271-43	SL015281	3-oxoacyl-[acyl-carrier-protein] synthase, mitochondrial	Q9NWU1	5.3	0.44452	0.000198533	0.00463068	0.987601	0.597309	0.890842
15612-5	SL012168	Protein lin-7 homolog B	Q9HAP6	3.2	0.443648	0.000321205	0.00518938	1.05793	0.0792074	0.724593
25454-38	SL014851	Protein arginine N-methyltransferase 2	P55345	11.4	0.441989	0.00281898	0.0115046	0.898285	0.417835	0.861853
9599-6	SL019019	PILR alpha-associated neural protein	Q8IYJ0	4.2	0.440789	0.00121192	0.00813802	0.995686	0.80413	0.940756
19276-124	SL013061	Small nuclear ribonucleoprotein G	P62308	3.6	0.440642	0.000414024	0.00542079	1.01896	0.6176	0.894219
12575-30	SL008027	C-1-tetrahydrofolate synthase, cytoplasmic	P11586	12	0.44009	0.0247906	0.044937	1.0287	0.692944	0.907435
24235-2	SL008306	EH domain-containing protein 1	Q9H4M9	9	0.43736	0.00800924	0.0203232	0.924535	0.292184	0.866222
21949-4	SL022524	Amyloid beta A4 precursor protein-binding family B member 1-interacting protein	Q7Z5R6	4.4	0.436286	0.00681272	0.0184714	1.10284	0.0193792	0.596102
3868-8	SL011533	Small glutamine-rich tetratricopeptide repeat-containing protein alpha	O43765	4.6	0.435475	0.000317732	0.00520489	1.02725	0.490295	0.877449
19222-124	SL008540	Ras-related protein Rab-5B	P61020	9.2	0.434071	0.00306149	0.0119674	0.999573	0.908016	0.971898
5301-7	SL000406	Eotaxin	P51671	3.9	0.432751	0.00100904	0.00753727	1.0061	0.749622	0.925563
19188-21	SL004715	nucleosome assembly protein 1-like 4	Q99733	3.8	0.432248	0.00023727	0.00478891	1.00642	0.813867	0.945085
25036-10	SL023221	Ran GTPase-activating protein 1	P46060	3.7	0.43196	0.00909963	0.022004	1.04865	0.310116	0.878704
10479-18	SL000645	Stromelysin-2	P09238	3.1	0.429045	0.00248468	0.01098	1.02128	0.728636	0.915865
18218-48	SL010856	CB1 cannabinoid receptor-interacting protein 1	Q96F85	5.6	0.427901	0.00915373	0.0220894	1.04283	0.363663	0.871011
9531-24	SL014572	Leukocyte-specific transcript 1 protein	O00453	4.3	0.425993	0.00412548	0.0139109	1.03686	0.504019	0.881408
5275-28	SL014488	Proto-oncogene vav	P15498	6.7	0.425401	0.00288739	0.0116023	1.01765	0.715377	0.913214
3505-6	SL000507	Lymphotoxin alpha1:beta2	P01374 Q06643	4.9	0.424122	0.00527548	0.0160036	1.03563	0.410597	0.863099
25248-28	SL007255	Protein numb homolog	P49757	3.4	0.423555	0.00236628	0.0107536	1.07097	0.0207177	0.590833
24425-8	SL012446	Methionyl-tRNA synthetase, cytoplasmic	P56192	4.8	0.423461	0.00812989	0.0204598	1.02764	0.540742	0.885194
11441-11	SL007082	Glycogen phosphorylase, liver form	P06737	4.2	0.422262	0.00607651	0.0173925	1.01957	0.732386	0.917959
7628-40	SL012774	Cysteine-rich with EGF-like domain protein 1	Q96HD1	2.2	0.422187	0.00634018	0.0177929	1.08293	0.0208878	0.588536
12800-5	SL019890	Tubulin polymerization-promoting protein family member 2	P59282	3.4	0.421945	0.000144421	0.00434745	0.979805	0.552906	0.886159
6925-26	SL017997	Sorting nexin-8	Q9Y5X2	4.1	0.421699	0.000661741	0.00649206	0.951519	0.155328	0.800388
5627-53	SL007071	Progonadoliberin-1	P01148	3.4	0.420001	4.8231e-05	0.00343171	1.05536	0.13575	0.783146
8009-121	SL018320	Surfeit locus protein 1	Q15526	8.9	0.418885	0.00606751	0.017395	1.18859	0.0888179	0.728328
9772-153	SL025945	Neuroligin-2:Extracellular domain	Q8NFZ4	3.4	0.416897	0.0378816	0.0623454	1.00145	0.836832	0.950595
8664-36	SL018607	Extracellular tyrosine-protein kinase PKDCC	Q504Y2	11	0.415537	0.00109365	0.00786089	0.948452	0.581247	0.8891
4294-16	SL006088	Sphingosine kinase 1	Q9NYA1	3.7	0.414897	0.00151994	0.00895189	1.03459	0.428998	0.864872
3887-90	SL010927	Importin subunit beta-1	Q14974	6.2	0.41485	0.0015197	0.00895797	1.04919	0.413995	0.862775
19202-10	SL010521	Tyrosine-protein kinase BTK	Q06187	5.5	0.411873	0.00343948	0.0125793	1.03743	0.596906	0.890996
3503-4	SL003179	Integrin alpha-I: beta-1 complex	P56199 P05556	5.7	0.410937	0.00790756	0.0201669	0.945493	0.167222	0.801303
8235-48	SL007079	Secretogranin-1	P05060	4.5	0.410627	0.00715377	0.0189869	0.923428	0.445718	0.865868
2644-11	SL000551	Protein kinase C alpha type	P17252	7.1	0.410569	0.0055113	0.0163943	1.04256	0.424035	0.863515
9204-33	SL009210	Pro-opiomelanocortin	P01189	3.8	0.408509	0.00518012	0.0158647	1.06036	0.274099	0.85697
3506-49	SL000508	Lymphotoxin alpha2:beta1	P01374 Q06643	13.5	0.407381	0.0005534	0.00605303	0.953438	0.704241	0.909382
8989-40	SL007523	Signal peptide, CUB and EGF-like domain-containing protein 1	Q8IWY4	4.7	0.407063	0.00364028	0.0129571	0.98929	0.688409	0.907062
19259-176	SL010915	Eukaryotic translation initiation factor 2 subunit 1	P05198	9	0.40642	0.000684619	0.00657906	0.980812	0.657386	0.902656
16583-8	SL020189	Bis(5'-nucleosyl)-tetraphosphatase [asymmetrical]	P50583	5.5	0.404601	0.0165668	0.0332563	1.05766	0.386989	0.86786
6372-7	SL017449	Y-box-binding protein 2	Q9Y2T7	8.7	0.404222	0.00308757	0.0119961	0.952864	0.616707	0.893661
12727-7	SL019877	Prostaglandin F2 receptor negative regulator	Q9P2B2	2.3	0.403864	0.0024097	0.0108321	1.01428	0.531076	0.88542
24435-1	SL004793	Dynamin-1	Q05193	6.3	0.403385	0.00429316	0.0142445	1.00983	0.989041	0.996682
3221-54	SL003770	Secreted frizzled-related protein 1	Q8N474	3.6	0.402536	0.000858847	0.0069617	1.04277	0.558373	0.885851
12643-4	SL011195	Beta-arrestin-1	P49407	3.2	0.402301	0.00250586	0.0110321	1.04955	0.363307	0.871936
22033-32	SL022551	Wiskott-Aldrich syndrome protein	P42768	4	0.400123	0.000342412	0.00518698	1.00659	0.665939	0.903307
4158-54	SL000613	Urokinase-type plasminogen activator	P00749	2.5	0.399746	0.00110595	0.00788494	1.02933	0.128051	0.790528
16621-77	SL012584	NAD(P)H-hydrate epimerase	Q8NCW5	2.3	0.399453	0.0023819	0.0107759	1.01276	0.92049	0.977084
3591-51	SL004865	Cadherin-6	P55285	5	0.399026	1.26203e-05	0.0035559	1.02269	0.435954	0.865763
7113-1	SL018115	GrpE protein homolog 1, mitochondrial	Q9HAV7	6.9	0.398362	0.00707354	0.0188664	0.970226	0.479272	0.874383
19183-164	SL008622	60S ribosomal protein L12	P30050	5.4	0.398022	0.00200585	0.0100707	0.964239	0.240056	0.842109
22405-61	SL021781	Phosphoenolpyruvate carboxykinase [GTP], mitochondrial	Q16822	2	0.397115	0.00566709	0.0167025	1.06827	0.53703	0.886118
5593-11	SL011222	Protein disulfide-isomerase A5	Q14554	8.4	0.396374	0.0379436	0.0624181	1.06332	0.45775	0.869577
16885-49	SL020106	Microtubule-associated protein RP/EB family member 3	Q9UPY8	5.4	0.396298	0.00444174	0.0145321	0.979988	0.646019	0.899675
24050-26	SL003724	Glycogen synthase kinase-3 beta	P49841	3.5	0.395996	0.00374244	0.0131611	1.01732	0.733811	0.9186
20999-12	SL006486	60S ribosomal protein L5	P46777	5.2	0.395768	0.0024056	0.0108206	1.02064	0.406356	0.86346
21383-37	SL013111	Asparaginyl-tRNA synthetase, cytoplasmic	O43776	8.2	0.395506	0.00890736	0.021703	0.993807	0.773098	0.929301
3326-58	SL004805	Cell adhesion molecule 1	Q9BY67	5.8	0.395109	0.000785018	0.00675999	1.03762	0.400206	0.865005
8993-151	SL007004	Receptor-interacting serine/threonine-protein kinase 2	O43353	5.2	0.394979	0.000156622	0.00436065	1.20284	0.0259605	0.630571
17346-61	SL012716	Follicular dendritic cell secreted peptide	Q8NFU4	3.8	0.394356	0.00135778	0.00850909	1.06398	0.36149	0.873529
3890-8	SL000493	L-lactate dehydrogenase B chain	P07195	4.6	0.393341	5.52376e-06	0.00432326	1.12477	0.00471638	0.60404
14078-69	SL003186	Lymphotactin	P47992	4.1	0.392833	0.000563867	0.00608251	1.02615	0.493037	0.878118
21933-7	SL011190	Ubiquitin-like modifier-activating enzyme 7	P41226	10	0.392588	0.00637674	0.0178316	1.01125	0.880142	0.964337
11265-8	SL005674	Retinal dehydrogenase 1	P00352	1	0.391388	0.0151727	0.0311139	0.948888	0.312916	0.880262
20086-5	SL008208	Ras-related protein Rab-11B	Q15907	3.6	0.390488	0.0026618	0.0112543	1.07414	0.219218	0.833786
24293-39	SL025946	Nonspecific lipid-transfer protein:isoform 6	P22307	5.6	0.388117	0.0216488	0.0404708	1.00655	0.685986	0.907775
6388-21	SL017451	Coiled-coil domain-containing protein 126	Q96EE4	2.7	0.387252	0.00589507	0.0170814	0.977064	0.625804	0.895604
17686-27	SL008284	Tubulin-folding cofactor B	Q99426	6.5	0.387209	0.00168732	0.00934394	0.975115	0.47736	0.874974
2682-68	SL000450	60 kDa heat shock protein, mitochondrial	P10809	11.3	0.386915	0.0271442	0.048017	1.09732	0.569558	0.887603
24926-9	SL013144	Far upstream element-binding protein 2	Q92945	3.4	0.386176	0.00180452	0.00960049	1.00558	0.99151	0.997315
3415-61	SL004660	Bone sialoprotein 2	P21815	3.5	0.384161	0.0071625	0.0189814	1.04319	0.1841	0.816626
16596-25	SL012999	Glutaredoxin-3	O76003	5.7	0.384145	0.00159085	0.00909572	0.97264	0.321634	0.875421
18925-24	SL005690	Proteasome subunit alpha type-5	P28066	6.4	0.380943	0.00256917	0.0111505	1.08351	0.202404	0.826512
6997-32	SL017971	Ras-related protein Rab-26	Q9ULW5	3.1	0.378241	0.00316219	0.0121254	1.00566	0.858763	0.957594
20988-63	SL022208	Retinitis pigmentosa 9 protein	Q8TA86	1.2	0.375751	0.00261844	0.0111987	0.992068	0.653126	0.901729
21643-8	SL008141	40S ribosomal protein S20	P60866	3	0.375705	0.000884129	0.00704503	1.0468	0.0571572	0.705106
11223-1	SL018407	Transmembrane protein 154	Q6P9G4	4.5	0.375653	0.000153506	0.00429086	1.0859	0.0811218	0.725154
5202-4	SL007373	Peptidyl-prolyl cis-trans isomerase D	Q08752	5.2	0.374106	0.0322318	0.054854	1.09405	0.129735	0.788485
2515-14	SL004143	GDNF family receptor alpha-2	O00451	2.5	0.373597	0.00546095	0.0162926	1.04116	0.520227	0.883646
22800-24	SL022775	Telethonin	O15273	1.8	0.371776	0.000309981	0.00518648	1.14027	0.00239057	0.841958
8960-3	SL010614	Endoplasmic reticulum aminopeptidase 2	Q6P179	3.3	0.370253	0.0100789	0.023493	0.967882	0.400051	0.865201
5346-24	SL025823	Copine-1:Ca2+-dependent membrane-targeting module domains 1 and 2	Q99829	9.1	0.369921	0.00188258	0.00982289	0.967025	0.383526	0.870346
15620-4	SL018410	Neuroligin-1	Q8N2Q7	3.4	0.368826	0.017314	0.0343452	1.01195	0.657215	0.902598
17808-37	SL012948	Omega-amidase NIT2	Q9NQR4	4	0.36876	0.00311197	0.012051	0.987395	0.800203	0.939438
19274-80	SL004593	Alpha-1-syntrophin	Q13424	4.5	0.368082	0.0150578	0.0309234	0.986616	0.654652	0.902244
12395-86	SL019677	Aspartate--tRNA ligase, mitochondrial	Q6PI48	8.8	0.367649	0.000257905	0.00489672	1.08397	0.163928	0.803553
5861-78	SL008466	3-hydroxyanthranilate 3,4-dioxygenase	P46952	7.5	0.366684	0.00210944	0.0102688	1.11942	0.165302	0.803024
8606-39	SL025877	Transmembrane glycoprotein NMB:Cytoplasmic domain	Q14956	3.7	0.363938	0.000676419	0.00653593	1.02981	0.534539	0.885951
2358-19	SL003322	Vascular endothelial growth factor receptor 3	P35916	5.2	0.362581	0.000206574	0.00472437	1.04235	0.332353	0.872566
6280-11	SL016388	Protocadherin-8	O95206	3.7	0.361139	0.0166421	0.0333789	0.994944	0.71244	0.912773
24637-3	SL023182	Transcription elongation factor A protein-like 5	Q5H9L2	2.5	0.360931	0.00322524	0.0122274	0.982535	0.590909	0.889393
3441-64	SL003723	Glycogen synthase kinase-3 alpha	P49840	2.8	0.360111	0.000391941	0.00531953	0.971622	0.690272	0.907479
19266-35	SL013328	Ras GTPase-activating protein-binding protein 1	Q13283	6.2	0.359542	0.00180665	0.00960457	0.980639	0.54502	0.886224
4534-10	SL012822	Brain-specific serine protease 4	Q9GZN4	4.4	0.359431	0.000244417	0.00483617	1.04092	0.478403	0.874383
9971-5	SL019222	CUB and sushi domain-containing protein 2	Q7Z408	4.3	0.359141	0.000670032	0.00651893	1.06847	0.209693	0.832156
17350-13	SL009112	Charged multivesicular body protein 2b	Q9UQN3	3.8	0.358561	0.000216231	0.00480484	0.98409	0.68755	0.907797
19175-18	SL015568	MARCKS-related protein	P49006	1.3	0.357181	9.2048e-05	0.00379173	1.02453	0.239651	0.841526
19504-22	SL021087	Thymidylate kinase	P23919	6.3	0.356612	0.00635441	0.0177903	0.918303	0.0468029	0.701446
10558-26	SL008436	Protocadherin-9	Q9HC56	4.9	0.356434	4.4991e-05	0.0034826	0.966783	0.462087	0.870538
9078-207	SL011219	Beta-1-syntrophin	Q13884	4.4	0.355078	0.00490525	0.015384	0.896413	0.265126	0.848113
15559-5	SL011048	Anthrax toxin receptor 2	P58335	2.3	0.352207	0.0135486	0.028772	1.05491	0.394399	0.866545
15325-14	SL007137	Neuromodulin	P17677	5.2	0.350521	0.00421724	0.0141189	1.02257	0.571362	0.888646
10603-1	SL012419	Histatin-3	P15516	4.7	0.350232	0.000538457	0.00598248	1.03817	0.521769	0.884985
19586-89	SL011389	Ras-related protein Rab-3C	Q96E17	6.5	0.350053	0.000815983	0.00683447	1.01844	0.429807	0.865017
22049-24	SL005796	14-3-3 protein eta	Q04917	6.4	0.349172	0.00383416	0.013357	0.944029	0.291118	0.865247
23554-2	SL015145	SH2 domain-containing adapter protein D	Q96IW2	3.7	0.346746	0.000941378	0.00726294	1.00221	0.890365	0.966815
5493-17	SL010524	Serine/threonine-protein kinase WNK3	Q9BYP7	5.8	0.345154	0.00179715	0.00959022	0.951533	0.158135	0.803683
15627-83	SL003721	RAC-alpha serine/threonine-protein kinase	P31749	2	0.344332	0.00120647	0.00814018	0.955954	0.159701	0.804674
14114-18	SL019019	PILR alpha-associated neural protein	Q8IYJ0	5	0.344032	0.000643211	0.00646331	1.0575	0.223675	0.836289
11458-30	SL016460	Poly(rC)-binding protein 1	Q15365	8.7	0.343696	0.00202472	0.0101007	0.964955	0.303118	0.878308
17341-89	SL010906	Acetyl-CoA acetyltransferase, cytosolic	Q9BWD1	6.4	0.343647	0.010926	0.024899	0.954412	0.702522	0.909161
18300-39	SL015153	Transcriptional activator protein Pur-beta	Q96QR8	4.7	0.341254	0.00071319	0.0065928	1.02285	0.432277	0.867016
19295-32	SL009430	Serine/threonine-protein phosphatase PP1-gamma catalytic subunit	P36873	8.2	0.338523	0.00564093	0.0166324	0.980216	0.626772	0.89608
20994-37	SL022172	Pleckstrin homology domain-containing family F member 2	Q9H8W4	7.3	0.337974	0.00100699	0.00754602	1.00321	0.939504	0.98407
8382-47	SL010504	MAP kinase-activated protein kinase 5	Q8IW41	7.9	0.336851	0.0132508	0.0283964	1.03702	0.88087	0.964534
20445-29	SL021952	AP-1 complex-associated regulatory protein	Q63HQ0	4.4	0.336253	3.27004e-05	0.00333829	1.09345	0.175412	0.810763
5018-68	SL005694	Peroxiredoxin-6	P30041	6.6	0.333924	0.00345019	0.0126054	1.02947	0.549654	0.885784
9005-16	SL011810	Plexin-A1	Q9UIW2	4	0.3324	0.000347689	0.00516692	0.993542	0.828232	0.949864
4564-2	SL006406	Plexin-C1	O60486	4	0.329971	0.0102523	0.0237401	0.978268	0.429982	0.865123
3314-74	SL004858	GDNF family receptor alpha-1	P56159	2.1	0.329412	0.0006624	0.00648949	1.00528	0.831834	0.950899
12628-31	SL019826	LanC-like protein 2	Q9NS86	5.7	0.329165	0.00606025	0.0173813	0.905122	0.0216227	0.597296
6039-24	SL017254	Corticotropin-releasing factor-binding protein	P24387	2.8	0.328616	0.00100652	0.00755048	1.03724	0.492755	0.878726
3381-24	SL010500	Tyrosine-protein kinase Lyn, isoform B	P07948	10.2	0.326819	0.00170104	0.00937567	0.996761	0.926554	0.97983
19578-19	SL016379	Docking protein 2	O60496	7.5	0.326239	0.01016	0.0235884	0.990999	0.681363	0.908313
13636-20	SL008135	Nucleosome assembly protein 1-like 1	P55209	8.6	0.325468	5.66248e-05	0.00365931	1.00643	0.892397	0.967531
6557-50	SL008774	Leucine-rich repeat-containing protein 15	Q8TF66	2.3	0.32499	0.00912472	0.0220496	1.00609	0.627585	0.89615
13544-9	SL011276	Rho GTPase-activating protein 45	Q92619	7.2	0.324564	0.00343015	0.0125582	1.04112	0.376567	0.8714
23259-23	SL023427	EEF1A lysine methyltransferase 1	Q8WVE0	14.2	0.320773	0.0029081	0.0116522	0.806196	0.357503	0.872272
4437-56	SL014028	Ectonucleoside triphosphate diphosphohydrolase 5	O75356	3.3	0.320411	0.0122696	0.0268825	1.10379	0.219689	0.833328
24436-23	SL015355	Disks large-associated protein 4	Q9Y2H0	6	0.319558	0.000856423	0.00695807	1.04278	0.0270144	0.621861
5628-21	SL012850	Semaphorin-3G	Q9NS98	1	0.318741	0.00118214	0.00808443	1.02923	0.0126826	0.59163
22797-20	SL022829	Transcription initiation factor TFIID subunit 12	Q16514	3.7	0.318118	0.0016151	0.00915267	1.025	0.452775	0.867142
19270-26	SL007285	Tyrosine--tRNA ligase, cytoplasmic	P54577	8.4	0.316804	0.00151624	0.00895254	1.02391	0.481582	0.875197
18318-98	SL020960	Endophilin-A3	Q99963	5.3	0.316256	0.00927801	0.0222521	1.00015	0.986027	0.995924
21128-2	SL003725	CDK2	P24941	4.3	0.312648	0.00535893	0.016118	1.01785	0.485458	0.877036
18214-2	SL010920	Glutamate--cysteine ligase regulatory subunit	P48507	1.8	0.31172	0.00429331	0.0142383	0.994156	0.975292	0.992912
2860-19	SL004718	Importin subunit alpha-1	P52292	4.1	0.30804	0.00600782	0.0172872	1.02142	0.704609	0.909023
3392-68	SL003767	Protein kinase B gamma	Q9Y243	5.1	0.307871	0.00105043	0.00765967	0.973457	0.367508	0.872507
16914-104	SL001743	Monocyte differentiation antigen CD14, soluble	P08571	3.7	0.305514	0.00765323	0.019776	1.05727	0.458772	0.869642
13950-9	SL025806	Collagen type IV alpha-3-binding protein:StAR-related lipid-transfer domain, isoform 2	Q9Y5P4	6.5	0.30342	0.000342052	0.0051927	1.02794	0.579903	0.888588
3344-60	SL000272	Antithrombin-III	P01008	4.5	0.302689	6.34672e-05	0.00354812	0.885796	0.0245301	0.612732
7959-34	SL007764	Cadherin-7	Q9ULB5	6.5	0.302324	0.0113705	0.0256219	1.14106	0.12529	0.787284
4314-12	SL011809	dCTP pyrophosphatase 1	Q9H773	4.4	0.301638	0.00350251	0.0127305	0.925263	0.0209468	0.587846
2950-57	SL005171	Insulin-like growth factor-binding protein 4	P22692	4	0.29874	0.00163476	0.00921957	1.09645	0.070907	0.706462
19523-215	SL008933	Protein DJ-1	Q99497	3.6	0.298027	0.00567891	0.0167024	1.05197	0.391198	0.868726
19277-4	SL013211	Thiosulfate sulfurtransferase/rhodanese-like domain-containing protein 1	Q8NFU3	2.9	0.297953	0.00197146	0.00998346	1.08118	0.172352	0.809366
12869-68	SL019938	Probable ATP-dependent RNA helicase DDX6	P26196	9.6	0.297774	0.00286266	0.0115755	0.983323	0.623179	0.895304
11318-20	SL004840	Apolipoprotein A-V	Q6Q788	2.3	0.297002	0.0313064	0.0535378	0.9995	0.579209	0.888685
9018-38	SL025955	Protocadherin-10:Extracellular domain	Q9P2E7	2.9	0.296554	0.00232807	0.0106973	0.997502	0.797986	0.939498
12499-108	SL015171	Endophilin-A1	Q99962	4.9	0.296	0.00709341	0.0188836	0.973603	0.473956	0.87534
6984-6	SL008731	Immunoglobulin superfamily member 8	Q969P0	3	0.293088	0.00113323	0.00794274	1.02279	0.613324	0.893169
5581-28	SL012486	Fibrinogen-like protein 1	Q08830	2.9	0.291914	0.0276282	0.0486898	1.00359	0.759489	0.926059
17744-31	SL016588	Ras-related protein Rab-11A	P62491	8.1	0.29188	0.00299198	0.0118602	1.04006	0.64791	0.899641
12340-17	SL011196	Alanine--tRNA ligase, cytoplasmic	P49588	3.3	0.291287	0.00134398	0.00849057	0.995394	0.789321	0.935708
7241-12	SL004471	T-cell surface glycoprotein CD3 zeta chain	P20963	13.8	0.289769	0.000343211	0.00516576	1.037	0.582106	0.888484
12558-3	SL011269	Ubiquitin-associated and SH3 domain-containing protein B	Q8TF42	5.4	0.288963	0.00661201	0.0181934	1.01699	0.882879	0.964036
6918-183	SL012408	Cholecystokinin	P06307	3.4	0.288471	0.00481134	0.0151978	0.978667	0.441792	0.866124
6255-74	SL012795	Probable carboxypeptidase X1	Q96SM3	2.9	0.287962	0.0118806	0.0263747	1.00631	0.91262	0.973572
8903-1	SL008020	Cytochrome c oxidase subunit 6C	P09669	5.8	0.287048	0.00131923	0.00841725	1.06189	0.113964	0.774864
13673-21	SL008288	T-complex protein 1 subunit eta	Q99832	9.7	0.286215	0.022516	0.0417376	1.21652	0.337999	0.87307
9883-29	SL002802	Lactoylglutathione lyase	Q04760	4.2	0.282409	0.00346413	0.0126366	1.0041	0.710704	0.911709
13740-51	SL004650	Secreted frizzled-related protein 3	Q92765	1.7	0.281287	0.00232321	0.0106959	1.02355	0.238417	0.840965
17712-7	SL013082	Isopentenyl-diphosphate Delta-isomerase 1	Q13907	3.4	0.281108	0.00214689	0.0103438	0.999057	0.927625	0.980226
18181-2	SL021024	Protein TSSC4	Q9Y5U2	5.5	0.28051	6.08073e-05	0.00353989	0.994386	0.807839	0.942746
4459-68	SL014069	Proprotein convertase subtilisin/kexin type 7	Q16549	2.1	0.279138	0.00222777	0.0104616	0.993686	0.738354	0.919711
8069-85	SL007084	T-cell surface glycoprotein CD3 epsilon chain	P07766	7.1	0.27893	0.00121063	0.00813708	1.12426	0.0916403	0.732706
21369-15	SL022215	RNA 3'-terminal phosphate cyclase	O00442	9	0.278782	0.000854622	0.00695145	0.921784	0.0768431	0.72171
19254-125	SL010923	GMP reductase 1	P36959	5.4	0.277941	0.00080748	0.00683641	1.04822	0.381901	0.870868
22984-10	SL021460	Eukaryotic initiation factor 4A-II	Q14240	8.6	0.276066	0.000770231	0.00668166	1.0166	0.696499	0.907368
16805-5	SL011405	cGMP-specific 3',5'-cyclic phosphodiesterase	O76074	6.5	0.275486	0.00325305	0.0122998	0.966364	0.356179	0.873885
7909-37	SL005102	Sex hormone-binding globulin	P04278	11.3	0.274311	0.0350124	0.0586092	0.95138	0.467785	0.8731
15607-56	SL009203	Pyruvate kinase PKLR	P30613	3	0.272649	0.017686	0.0349355	0.957284	0.0479366	0.697656
21552-9	SL016458	Peroxisomal acyl-coenzyme A oxidase 1	Q15067	8.1	0.269731	0.0106015	0.0243407	0.978741	0.52984	0.886928
24655-23	SL023307	RILP-like protein 2	Q969X0	3.5	0.269059	0.00391135	0.0134924	0.989217	0.487799	0.877664
25278-41	SL011159	Rho GTPase-activating protein 6	O43182	7.8	0.263321	0.0111944	0.0253302	0.989114	0.698281	0.907507
7083-74	SL008508	Matrilin-4	O95460	0.8	0.262844	0.00290962	0.0116517	0.985919	0.66013	0.902904
5475-10	SL000553	Protein kinase C beta type (splice variant beta-II)	P05771	9.2	0.261914	0.0100141	0.0234194	0.97884	0.598463	0.890301
21583-14	SL022211	60S ribosomal protein L26-like 1	Q9UNX3	3	0.260072	0.00202623	0.0100939	1.01515	0.597318	0.890666
9250-87	SL004526	Neutrophil defensin 1	P59665	4.2	0.258752	0.0461829	0.0730383	1.03615	0.583565	0.888592
20139-57	SL015171	Endophilin-A1	Q99962	6.2	0.256979	0.00607574	0.0173974	0.932577	0.118114	0.781948
10088-37	SL008014	Adenine phosphoribosyltransferase	P07741	4	0.256026	0.000105814	0.00388205	1.04364	0.380856	0.870175
10615-18	SL008066	Myelin protein P0	P25189	2.1	0.255657	0.030366	0.052234	1.0039	0.927326	0.980057
9039-47	SL026011	Torsin-1A-interacting protein 1:Nuclear domain	Q5JTV8	13.4	0.252738	0.000661098	0.00650387	1.06328	0.277642	0.858522
3795-6	SL004642	Disintegrin and metalloproteinase domain-containing protein 9	Q13443	3.5	0.252161	0.00296417	0.0117831	0.931115	0.0939576	0.74031
5631-83	SL008634	Promotilin	P12872	4.5	0.25119	0.0327341	0.0555613	1.01779	0.722399	0.914719
6544-33	SL012542	Protein kinase C-binding protein NELL1	Q92832	3.7	0.251163	0.00219335	0.010411	0.988449	0.586345	0.889749
18348-89	SL008192	Heterogeneous nuclear ribonucleoprotein D0	Q14103	3.3	0.249764	5.71644e-05	0.00362762	1.00479	0.967125	0.989747
5252-33	SL016555	Dual 3',5'-cyclic-AMP and -GMP phosphodiesterase 11A	Q9HCR9	3.7	0.249025	0.0024325	0.0108653	1.03917	0.287596	0.863891
13416-8	SL020086	Transmembrane protein 132D	Q14C87	5	0.248903	0.00955123	0.0227217	0.968382	0.236304	0.840244
4891-50	SL000433	Glucagon	P01275	3.7	0.247011	0.0343118	0.0577244	1.02142	0.443502	0.865621
3170-6	SL007261	Methionine aminopeptidase 2	P50579	6.1	0.246875	0.00287509	0.0115793	1.04266	0.222026	0.83768
19154-41	SL004457	Glia-derived nexin	P07093	2.1	0.24535	0.00900509	0.0218504	1.04035	0.362178	0.873393
21707-15	SL018449	Complement C1q-like protein 3	Q5VWW1	3.3	0.24348	0.00715961	0.0189809	1.00549	0.838222	0.950795
25256-23	SL003681	Elongation factor 1-alpha 1	P68104	7.7	0.240704	0.0035707	0.0128326	1.01631	0.655931	0.902946
18183-3	SL020981	Low density lipoprotein receptor adapter protein 1	Q5SW96	8.3	0.240686	0.00471301	0.0150355	0.993286	0.823197	0.948414
5509-7	SL025842	Epidermal growth factor:Extracellular domain	P01133	1	0.239841	0.00315623	0.0121356	0.912105	0.275558	0.858103
13427-66	SL008941	Mannosyl-oligosaccharide 1,2-alpha-mannosidase IC	Q9NR34	2.2	0.238493	0.00516744	0.0158327	0.973905	0.634189	0.897575
20948-16	SL022150	U8 snoRNA-decapping enzyme	Q96DE0	5.1	0.233655	0.000290608	0.00511761	1.10076	0.372318	0.872168
4829-43	SL001737	14-3-3 protein sigma	P31947	2.8	0.232435	0.000873764	0.00697822	0.973544	0.433184	0.865385
20952-15	SL022023	Ethylmalonyl-CoA decarboxylase	Q9NTX5	6	0.231367	0.0125092	0.0272463	0.931961	0.232172	0.838678
9864-38	SL019155	Tetratricopeptide repeat protein 1	Q99614	6.8	0.228569	0.00222548	0.0104578	1.00371	0.966032	0.989347
9604-14	SL025810	Cadherin-11:Extracellular domain	P55287	1.7	0.228109	0.00113485	0.00793829	0.947531	0.0599313	0.707129
3284-75	SL007804	Biglycan	P21810	3.1	0.225095	0.00251104	0.0110411	0.966685	0.385632	0.870917
17231-1	SL004609	Plastin-2	P13796	2.7	0.224514	0.000357396	0.0051694	1.08164	0.373918	0.872145
11387-3	SL019420	Cyclic AMP-dependent transcription factor ATF-6 beta	Q99941	1.4	0.224258	0.000256416	0.00490814	1.01208	0.781929	0.931964
18303-39	SL020951	Neurogranin	Q92686	5.9	0.223123	0.00459619	0.0147969	0.981388	0.650976	0.901233
19630-2	SL005267	Gamma-synuclein	O76070	3.7	0.222445	0.00137218	0.00850847	1.06149	0.315509	0.880525
8374-5	SL004638	Tumor necrosis factor receptor superfamily member 16	P08138	6.4	0.220154	0.00531017	0.0160398	1.18915	0.155889	0.802106
14237-1	SL000451	Heat shock 70 kDa protein 1A	P0DMV8	4.1	0.219258	5.20954e-06	0.00524228	1.18019	0.00384709	0.677472
20950-159	SL022188	Phosphoribosyltransferase domain-containing protein 1	Q9NRG1	6.3	0.219227	0.00670375	0.0182957	1.00027	0.958807	0.988414
4929-55	SL005102	Sex hormone-binding globulin	P04278	4.9	0.216811	0.0481073	0.0755054	1.06658	0.0179541	0.588226
15452-5	SL000246	5'-Nucleotidase	P21589	5.9	0.216386	0.000438885	0.00557028	1.00151	0.913151	0.973844
18235-16	SL020904	Glycerol-3-phosphate phosphatase	A6NDG6	5	0.211155	0.000384654	0.00534419	1.05208	0.329266	0.871936
8982-65	SL010148	Thrombospondin-3	P49746	2.1	0.20958	0.000161092	0.00434764	1.01796	0.741397	0.921221
6387-61	SL004530	Defensin-5	Q01523	3.9	0.208245	0.00414202	0.0139533	1.00089	0.975066	0.992826
9326-33	SL004711	Inter-alpha-trypsin inhibitor heavy chain H2	P19823	5	0.208046	0.000268717	0.00494215	0.913616	0.0370623	0.660928
15433-4	SL005268	Proto-oncogene tyrosine-protein kinase Src	P12931	4.7	0.207641	0.0159412	0.0322672	0.939008	0.193332	0.817917
5699-19	SL014977	Protein FAM189A2	Q15884	4.7	0.205431	0.0039073	0.0134917	0.983663	0.633187	0.897238
9385-4	SL005431	Lysosomal alpha-glucosidase	P10253	4.5	0.202622	0.00584134	0.0169816	1.00996	0.696128	0.907388
7551-33	SL016455	Leucine-rich repeat-containing protein 32	Q14392	4.2	0.2009	0.000742985	0.00658313	1.02751	0.418407	0.861771
15343-337	SL000491	Kininogen, HMW, Two Chain	P01042	6.3	0.197617	0.0163389	0.0329114	1.10322	0.755272	0.926853
3628-3	SL010501	Dual specificity mitogen-activated protein kinase kinase 2	P36507	4.6	0.192824	0.00286835	0.0115786	1.01366	0.692222	0.907334
5488-74	SL010516	Proto-oncogene tyrosine-protein kinase Src isoform 2	P12931	12.2	0.188525	0.00520936	0.0159058	1.09352	0.149373	0.805039
23265-15	SL007964	Tumor protein D54	O43399	5.6	0.185064	0.00697474	0.0186949	1.03169	0.645193	0.899949
8052-115	SL018410	Neuroligin-1	Q8N2Q7	1.7	0.183563	0.0406621	0.0659506	0.963004	0.323001	0.873741
17755-5	SL008706	UDP-glucose 6-dehydrogenase	O60701	4.3	0.182048	0.0291599	0.0506791	1.03648	0.93873	0.984577
8039-41	SL018368	Protein FAM177A1	Q8N128	2.5	0.181416	0.00596347	0.0172018	1.05071	0.368043	0.873188
19197-95	SL016788	Acetyl-CoA acetyltransferase, mitochondrial	P24752	7.8	0.181133	0.0354012	0.0591334	0.959141	0.355514	0.87408
4903-72	SL003657	Calcineurin	Q08209 P63098	4.9	0.180841	0.00130498	0.00840243	0.976473	0.499696	0.880845
12703-6	SL019810	Serine/threonine-protein kinase Nek7	Q8TDX7	8.3	0.179928	0.00294015	0.011714	1.01119	0.993419	0.997525
25043-74	SL007297	Succinyl-CoA:3-ketoacid-coenzyme A transferase 1, mitochondrial	P55809	8.3	0.178498	0.00112504	0.0079407	0.980477	0.363118	0.872673
9077-10	SL018812	Mannosyl-oligosaccharide 1,2-alpha-mannosidase IB	O60476	2	0.175653	0.000136376	0.00417667	1.02074	0.610773	0.893331
12641-3	SL019813	Type II inositol 1,4,5-trisphosphate 5-phosphatase	P32019	7.1	0.172896	0.00577098	0.0168605	0.933255	0.184911	0.816112
19224-5	SL012984	Eukaryotic translation initiation factor 1A, Y-chromosomal	O14602	9.5	0.172332	0.00392904	0.0135138	0.957381	0.325069	0.872631
23416-47	SL005576	Sorting nexin-15	Q9NRS6	4.2	0.170631	0.000471194	0.00571272	0.963192	0.315585	0.88039
17794-6	SL005762	Phosphomannomutase 2	O15305	5.6	0.1706	0.00480085	0.0151783	0.995334	0.651112	0.901068
3363-31	SL004781	Tyrosine-protein kinase CSK	P41240	8.1	0.169672	0.00528394	0.0160155	0.968366	0.502619	0.881366
5744-12	SL017113	Protein MENT	Q9BUN1	6.3	0.169579	0.00912659	0.0220465	1.05241	0.45254	0.8674
13463-1	SL007573	Peroxidasin homolog	Q92626	3.8	0.167928	0.00264129	0.011208	1.01683	0.820158	0.947391
24475-45	SL013297	Sorting nexin-12	Q9UMY4	5.2	0.167691	0.0003861	0.00533272	0.999522	0.890328	0.966924
21495-134	SL022484	Prosaposin receptor GPR37	O15354	3	0.165888	0.00266506	0.0112614	1.00682	0.771542	0.929333
21162-30	SL022249	Tubulin-specific chaperone cofactor E-like protein	Q5QJ74	4.9	0.161963	0.00430213	0.0142608	0.935349	0.022233	0.595472
13959-7	SL000499	Cytosol aminopeptidase	P28838	7.7	0.161772	0.00179259	0.00958045	0.966781	0.287414	0.863714
4481-34	SL000316	Complement C4	P0C0L4 P0C0L5	5.1	0.161158	0.000256303	0.00491934	0.873543	0.0365132	0.662884
12675-14	SL010893	Aspartate--tRNA ligase, cytoplasmic	P14868	6.8	0.160489	0.000815005	0.00684254	0.976169	0.501184	0.880824
21147-9	SL015829	Fructosamine-3-kinase	Q9H479	1.5	0.159171	0.00116663	0.00804869	0.959978	0.396445	0.866178
20087-3	SL008697	15 kDa selenoprotein	O60613	1.7	0.157507	0.00436854	0.0143929	1.04618	0.514985	0.882831
19557-3	SL021540	Beta-klotho	Q86Z14	0.4	0.154994	8.70065e-05	0.00375996	0.938029	0.303424	0.87703
23281-29	SL023391	ADP-ribosylation factor-like protein 8A	Q96BM9	5.9	0.153199	0.00340619	0.0125553	1.04921	0.491932	0.878816
11203-97	SL009203	Pyruvate kinase PKLR	P30613	4.6	0.151825	0.00385093	0.0133955	0.962188	0.278717	0.85883
12701-1	SL019791	Eukaryotic translation initiation factor 1b	O60739	4.6	0.151122	0.00116855	0.0080305	1.00624	0.969805	0.990332
17826-341	SL011186	Elongation factor 1-delta	P29692	9.1	0.14961	0.00567483	0.0167044	1.01583	0.973157	0.992172
9231-23	SL017105	Inositol monophosphatase 3	Q9NX62	5.2	0.148919	0.000329883	0.00517528	0.989981	0.704458	0.909161
8246-9	SL012707	Proprotein convertase subtilisin/kexin type 9	Q8NBP7	3.4	0.146398	0.00177448	0.00955615	1.02486	0.86263	0.959476
23923-26	SL016432	Protein phosphatase 1F	P49593	2.2	0.145721	0.000394991	0.00531991	0.987693	0.646581	0.899391
18184-28	SL007258	GMP synthase [glutamine-hydrolyzing]	P49915	3.8	0.145204	0.00183346	0.00970318	0.929532	0.297715	0.872338
16305-10	SL025810	Cadherin-11:Extracellular domain	P55287	9.5	0.145026	0.0216354	0.0404565	1.1415	0.0162087	0.607308
3024-18	SL000250	Alpha-2-antiplasmin	P08697	3.5	0.140062	1.82646e-05	0.00313795	1.10134	0.0251544	0.619537
6408-2	SL007288	Inhibin beta C chain	P55103	2.5	0.13625	0.00388076	0.0134528	1.05053	0.531056	0.885596
4407-10	SL005202	Hepatocyte growth factor-like protein	P26927	4.6	0.135771	0.000550972	0.00605468	1.10733	0.0113596	0.592717
23363-41	SL011153	Poly(rC)-binding protein 2	Q15366	3.3	0.133199	0.0020283	0.0100971	1.06911	0.449875	0.865825
9950-229	SL005195	Lymphocyte activation gene 3 protein	P18627	1.7	0.131356	0.000554656	0.00604799	0.997014	0.782025	0.931763
23659-2	SL023348	Basic leucine zipper and W2 domain-containing protein 2	Q9Y6E2	6.1	0.129171	0.00436081	0.0143876	1.0052	0.889497	0.96632
4450-26	SL009791	Heterogeneous nuclear ribonucleoprotein A/B	Q99729	3.7	0.126192	0.000851445	0.00694165	0.978774	0.527768	0.886831
4240-31	SL002650	Pyruvate kinase PKM	P14618	5.9	0.12496	0.00623247	0.0176595	1.07151	0.340384	0.873149
8660-5	SL009409	Olfactomedin-like protein 3	Q9NRN5	2.8	0.123555	0.00983229	0.0231479	1.03083	0.739778	0.920346
21237-24	SL021091	Protein-arginine deiminase type-4	Q9UM07	4.9	0.120881	0.0088118	0.0215074	0.933399	0.063006	0.704467
8252-2	SL012580	Palmitoleoyl-protein carboxylesterase NOTUM	Q6P988	2.5	0.120553	0.00201366	0.0100884	1.05053	0.147633	0.802414
16035-8	SL003322	Vascular endothelial growth factor receptor 3	P35916	2.4	0.117247	8.74771e-06	0.00385118	0.956421	0.344438	0.869926
19150-20	SL010935	Phosphoribosyl pyrophosphate synthase-associated protein 2	O60256	7.1	0.106338	0.00310555	0.0120393	0.92215	0.0556158	0.699567
5620-13	SL008812	Peptidyl-glycine alpha-amidating monooxygenase	P19021	0.9	0.103811	0.000396517	0.00533027	1.05251	0.238381	0.84126
3758-63	SL003974	Activated Protein C	P04070	3.6	0.0990474	0.000759694	0.00665583	1.0719	0.314199	0.882111
19361-78	SL006992	Matrilin-3	O15232	4.7	0.097612	0.00550489	0.016389	0.980105	0.545119	0.886181
12617-2	SL008369	Serine/threonine-protein kinase 24	Q9Y6E0	3.7	0.0974382	0.00287318	0.0115782	0.999333	0.928042	0.980374
9969-8	SL019210	Solute carrier family 22 member 16	Q86VW1	14.4	0.097099	0.000820634	0.00684088	1.07364	0.19664	0.822036
3484-60	SL000271	Angiotensinogen	P01019	4.7	0.0956573	0.000397392	0.00532172	1.1396	0.0138981	0.58975
5099-14	SL005195	Lymphocyte activation gene 3 protein	P18627	4.8	0.0918251	0.000717234	0.00660418	1.02139	0.767464	0.927753
24414-3	SL004729	Glycogen phosphorylase, brain form	P11216	5.2	0.0791163	0.00494966	0.0154682	0.992923	0.792805	0.937471
7928-183	SL007023	Protein-tyrosine sulfotransferase 1	O60507	4.4	0.0778483	0.000352721	0.00513341	0.945216	0.174587	0.81014
12569-25	SL004993	T-complex protein 1 subunit epsilon	P48643	10.5	0.0731292	0.0120599	0.0265802	1.1646	0.668335	0.904119
6583-67	SL004467	Protein Z-dependent protease inhibitor	Q9UK55	6.2	0.0720787	0.000840502	0.00691647	0.999395	0.834049	0.951115
9986-14	SL005356	Neuropeptide W	Q8N729	4.8	0.0719163	0.00508028	0.0156954	1.02923	0.407722	0.863758
19377-14	SL012399	Noelin-2	O95897	1.2	0.0671509	0.00803684	0.0203565	0.987703	0.475883	0.874999
4811-33	SL004739	Inter-alpha-trypsin inhibitor heavy chain H4	Q14624	5.1	0.0566982	3.14001e-05	0.00351083	0.923833	0.00992439	0.568353
9002-36	SL006615	Serpin A11	Q86U17	1.7	0.0529674	0.00391398	0.0134949	1.05415	0.493751	0.877392
4187-49	SL000247	6-phosphogluconate dehydrogenase, decarboxylating	P52209	0.8	0.0489841	0.00374911	0.0131583	1.08425	0.00806601	0.585742
5012-67	SL004296	Adenylate kinase isoenzyme 1	P00568	2	0.0478655	0.00771572	0.0198937	1.04329	0.318805	0.87824
13496-19	SL020125	Hydroxymethylglutaryl-CoA synthase, cytoplasmic	Q01581	1.5	0.0470077	0.00506753	0.0156973	0.929908	0.232387	0.838164
7871-16	SL008988	Transmembrane protein 132A	Q24JP5	3.1	0.0434026	0.00303058	0.0119259	0.994037	0.825009	0.949414
19127-1	SL007954	Heat shock protein beta-6	O14558	3.7	0.0413352	0.000554625	0.00605702	0.978651	0.644644	0.900253
13697-51	SL007151	Glycerol-3-phosphate dehydrogenase [NAD(+)], cytoplasmic	P21695	4	0.0404633	0.0109472	0.0249151	0.917626	0.356279	0.873219
15414-316	SL019149	L-lactate dehydrogenase A chain	P00338	4.9	0.0375058	0.000996589	0.00751603	0.953678	0.586001	0.88961
14614-41	SL008890	Noncompact myelin-associated protein	Q5T1S8	1.3	0.0363852	0.000248837	0.0048689	0.967617	0.315505	0.880862
11278-4	SL009488	Collagen alpha-2(XI) chain	P13942	3.7	0.0331898	0.00371525	0.0131245	0.970806	0.58801	0.888829
7870-8	SL006694	Beta-Ala-His dipeptidase	Q96KN2	2.3	0.0325568	0.00499786	0.0155293	1.04069	0.725588	0.915629
9076-25	SL008353	Proenkephalin-A	P01210	4.9	0.0313365	0.0114888	0.025814	0.943057	0.23236	0.838925
9235-3	SL007521	Plexin domain-containing protein 1	Q8IUK5	4.5	0.0274709	0.000100753	0.00383623	1.14285	0.0475564	0.702279
18338-26	SL004995	Isocitrate dehydrogenase [NADP] cytoplasmic	O75874	6.5	0.0274183	0.00854513	0.0211348	1.03904	0.630731	0.896463
6380-23	SL017450	Peptidyl-tRNA hydrolase ICT1, mitochondrial	Q14197	3.5	0.0257842	0.00140169	0.00863826	0.996989	0.798026	0.939231
3396-54	SL000565	Renin	P00797	4.5	0.0252137	0.0308925	0.0529843	0.956394	0.226166	0.838923
17685-9	SL005129	Apolipoprotein A-IV	P06727	1.2	0.0221656	0.000263449	0.0048964	1.00478	0.869331	0.960409
5708-1	SL007589	Liver-expressed antimicrobial peptide 2	Q969E1	4.5	0.0217679	0.00235644	0.0107366	1.0045	0.851931	0.955269
11105-171	SL003650	Alpha-enolase	P06733	4	0.0211851	0.00208345	0.0101915	1.14798	0.0596537	0.706219
8476-11	SL002762	Chromogranin-A	P10645	9.5	0.0149628	0.000545751	0.0060255	0.854341	0.00755403	0.604666
8295-16	SL012399	Noelin-2	O95897	1.6	0.0127604	0.00795342	0.0202325	1.02542	0.856158	0.956962
5456-59	SL006694	Beta-Ala-His dipeptidase	Q96KN2	3.1	0.0111684	0.00298007	0.0118196	1.0317	0.233294	0.838858
11184-51	SL002762	Chromogranin-A	P10645	3.8	0.00683197	0.00354827	0.0127912	0.959261	0.837059	0.950547
3389-7	SL000550	Plasma serine protease inhibitor	P05154	5.2	0.00379422	0.000112358	0.00397714	0.854936	0.00286478	0.695844
