# Supplementary material for: The effect of preanalytical factors on cerebrospinal fluid and plasma proteomics: a systematic experimental study
Source: Clin Proteomics. 2026 May 22;23:40. doi: 10.1186/s12014-026-09604-5 (PMC13383461; doi:10.1186/s12014-026-09604-5)
Supplement: Supplementary file 24 — Supplementary Material 23: Table S8. Plasma storage temperature (-80°C, -50°C, -20°C): analytes showing large changes. [file 12014_2026_9604_MOESM24_ESM.xlsx]

## Sheet: Sheet1
Table S10. Plasma Freeze thaw cycles: analytes showing large changes
SeqID	SomaID	Protein name	UniProt ID	Precision [%CV]	Freeze thaw 2			Freeze thaw 3			Freeze thaw 11
					Fold change	p-value	FDR q	Fold change	p-value	FDR q	Fold change	p-value	FDR q
23327-1	SL023415	BLOC-1-related complex subunit 5	Q969J3	2.8	1.88783	0.00390241	0.0941389	2.02235	0.0338344	0.215683	7.3696	0.00100653	0.0294192
4271-75	SL006705	Prefoldin subunit 5	Q99471	2.6	1.28956	0.0121003	0.112744	1.39363	0.0246034	0.196716	3.84762	0.000870307	0.0303487
9202-309	SL008113	ATP synthase subunit O, mitochondrial	P48047	7.3	1.42816	0.0237659	0.135006	1.97225	0.0263234	0.202426	3.37783	0.010308	0.0553005
23246-67	SL023265	Biogenesis of lysosome-related organelles complex 1 subunit 1	P78537	1.2	1.32027	0.00442495	0.0953192	1.36608	0.0612755	0.261908	3.25112	0.00085541	0.0307424
11177-16	SL006465	Keratin, type II cytoskeletal 5	P13647	1.8	1.47672	0.00240136	0.0924325	1.49625	0.0436391	0.235731	3.09961	0.00220335	0.035354
24725-4	SL015121	COP9 signalosome complex subunit 5	Q92905	4.9	1.07627	0.147992	0.291922	1.2411	0.0391633	0.227801	2.83938	0.00327238	0.0398112
21501-30	SL013239	Farnesyl pyrophosphate synthetase	P14324	4.7	1.20847	0.0156679	0.119313	1.2013	0.0502608	0.24603	2.79706	0.0245764	0.07633
24898-39	SL010952	Sec1 family domain-containing protein 1	Q8WVM8	5.6	1.1629	0.0226453	0.131829	1.13662	0.0729031	0.280617	2.50359	0.000984959	0.0300348
12687-2	SL008215	2,4-dienoyl-CoA reductase, mitochondrial	Q16698	7.5	1.27407	0.0620636	0.19074	1.52905	0.126184	0.352157	2.46874	0.00591689	0.0467249
9931-20	SL005851	Keratin, type II cytoskeletal 1	P04264	4.2	1.2318	0.227118	0.374315	1.22029	0.322259	0.527414	2.39351	0.00877106	0.0525368
18877-15	SL008285	Calponin-2	Q99439	1.4	1.13694	0.0590257	0.186782	1.19354	0.0985142	0.314282	2.34092	0.00208583	0.0347342
19373-3	SL008053	Myosin regulatory light chain 12A	P19105	10.6	1.2706	0.0717735	0.201423	1.43821	0.0985476	0.314246	2.33868	0.00638845	0.0472692
12689-56	SL011157	Actin-related protein 2/3 complex subunit 1B	O15143	5.9	1.14856	0.466076	0.595292	1.45674	0.0106059	0.170956	2.30644	0.00752408	0.0497649
13939-14	SL006519	UTP--glucose-1-phosphate uridylyltransferase	Q16851	5.2	1.11823	0.351513	0.495509	1.11052	0.116217	0.337581	2.20721	0.0279145	0.0812183
7788-1	SL005309	ATP synthase-coupling factor 6, mitochondrial	P18859	3.7	1.16202	0.0777639	0.208753	1.37169	0.0613036	0.26187	2.18479	0.0184232	0.0679441
11636-33	SL004811	Transgelin-2	P37802	5.3	1.18399	0.0119667	0.112541	1.25536	0.00401633	0.143609	2.07675	0.00748381	0.0498261
17341-89	SL010906	Acetyl-CoA acetyltransferase, cytosolic	Q9BWD1	6.4	0.693834	0.0210957	0.128656	0.542193	0.00970512	0.165128	0.296387	0.012636	0.0590238
23281-29	SL023391	ADP-ribosylation factor-like protein 8A	Q96BM9	5.9	0.901495	0.0156871	0.11933	0.735168	0.0732836	0.281313	0.335605	0.0103248	0.0553063
20948-16	SL022150	U8 snoRNA-decapping enzyme	Q96DE0	5.1	0.827877	0.0151721	0.119812	0.774046	0.0428991	0.234249	0.380985	0.000858484	0.0306962
23363-41	SL011153	Poly(rC)-binding protein 2	Q15366	3.3	0.932766	0.272865	0.42169	0.941653	0.530298	0.687796	0.426527	0.00167283	0.0330995
3074-6	SL003309	Lipopolysaccharide-binding protein	P18428	3.4	0.931016	0.113296	0.252471	0.856127	0.0706722	0.277334	0.478991	0.000440154	0.029528
