# Supplementary material for: The effect of preanalytical factors on cerebrospinal fluid and plasma proteomics: a systematic experimental study
Source: Clin Proteomics. 2026 May 22;23:40. doi: 10.1186/s12014-026-09604-5 (PMC13383461; doi:10.1186/s12014-026-09604-5)
Supplement: Supplementary file 25 — Supplementary Material 24: Table S10. Plasma Freeze thaw cycles: analytes showing large changes. [file 12014_2026_9604_MOESM25_ESM.xlsx]

## Sheet: Sheet1
Table S11. Gene Ontology (GO) enrichment analysis of proteins altered after 11 freeze–thaw cycles in CSF
ID	Description	GeneRatio	BgRatio	FoldEnrichment	pvalue	p.adjust	qvalue	geneID	Count
GO:1901135	carbohydrate derivative metabolic process	36/179	492/5757	2.35332	7.33275e-07	0.00196738	0.0019096	ITM2B/A4GALT/MACROD2/GCK/DNAJC30/UCHL1/HSPA1A/NME1/UNG/MPI/MTAP/CHST15/MGAT2/B4GALT1/BPNT1/POFUT3/B3GNT2/ENO1/ALDH1A1/FN3K/LARGE1/GPI/MAN1C1/UST/MGAT4C/PGLS/MGAT5/TPST2/CCDC134/MGAT4B/COLGALT1/PGAM1/NANS/XXYLT1/AK1/G6PD	36
GO:1901137	carbohydrate derivative biosynthetic process	24/179	277/5757	2.7866	3.9108e-06	0.00524633	0.00509227	ITM2B/A4GALT/DNAJC30/NME1/MPI/MTAP/CHST15/MGAT2/B4GALT1/POFUT3/B3GNT2/ENO1/LARGE1/MAN1C1/UST/MGAT4C/MGAT5/CCDC134/MGAT4B/COLGALT1/NANS/XXYLT1/AK1/G6PD	24
GO:0009101	glycoprotein biosynthetic process	15/179	142/5757	3.3974	2.95366e-05	0.0209623	0.0203468	ITM2B/CHST15/MGAT2/B4GALT1/POFUT3/B3GNT2/LARGE1/MAN1C1/UST/MGAT4C/MGAT5/CCDC134/MGAT4B/COLGALT1/XXYLT1	15
GO:1901890	positive regulation of cell junction assembly	11/179	80/5757	4.42228	3.12521e-05	0.0209623	0.0203468	SLITRK2/SLITRK6/SLITRK1/NLGN2/SLITRK5/SLITRK3/NLGN1/PPM1F/SLITRK4/RAC1/LRRTM1	11
GO:0051965	positive regulation of synapse assembly	9/179	56/5757	5.16889	4.76883e-05	0.0255896	0.0248381	SLITRK2/SLITRK6/SLITRK1/NLGN2/SLITRK5/SLITRK3/NLGN1/SLITRK4/LRRTM1	9
GO:0051963	regulation of synapse assembly	13/179	119/5757	3.5135	7.19476e-05	0.0321726	0.0312278	EIF4G1/RHOG/LIN7B/SLITRK2/SLITRK6/SLITRK1/NLGN2/SLITRK5/SLITRK3/NLGN1/SLITRK4/RAC1/LRRTM1	13
GO:1900027	regulation of ruffle assembly	5/179	16/5757	10.0506	9.08353e-05	0.0346833	0.0336648	PFN2/RHOG/PFN1/NLGN1/RAC1	5
GO:0070085	glycosylation	11/179	91/5757	3.88772	0.00010485	0.0346833	0.0336648	MGAT2/B4GALT1/POFUT3/B3GNT2/LARGE1/MAN1C1/MGAT4C/MGAT5/CCDC134/MGAT4B/NANS	11
GO:0044089	positive regulation of cellular component biogenesis	20/179	256/5757	2.51266	0.000116344	0.0346833	0.0336648	EIF4G1/HSPA1A/PFN2/TPPP2/SLITRK2/SLITRK6/SLITRK1/PFN1/NLGN2/HSP90AA1/SLITRK5/SLITRK3/NLGN1/PPM1F/SLITRK4/DPYSL3/LCP1/RAC1/TSG101/LRRTM1	20
