# Supplementary material for: The effect of preanalytical factors on cerebrospinal fluid and plasma proteomics: a systematic experimental study
Source: Clin Proteomics. 2026 May 22;23:40. doi: 10.1186/s12014-026-09604-5 (PMC13383461; doi:10.1186/s12014-026-09604-5)
Supplement: Supplementary file 26 — Supplementary Material 25: Table S11. Gene Ontology (GO) enrichment analysis of proteins altered after 11 freeze–thaw cycles in CSF. [file 12014_2026_9604_MOESM26_ESM.xlsx]

## Sheet: Sheet1
Table S12. Gene Ontology (GO) enrichment analysis of proteins altered after 11 freeze–thaw cycles in plasma
ID	Description	GeneRatio	BgRatio	FoldEnrichment	pvalue	p.adjust	qvalue	geneID	Count
GO:0008089	anterograde axonal transport	3/21	21/5795	39.4218	5.23215e-05	0.0260038	0.0232968	BORCS5/BLOC1S1/ARL8A	3
GO:0098930	axonal transport	3/21	29/5795	28.5468	0.000141089	0.0350606	0.0314108	BORCS5/BLOC1S1/ARL8A	3
GO:0008088	axo-dendritic transport	3/21	34/5795	24.3487	0.000228377	0.0378344	0.0338959	BORCS5/BLOC1S1/ARL8A	3
