# Supplementary material for: The effect of preanalytical factors on cerebrospinal fluid and plasma proteomics: a systematic experimental study
Source: Clin Proteomics. 2026 May 22;23:40. doi: 10.1186/s12014-026-09604-5 (PMC13383461; doi:10.1186/s12014-026-09604-5)
Supplement: Supplementary file 27 — Supplementary Material 26: Table S12. Gene Ontology (GO) enrichment analysis of proteins altered after 11 freeze–thaw cycles in plasma. [file 12014_2026_9604_MOESM27_ESM.xlsx]

## Sheet: Sheet1
Table S13. GO enrichment analysis of proteins with increased abundance after 11 freeze–thaw cycles in plasma
ID	Description	GeneRatio	BgRatio	FoldEnrichment	pvalue	p.adjust	qvalue	geneID	Count
GO:0097435	supramolecular fiber organization	6/16	340/5795	6.39154	0.000189083	0.0447328	0.035803	PFDN5/KRT5/KRT1/CNN2/ARPC1B/TAGLN2	6
GO:0097494	regulation of vesicle size	2/16	10/5795	72.4375	0.000317535	0.0447328	0.035803	BORCS5/BLOC1S1	2
GO:0042776	proton motive force-driven mitochondrial ATP synthesis	2/16	17/5795	42.6103	0.000948898	0.0447328	0.035803	ATP5PO/ATP5PF	2
GO:0047496	vesicle transport along microtubule	2/16	17/5795	42.6103	0.000948898	0.0447328	0.035803	BORCS5/BLOC1S1	2
GO:0015986	proton motive force-driven ATP synthesis	2/16	18/5795	40.2431	0.00106579	0.0447328	0.035803	ATP5PO/ATP5PF	2
GO:0031424	keratinization	2/16	19/5795	38.125	0.00118926	0.0447328	0.035803	KRT5/KRT1	2
GO:0099518	vesicle cytoskeletal trafficking	2/16	20/5795	36.2188	0.00131928	0.0447328	0.035803	BORCS5/BLOC1S1	2
GO:0051650	establishment of vesicle localization	3/16	83/5795	13.0911	0.00138688	0.0447328	0.035803	BORCS5/BLOC1S1/COPS5	3
GO:0015980	energy derivation by oxidation of organic compounds	4/16	188/5795	7.70612	0.00143724	0.0447328	0.035803	ATP5PO/BLOC1S1/UGP2/ATP5PF	4
GO:0008089	anterograde axonal transport	2/16	21/5795	34.494	0.0014558	0.0447328	0.035803	BORCS5/BLOC1S1	2
GO:0048489	synaptic vesicle transport	2/16	21/5795	34.494	0.0014558	0.0447328	0.035803	BORCS5/BLOC1S1	2
GO:0045109	intermediate filament organization	2/16	23/5795	31.4946	0.00174826	0.0492425	0.0394124	KRT5/KRT1	2
