# Supplementary material for: The effect of preanalytical factors on cerebrospinal fluid and plasma proteomics: a systematic experimental study
Source: Clin Proteomics. 2026 May 22;23:40. doi: 10.1186/s12014-026-09604-5 (PMC13383461; doi:10.1186/s12014-026-09604-5)
Supplement: Supplementary file 28 — Supplementary Material 27: Table S13. GO enrichment analysis of proteins with increased abundance after 11 freeze–thaw cycles in plasma [file 12014_2026_9604_MOESM28_ESM.xlsx]

## Sheet: Sheet1
Table S9. CSF Freeze thaw cycles: analytes showing large changes
SeqID	SomaID	Protein name	UniProt ID	Precision [%CV]	Freeze thaw 2			Freeze thaw 3			Freeze thaw 11
					Fold change	p-value	FDR q	Fold change	p-value	FDR q	Fold change	p-value	FDR q
5957-30	SL011510	Somatostatin-28	P61278	10.9914	1.54111	0.021862	0.366025	2.13209	0.0109571	0.371165	6.58256	0.00182105	0.130027
21329-66	SL022167	Pyridoxal phosphate phosphatase PHOSPHO2	Q8TCD6	10.447	1.7938	0.00419714	0.333911	2.43068	0.0388305	0.459987	5.74234	0.00721907	0.153619
4122-12	SL004119	Epithelial discoidin domain-containing receptor 1	Q08345	4.43825	1.65144	0.0891078	0.524239	1.99012	0.0220503	0.399933	5.54498	0.0482016	0.257799
13547-5	SL019581	5-hydroxytryptamine receptor 7	P34969	7.96834	1.70892	0.0187054	0.365801	2.18441	0.0370496	0.458276	4.85356	0.00324598	0.130604
17784-23	SL013389	Glia maturation factor beta	P60983	10.6528	1.75964	0.0996738	0.532684	2.30162	0.105011	0.555694	4.55123	0.0153307	0.170365
22496-21	SL022811	LYR motif-containing protein 1	O43325	13.6779	2.11911	0.0875358	0.520678	2.29824	0.0600541	0.491167	4.44986	0.00316737	0.132783
25912-131	SL004598	FK506 binding protein 1A	P62942	6.73128	1.43287	0.128201	0.584333	2.19933	0.0988692	0.553746	4.33184	0.0415053	0.239554
11096-57	SL018921	HemK methyltransferase family member 2	Q9Y5N5	8.54442	1.43	0.0275096	0.389081	1.631	0.0323288	0.442058	4.08623	0.0105352	0.157264
23275-9	SL023512	Sarcospan	Q14714	5.99112	1.34614	0.0424655	0.434016	1.65274	0.00112302	0.31449	4.04924	0.0164003	0.169849
18411-83	SL021354	ADP-ribosylation factor-like protein 15	Q9NXU5	6.48372	1.78202	0.000811974	0.315813	2.35264	0.0398888	0.463121	3.99798	0.0355373	0.226591
13062-4	SL016378	Glia maturation factor gamma	O60234	7.82595	1.50938	0.0353716	0.417599	1.88048	0.0681278	0.505793	3.78914	0.0183444	0.178126
25287-7	SL010128	Eukaryotic translation initiation factor 4 gamma 1	Q04637	8.0042	1.60241	0.024653	0.378499	1.9642	0.0198183	0.39084	3.78525	0.0130179	0.164807
6277-55	SL025418	Fc_MOUSE	Q99LC4	9.01457	1.3254	0.00440841	0.321065	1.55236	0.0566692	0.487274	3.78517	0.00151019	0.127892
23341-16	SL021456	Meiotic recombination protein DMC1/LIM15 homolog	Q14565	10.8979	1.45412	0.000232971	0.407757	1.78318	0.0457496	0.4802	3.73753	0.00379799	0.132949
23002-27	SL012457	Neurexophilin-1	P58417	9.59647	1.54288	0.0281915	0.387757	1.92271	0.0136379	0.365819	3.70058	0.00658119	0.150572
8086-49	SL008714	Integral membrane protein 2B	Q9Y287	7.66072	1.41655	0.000151869	0.354412	1.69699	0.0749215	0.509743	3.55352	0.0059341	0.146284
8220-15	SL018432	Uncharacterized protein C10orf35	Q96D05	6.13586	1.42508	0.105401	0.541785	2.0334	0.112158	0.564095	3.54779	0.0212105	0.189406
6522-57	SL025418	Fc_MOUSE	Q99LC4	9.69597	1.26342	0.0378277	0.430621	1.47537	0.0741091	0.509664	3.51593	0.0139282	0.166401
6406-3	SL017423	Normal mucosa of esophagus-specific gene 1 protein	Q9C002	9.75669	1.37599	0.0155953	0.359432	1.63626	0.0584439	0.484791	3.42593	0.0268551	0.201013
22847-18	SL022536	Serine/threonine-protein kinase 4	Q13043	5.97375	1.47745	0.00736289	0.314314	1.6941	0.00697833	0.344051	3.3526	0.0110792	0.157333
20135-85	SL019942	mRNA-capping enzyme	O60942	4.85777	1.33491	0.0346969	0.414527	1.61071	0.0792659	0.516224	3.3098	0.00776093	0.154799
13614-6	SL003777	CREB-binding protein	Q92793	6.60307	1.37614	0.0195497	0.368914	1.64346	0.0237938	0.404321	3.23591	0.0150375	0.170628
19613-16	SL021787	Retinol dehydrogenase 10	Q8IZV5	7.95106	1.40062	0.0164992	0.365542	1.73071	0.00685846	0.347942	3.22272	0.00503771	0.148815
21679-16	SL007676	Cadherin-20	Q9HBT6	3.56546	1.2985	0.0207826	0.369286	1.65667	0.0373502	0.457148	3.14446	0.00889276	0.155646
21475-137	SL012990	Thioredoxin-like protein 1	O43396	10.7535	1.29996	0.0339588	0.410614	1.5278	0.108286	0.558664	2.9678	0.022428	0.190095
21379-30	SL021883	Ethanolamine kinase 2	Q9NVF9	5.99548	1.27603	0.0235808	0.376058	1.53422	0.0341424	0.454432	2.89312	0.00459801	0.146321
10589-7	SL018354	Retinoic acid early transcript 1L protein	Q5VY80	9.49374	1.28913	0.0425837	0.434589	1.55759	0.0709633	0.50438	2.8817	0.000126665	0.0886782
12554-10	SL013725	DNA repair protein RAD51 homolog 4	O75771	4.81567	1.21838	0.0952259	0.530793	1.32361	0.067679	0.504602	2.88075	0.0182434	0.178382
8759-29	SL002622	Lactosylceramide 4-alpha-galactosyltransferase	Q9NPC4	5.97266	1.49418	0.00148527	0.358564	1.77839	0.0499245	0.479453	2.85989	0.0076265	0.153428
23767-1	SL023052	UPF0705 protein C11orf49	Q9H6J7	6.28689	1.34182	0.043122	0.436267	1.56151	0.0485611	0.480872	2.84039	0.00192823	0.124995
9926-4	SL004810	Protein S100-P	P25815	11.5601	1.29	0.00343831	0.325292	1.47879	0.0383271	0.460254	2.82462	0.00871779	0.155301
25459-3	SL023704	O-acetyl-ADP-ribose deacetylase MACROD2	A1Z1Q3	10.3775	1.57552	0.00840289	0.326826	1.88151	0.0417039	0.472442	2.7946	0.0137536	0.166303
12461-8	SL013283	NAD-dependent protein deacylase sirtuin-5, mitochondrial	Q9NXA8	8.7668	1.42118	0.0192808	0.364824	1.65682	0.0291667	0.429886	2.77693	0.00543195	0.149134
12960-9	SL007208	Glucokinase	P35557	7.50262	1.26246	0.0060071	0.336446	1.49122	0.0569182	0.490744	2.75018	0.00562437	0.149152
22813-5	SL021513	TPT1-like protein	Q56UQ5	8.5526	1.29471	0.00983257	0.335794	1.53851	0.0676087	0.505693	2.68229	0.0110678	0.157491
21569-49	SL013166	Serine/threonine kinase 10	O94804	4.68664	1.32114	0.0629359	0.484724	1.54816	0.016357	0.384279	2.6776	0.0179515	0.178267
17515-6	SL009344	Heat shock 70 kDa protein 13	P48723	7.12324	1.26966	0.0262189	0.381619	1.51299	0.106631	0.557109	2.67643	0.0151898	0.170971
6561-77	SL017496	Ig Kappa chain V-I region HK102- like	P01602	7.28399	1.27242	0.045177	0.442975	1.52212	0.0534862	0.48694	2.67422	0.0011705	0.134339
11416-23	SL025857	F-box/LRR-repeat protein 4:Leucine-rich repeats 4 and 5	Q9UKA2	5.47732	1.35424	0.00868235	0.328568	1.52961	0.0249919	0.409762	2.65039	0.0108007	0.158192
6962-5	SL017963	HLA class II histocompatibility antigen, DR beta 3 chain	P79483	6.18039	1.20286	0.0593547	0.476539	1.37853	0.109109	0.560433	2.58675	0.0184796	0.178696
23305-38	SL018576	Receptor expression-enhancing protein 2	Q9BRK0	6.79947	1.28861	0.0104877	0.333746	1.46351	0.0500149	0.478353	2.55389	0.00904529	0.155211
10553-8	SL017988	Torsin-1A-interacting protein 2	Q8NFQ8	7.4688	1.31198	0.0275827	0.387764	1.53274	0.0366427	0.458099	2.53706	0.0240431	0.193924
11218-84	SL019351	Thiopurine S-methyltransferase	P51580	11.4374	1.28354	0.000792396	0.326327	1.46219	0.0262951	0.414622	2.53188	0.00903523	0.155419
23411-108	SL023483	Paraneoplastic antigen Ma2	Q9UL42	9.20031	1.47236	0.0605448	0.480583	1.63708	0.0187107	0.387554	2.49773	0.00482098	0.146111
21129-95	SL022096	MAD2L1-binding protein	Q15013	7.33433	1.23565	0.0788565	0.507888	1.37359	0.0122611	0.3716	2.47682	0.0208476	0.188815
23264-42	SL023313	Mediator of RNA polymerase II transcription subunit 10	Q9BTT4	7.53275	1.28949	0.0134175	0.358534	1.46417	0.0600562	0.490611	2.45555	0.0140051	0.166468
12632-14	SL019805	Arylamine N-acetyltransferase 1	P18440	13.178	1.2192	0.0413339	0.435155	1.39608	0.0455567	0.478892	2.44602	0.0265759	0.200062
9201-13	SL004811	Transgelin-2	P37802	6.31504	1.31037	0.158182	0.612181	1.5726	0.013644	0.364588	2.41591	0.0371121	0.230338
2943-5	SL000398	Cytochrome P450 3A4	P08684	8.76034	1.17832	0.0351451	0.417744	1.33425	0.102921	0.552993	2.41223	0.0174198	0.174973
22833-74	SL022862	Zinc finger CCHC domain-containing protein 18	P0CG32	7.94909	1.25607	0.03596	0.418895	1.51073	0.0882816	0.536976	2.40404	0.0164248	0.169853
7866-11	SL018279	DnaJ homolog subfamily C member 30	Q96LL9	3.46084	1.23604	0.00532019	0.329616	1.39861	0.0336575	0.450548	2.36277	0.00614539	0.147342
14294-61	SL013880	Methyl-CpG-binding domain protein 1	Q9UIS9	6.23531	1.33941	0.00866383	0.329649	1.56011	0.00186344	0.296499	2.35561	0.0126744	0.164321
5879-51	SL009207	Dynactin subunit 2	Q13561	6.50387	1.22841	0.00245968	0.324909	1.41235	0.0613497	0.494826	2.34525	0.0125566	0.164624
5019-16	SL002803	Ubiquitin carboxyl-terminal hydrolase isozyme L1	P09936	11.6377	1.19724	0.0768275	0.502212	1.31955	0.0435362	0.479996	2.3241	0.00737187	0.153147
13565-2	SL003760	Retinoblastoma-like protein 2	Q08999	10.4614	1.18155	0.0854043	0.516335	1.29754	0.0281036	0.424037	2.3211	0.0131471	0.164656
18415-16	SL016516	ADP-ribosylation factor-like protein 6	Q9H0F7	9.55555	1.18795	0.0142029	0.347672	1.33059	0.0531382	0.486938	2.29158	0.0139918	0.166593
11157-35	SL000451	Heat shock 70 kDa protein 1A	P0DMV8	7.91837	1.24523	0.0208908	0.368405	1.44838	0.0483931	0.48125	2.28161	0.0143671	0.167362
6386-4	SL025418	Fc_MOUSE	Q99LC4	13.2414	1.2048	0.0824471	0.510597	1.32193	0.102851	0.549973	2.27697	0.0124917	0.164813
14318-1	SL013288	Vacuolar protein sorting-associated protein 29	Q9UBQ0	6.7468	1.27022	0.0707303	0.494194	1.43217	0.0060249	0.34293	2.27616	0.0104418	0.15789
10781-19	SL008886	C-type lectin domain family 4 member G	Q6UXB4	7.0595	1.20805	0.0376957	0.430518	1.41562	0.0555317	0.492747	2.26466	0.00767119	0.153885
13054-87	SL008767	Profilin-2	P35080	10.2417	1.1676	0.020589	0.367714	1.34272	0.00735054	0.354904	2.24132	0.0107081	0.157826
5605-77	SL006973	Beta-1,3-N-acetylglucosaminyltransferase manic fringe	O00587	7.79376	1.14241	0.0645281	0.487337	1.29621	0.0733453	0.50891	2.23957	0.025532	0.196861
13961-18	SL020291	Kinesin-like protein KIF3A	Q9Y496	7.97617	1.20279	0.0259902	0.380663	1.37195	0.0354018	0.453934	2.23322	0.0113146	0.159383
8262-20	SL005361	Apolipoprotein D	P05090	5.96037	1.2792	0.156023	0.608532	1.42348	0.129213	0.5901	2.23128	0.0224881	0.189457
11263-57	SL019372	Calsequestrin-1	P31415	6.97486	1.19143	0.0599618	0.478669	1.31283	0.0417533	0.472237	2.23078	0.0217675	0.190493
13603-7	SL020186	Rieske domain-containing protein	Q8TAC1	6.49852	1.27838	0.0243351	0.379443	1.40731	0.0352454	0.454426	2.2231	0.00514771	0.148922
13078-3	SL014793	Centrin-2	P41208	8.49892	1.2764	0.0740677	0.499084	1.46909	0.0011517	0.298632	2.20848	0.0109737	0.15808
22483-109	SL022806	Keratin, type II cytoskeletal 71	Q3SY84	14.7237	1.2092	0.0355585	0.417693	1.35359	0.0351263	0.455405	2.20254	0.0034041	0.131669
5909-51	SL003687	Nucleoside diphosphate kinase A	P15531	6.46559	1.19296	0.0135841	0.355875	1.32055	0.0153729	0.370731	2.17714	0.018016	0.177552
22821-50	SL004997	Uracil-DNA glycosylase	P13051	5.11652	1.51677	0.00450344	0.31847	1.76381	0.0437883	0.480505	2.17005	0.01011	0.157289
2754-50	SL000312	Complement C3	P01024	7.15341	1.25483	0.0239658	0.379603	1.58714	0.0174354	0.392492	2.16024	0.0080688	0.156481
21156-5	SL021981	Putative glutathione-specific gamma-glutamylcyclotransferase 2	Q8WUX2	4.81835	1.14511	0.0951124	0.531855	1.32401	0.0915599	0.541852	2.13243	0.0351516	0.226608
10647-18	SL017894	Activating signal cointegrator 1 complex subunit 1	Q8N9N2	6.18774	1.15882	0.0884069	0.522309	1.30597	0.0610739	0.494882	2.12459	0.00121935	0.133385
14663-44	SL020180	E3 ubiquitin-protein ligase RNF8	O76064	7.37652	1.16727	0.0158137	0.361804	1.30318	0.0547842	0.491094	2.11524	0.024249	0.194465
12540-25	SL019775	Rho-related GTP-binding protein RhoG	P84095	7.73451	1.15167	0.0677472	0.490992	1.29947	0.0446449	0.481601	2.10046	0.00524952	0.149398
17158-17	SL019858	Ubiquitin-conjugating enzyme E2 G1	P62253	3.91152	1.14666	0.227514	0.659555	1.26284	0.0351711	0.455144	2.0986	0.0125595	0.164353
12532-28	SL013788	Ubiquitin-conjugating enzyme E2 R1	P49427	5.14388	1.12519	0.0509262	0.457682	1.2699	0.0276356	0.426161	2.09576	0.0129038	0.165154
22990-20	SL012168	Protein lin-7 homolog B	Q9HAP6	7.47414	1.1774	0.041242	0.436156	1.3145	0.0452558	0.479328	2.0897	0.0123078	0.164441
23386-38	SL023759	T-complex protein 10A homolog 2	B9ZVM9	10.8689	1.18613	0.0170402	0.371645	1.32415	0.0484188	0.480823	2.08678	0.0268197	0.201464
25233-2	SL023506	Mannose-6-phosphate isomerase	P34949	10.79	1.20557	0.00455517	0.31575	1.29691	0.0503059	0.475934	2.07373	0.0273953	0.202957
16926-44	SL000255	Alkaline phosphatase, tissue-nonspecific isozyme	P05186	7.5044	1.19167	0.0394323	0.42934	1.33124	0.0278353	0.423641	2.07112	0.0125702	0.164186
9535-14	SL025418	Fc_MOUSE	Q99LC4	4.92083	1.15049	0.0647328	0.487305	1.26094	0.0750106	0.508373	2.0671	0.00355358	0.13094
9910-9	SL010961	S-methyl-5'-thioadenosine phosphorylase	Q13126	7.59814	1.12059	0.00962514	0.333592	1.26676	0.11631	0.573037	2.05296	0.00920587	0.156054
12800-5	SL019890	Tubulin polymerization-promoting protein family member 2	P59282	13.4691	1.17542	0.19756	0.64063	1.33481	0.0807261	0.522332	2.02424	0.00851012	0.154752
25918-60	SL014713	HLA class I histocompatibility antigen, alpha chain E	P13747	13.9882	1.17286	0.172298	0.626628	1.39566	0.0696425	0.505251	2.02024	0.0216807	0.190448
23615-4	SL013291	TRM112-like protein	Q9UI30	8.30202	1.2065	0.0103945	0.336906	1.32613	0.0700351	0.50444	2.0061	0.0195011	0.182768
4469-78	SL007502	Carbohydrate sulfotransferase 15	Q7LFX5	3.8349	0.514426	0.00218187	0.325006	0.351999	0.00233614	0.286935	0.0600051	0.00263356	0.133605
3316-58	SL004466	Heparin cofactor 2	P05546	8.36889	0.6411	0.000258078	0.301134	0.431729	0.000108611	0.152078	0.0606397	0.000456648	0.110241
15314-49	SL008340	Chloride intracellular channel protein 4	Q9Y696	7.56368	0.767644	0.0727287	0.498213	0.536087	0.0237934	0.405298	0.0862883	0.0446894	0.250297
14097-86	SL007502	Carbohydrate sulfotransferase 15	Q7LFX5	6.66431	0.520649	0.00255704	0.325487	0.352465	0.000347973	0.270685	0.0863024	0.000890696	0.129912
21385-5	SL017981	SLIT and NTRK-like protein 2	Q9H156	13.6744	0.632704	0.00176278	0.324768	0.501423	0.00150433	0.30091	0.11281	0.00694592	0.15102
3074-6	SL003309	Lipopolysaccharide-binding protein	P18428	8.36442	0.761512	0.194758	0.63984	0.552949	0.0546939	0.490913	0.125764	0.033712	0.221197
6909-40	SL014911	Alpha-1,6-mannosyl-glycoprotein 2-beta-N-acetylglucosaminyltransferase	Q10469	4.31201	0.654132	0.00106967	0.374438	0.504181	0.00621545	0.348115	0.1399	0.00204245	0.128821
8786-6	SL025851	Protein FAM171B:Extracellular domain	Q6P995	6.90257	0.662864	0.000334368	0.334416	0.529187	0.00128112	0.280286	0.150496	0.0031309	0.133655
8397-147	SL018482	Sulfhydryl oxidase 2	Q6ZRP7	4.87653	0.69467	0.00620254	0.334031	0.577276	0.00531572	0.35784	0.158734	0.00305954	0.133043
16916-19	SL018357	SLIT and NTRK-like protein 6	Q9H5Y7	6.89248	0.725077	0.0379655	0.430789	0.578316	0.0257071	0.410902	0.1611	0.0259065	0.197573
13381-49	SL008831	Beta-1,4-galactosyltransferase 1	P15291	4.71495	0.710375	0.00959985	0.334371	0.518239	0.000550057	0.320912	0.167353	0.000787612	0.119871
19177-7	SL011252	MOB kinase activator 1B	Q7L9L4	4.56755	0.497491	0.00705523	0.320738	0.360804	0.00652328	0.340817	0.184223	0.00997058	0.157216
10743-13	SL008760	SLIT and NTRK-like protein 1	Q96PX8	7.36123	0.729784	0.0141175	0.350485	0.60359	0.0197955	0.391493	0.184934	0.0167418	0.171359
22984-10	SL021460	Eukaryotic initiation factor 4A-II	Q14240	2.98969	0.706956	0.00266244	0.327012	0.573072	0.0100744	0.358026	0.190459	0.0178131	0.177144
4500-50	SL004363	Stem cell growth factor-alpha	Q9Y240	4.49139	0.74328	0.00147	0.367554	0.612508	0.0067305	0.349039	0.199321	0.00213244	0.129819
3714-49	SL000382	Creatine kinase M-type:Creatine kinase B-type heterodimer	P12277|P06732	7.53818	0.779434	0.0212308	0.367913	0.62359	0.0132586	0.365447	0.205071	0.00215539	0.128974
17814-8	SL009020	3'(2'),5'-bisphosphate nucleotidase 1	O95861	12.6002	0.752465	0.00392763	0.319737	0.635306	0.00940828	0.352232	0.21575	0.0124096	0.164545
8528-74	SL018587	Immunoglobulin superfamily containing leucine-rich repeat protein 2	Q6UXK2	3.57246	0.783303	0.0072213	0.322015	0.650518	0.00739261	0.347353	0.224025	0.00599134	0.146662
2966-65	SL004362	Stem cell growth factor-beta	Q9Y240	5.10154	0.709699	0.00285473	0.31228	0.606799	0.00202768	0.28971	0.224076	0.000340035	0.125294
13124-20	SL018587	Immunoglobulin superfamily containing leucine-rich repeat protein 2	Q6UXK2	3.1799	0.789806	0.00309997	0.323923	0.649935	0.00848914	0.353765	0.229848	0.00550534	0.148242
7156-2	SL018125	Alpha-(1,3)-fucosyltransferase 10	Q6P4F1	4.07502	0.617638	0.000549534	0.295945	0.461158	0.00912647	0.354969	0.238694	0.0117938	0.161266
8851-42	SL025851	Protein FAM171B:Extracellular domain	Q6P995	4.58797	0.716256	0.00244857	0.336127	0.589926	0.0028125	0.307661	0.239811	0.00391904	0.13384
15326-64	SL006479	Guanylate-binding protein 1	P32455	6.82421	0.741574	0.00435832	0.324602	0.609459	0.00195923	0.298186	0.243812	0.0033516	0.131087
23387-18	SL023264	TIP41-like protein	O75663	4.40745	0.72624	0.0124445	0.355609	0.601179	0.0109995	0.366701	0.250317	0.0083249	0.15542
20243-26	SL005670	Profilin-1	P07737	3.75415	0.84449	0.0591977	0.477469	0.685006	0.0140039	0.365825	0.252783	0.0226899	0.190014
7980-72	SL018338	N-acetyllactosaminide beta-1,3-N-acetylglucosaminyltransferase 2	Q9NY97	5.71614	0.741696	0.0141591	0.350275	0.620031	0.0238758	0.403754	0.257028	0.0158206	0.170138
5467-15	SL000454	Heat shock protein HSP 90-beta	P08238	5.4128	0.813418	0.0139007	0.355179	0.682249	0.00973468	0.358697	0.259162	0.00304373	0.134868
11105-171	SL003650	Alpha-enolase	P06733	6.25414	0.824221	0.203558	0.646895	0.678794	0.0419384	0.472043	0.261524	0.0325299	0.217935
15539-15	SL008760	SLIT and NTRK-like protein 1	Q96PX8	5.07947	0.809086	0.00731137	0.323968	0.713672	0.0388596	0.458779	0.262033	0.0149438	0.170394
9772-153	SL025945	Neuroligin-2:Extracellular domain	Q8NFZ4	5.12737	0.786993	0.00325337	0.325384	0.654063	0.00818738	0.356024	0.263648	0.00738219	0.152907
3170-6	SL007261	Methionine aminopeptidase 2	P50579	4.34621	0.724642	0.0380606	0.431169	0.587644	0.0354031	0.453121	0.266571	0.0404894	0.236616
11265-8	SL005674	Retinal dehydrogenase 1	P00352	5.46088	0.800243	0.0208355	0.36929	0.623083	0.00212879	0.281201	0.26691	0.0138422	0.166511
13621-31	SL020199	AP-2 complex subunit alpha-2	O94973	3.90344	0.822794	0.0330769	0.406979	0.715737	0.00523477	0.3593	0.272248	0.00318927	0.132119
2625-53	SL000453	Hsp90alpha	P07900	5.91203	0.808607	0.00784311	0.324909	0.682617	0.00597204	0.348419	0.275454	0.00306323	0.132381
11830-48	SL010616	Tyrosine-protein phosphatase non-receptor type 11	Q06124	7.50193	0.696093	0.0201947	0.370113	0.534288	0.00415438	0.342174	0.280636	0.012176	0.164563
21147-9	SL015829	Fructosamine-3-kinase	Q9H479	6.26639	0.704457	0.0744282	0.499111	0.592407	0.0410914	0.468535	0.285566	0.0132459	0.164422
11441-11	SL007082	Glycogen phosphorylase, liver form	P06737	9.87982	0.777522	0.00447054	0.31937	0.600776	0.00537409	0.351626	0.295161	0.00820797	0.156152
13590-1	SL020207	Oligoribonuclease, mitochondrial	Q9Y3B8	2.4281	0.813155	0.0273826	0.389646	0.714283	0.0112222	0.368859	0.303943	0.0156159	0.170823
24475-45	SL013297	Sorting nexin-12	Q9UMY4	3.5868	0.758453	0.0221585	0.369361	0.609744	0.00282029	0.303766	0.310311	0.00219402	0.129078
4568-17	SL014070	SLIT and NTRK-like protein 5	O94991	4.03836	0.826797	0.00392645	0.323401	0.733274	0.0195607	0.391271	0.313131	0.00259586	0.13363
7185-29	SL006482	Platelet glycoprotein V	P40197	13.2746	0.787124	0.0490456	0.452395	0.68806	0.0391411	0.459777	0.318731	0.0395586	0.234703
7935-26	SL018309	Glycosyltransferase-like protein LARGE1	O95461	4.33447	0.776415	0.0227685	0.374184	0.687451	0.0143103	0.368331	0.321631	0.0149183	0.170659
12628-31	SL019826	LanC-like protein 2	Q9NS86	7.782	0.686	0.105909	0.543201	0.538318	0.0449241	0.483867	0.327901	0.00832138	0.15577
4272-46	SL000539	Glucose-6-phosphate isomerase	P06744	5.62298	0.945594	0.117917	0.565051	0.88341	0.093736	0.545962	0.330871	0.0188113	0.179425
10565-19	SL017951	SLIT and NTRK-like protein 3	O94933	4.79686	0.85593	0.0222083	0.369312	0.779918	0.0628013	0.497366	0.331667	0.0220469	0.190086
13427-66	SL008941	Mannosyl-oligosaccharide 1,2-alpha-mannosidase IC	Q9NR34	4.12792	0.820731	0.0441322	0.439501	0.731159	0.0114904	0.367327	0.344582	0.00806983	0.156069
12475-48	SL019722	Chloride intracellular channel protein 5	Q9NZA1	5.02416	0.823914	0.0914856	0.527153	0.702528	0.0450392	0.480669	0.344718	0.0141309	0.167112
18175-65	SL008286	Synaptic vesicle membrane protein VAT-1 homolog	Q99536	8.24397	0.769616	0.0352905	0.418052	0.688155	0.0309734	0.440742	0.346149	0.0126429	0.164829
8364-74	SL006797	Uronyl 2-sulfotransferase	Q9Y2C2	4.18279	0.804628	0.0215483	0.36885	0.717677	0.00183829	0.299299	0.347853	0.00203085	0.129254
7208-60	SL018111	Alpha-1,3-mannosyl-glycoprotein 4-beta-N-acetylglucosaminyltransferase C	Q9UBM8	8.34471	0.751348	0.0187583	0.362782	0.654118	0.0274838	0.424755	0.349729	0.0256091	0.197021
21154-8	SL021944	Calcium-binding protein 39-like	Q9H9S4	7.39516	0.794741	0.0245098	0.378792	0.683001	0.0124749	0.362393	0.355421	0.00563194	0.14823
14324-52	SL005089	Structural maintenance of chromosomes protein 3	Q9UQE7	7.07513	0.733823	0.0486049	0.452504	0.643284	0.032277	0.443081	0.364463	0.0275339	0.203553
17712-7	SL013082	Isopentenyl-diphosphate Delta-isomerase 1	Q13907	2.61467	0.847201	0.0568103	0.476322	0.765559	0.0118838	0.371421	0.368289	0.0101389	0.157388
21687-3	SL022679	Protein phosphatase 1 regulatory subunit 29	Q5R3F8	6.05379	0.813733	0.00137116	0.39998	0.716887	0.00690695	0.345397	0.374596	0.00739353	0.152691
11145-72	SL019333	UPF0606 protein KIAA1549L	Q6ZVL6	5.27326	0.762407	0.00949924	0.33588	0.715026	0.023879	0.402836	0.375063	0.0139038	0.166393
17799-9	SL005373	6-phosphogluconolactonase	O95336	10.6442	0.835208	0.0190434	0.365268	0.698582	0.00224134	0.290585	0.376736	0.00125605	0.131247
21768-9	SL007374	Alpha-1,6-mannosylglycoprotein 6-beta-N-acetylglucosaminyltransferase A	Q09328	5.75719	0.80926	0.01254	0.354002	0.742725	0.0545971	0.491304	0.378573	0.0124942	0.164421
8024-64	SL011109	Protein-tyrosine sulfotransferase 2	O60704	2.99491	0.751908	0.0112697	0.349112	0.659854	0.00480718	0.350574	0.38221	0.00565499	0.147726
21813-171	SL007374	Alpha-1,6-mannosylglycoprotein 6-beta-N-acetylglucosaminyltransferase A	Q09328	4.23585	0.764709	0.00581669	0.333792	0.711633	0.0221261	0.39924	0.382628	0.0113903	0.159487
2668-70	SL000337	Calpain I	P07384|P04632	1.99595	0.771139	0.0146844	0.354501	0.653604	0.00465445	0.346658	0.387089	6.30146e-05	0.0735275
11493-169	SL019474	Dynein light chain 2, cytoplasmic	Q96FJ2	7.79256	0.917603	0.0766276	0.501843	0.791787	0.0125723	0.362218	0.38994	0.0162837	0.170406
21180-16	SL022171	PI-PLC X domain-containing protein 3	Q63HM9	6.5454	0.673912	0.0302278	0.394087	0.603636	0.00813926	0.356143	0.397015	0.000673287	0.124044
18218-48	SL010856	CB1 cannabinoid receptor-interacting protein 1	Q96F85	5.25394	0.809503	0.0206201	0.367331	0.711463	0.00532394	0.35498	0.397929	0.00604393	0.146414
8052-115	SL018410	Neuroligin-1	Q8N2Q7	7.4025	0.818542	0.0180272	0.367954	0.722056	0.00787461	0.353399	0.400202	0.00788477	0.156377
23923-26	SL016432	Protein phosphatase 1F	P49593	6.14091	0.793058	0.00559534	0.329185	0.655947	0.0124706	0.363777	0.401099	0.0221037	0.190108
7139-14	SL018085	SLIT and NTRK-like protein 4	Q8IW52	5.6583	0.822578	0.00175916	0.332861	0.729888	0.00905136	0.356003	0.406179	0.00173346	0.129106
7227-75	SL008509	Cochlin	O43405	9.15343	0.820827	0.00687963	0.325434	0.663585	0.0030368	0.317323	0.408578	0.00292539	0.134741
15300-66	SL017096	Coiled-coil domain-containing protein 134	Q9H6E4	5.9558	0.834881	0.0270311	0.387797	0.72934	0.0264281	0.414851	0.40894	0.0282672	0.206359
23000-22	SL018410	Neuroligin-1	Q8N2Q7	6.63108	0.812247	0.0457021	0.443773	0.722214	0.031636	0.442967	0.410474	0.00981351	0.158305
21546-20	SL022492	Adhesion G-protein coupled receptor D1	Q6QNK2	3.20018	0.82689	0.00690138	0.324272	0.737013	0.020096	0.388653	0.417871	0.0167337	0.171527
19617-5	SL005407	Prostaglandin reductase 1	Q14914	4.40761	0.81884	0.0405293	0.433862	0.697983	0.00205737	0.288073	0.420695	0.0018444	0.125365
3284-75	SL007804	Biglycan	P21810	6.89843	0.813448	0.0153045	0.357157	0.715686	0.00244557	0.290194	0.423699	0.0103037	0.157847
11696-7	SL008838	Cellular retinoic acid-binding protein 2	P29373	4.26902	0.861482	0.0445758	0.44266	0.702298	0.00844676	0.354107	0.424759	0.0001498	0.0873959
3392-68	SL003767	Protein kinase B gamma	Q9Y243	4.53063	0.784676	0.0572209	0.475212	0.699689	0.0165312	0.383228	0.426438	0.0212788	0.189533
7141-21	SL015348	Alpha-1,3-mannosyl-glycoprotein 4-beta-N-acetylglucosaminyltransferase B	Q9UQ53	9.34173	0.775623	0.00744424	0.315861	0.707981	0.0137441	0.364479	0.426679	0.0213314	0.189279
12643-4	SL011195	Beta-arrestin-1	P49407	6.44922	0.779345	0.00437538	0.322443	0.686784	0.00591613	0.351007	0.433395	0.000120323	0.0935976
11530-37	SL010978	Porphobilinogen deaminase	P08397	5.11147	0.929737	0.189893	0.637316	0.794644	0.051573	0.480136	0.433681	0.0246364	0.194892
5638-23	SL012702	Procollagen galactosyltransferase 1	Q8NBJ5	1.5232	0.828986	0.0688238	0.493179	0.743343	0.0467449	0.480559	0.434064	0.0480636	0.257454
17837-5	SL020908	Chloride intracellular channel protein 2	O15247	9.85413	0.849896	0.00792991	0.324662	0.742181	0.00452059	0.351652	0.4345	0.00144966	0.123769
12707-26	SL008196	Dihydropyrimidinase-related protein 3	Q14195	11.4601	0.679095	0.000773137	0.338296	0.582457	0.00881364	0.356672	0.434621	0.00990067	0.157533
2647-66	SL003648	Rab GDP dissociation inhibitor beta	P50395	5.5472	0.910849	0.0185332	0.366528	0.827056	0.0333902	0.449547	0.436186	0.00305842	0.133825
9749-190	SL004609	Plastin-2	P13796	5.03404	0.834193	0.0210453	0.370196	0.752206	0.0233748	0.406072	0.436791	0.00674053	0.150768
2870-29	SL004009	Ras-related C3 botulinum toxin substrate 1	P63000	5.99756	0.86159	0.00798366	0.321227	0.761539	0.000842267	0.294836	0.437076	0.00939769	0.156278
11241-8	SL011173	Argininosuccinate lyase	P04424	11.5237	0.814932	0.0216925	0.365949	0.728208	0.002502	0.287156	0.438953	0.00251933	0.132615
3896-5	SL004820	Phosphoglycerate mutase 1	P18669	5.20621	0.891049	0.0300337	0.39302	0.795966	0.0212974	0.395498	0.441375	0.00365382	0.131181
13044-5	SL007627	Tumor susceptibility gene 101 protein	Q99816	5.67584	0.840026	0.00232099	0.324985	0.743831	0.0114634	0.368144	0.443002	0.00457575	0.146278
15540-6	SL000649	Vimentin	P08670	6.48478	0.720699	0.00247003	0.320234	0.64326	0.0104556	0.364177	0.448107	0.0177369	0.176637
24717-26	SL010948	Serine/threonine-protein phosphatase 2A regulatory subunit B'	Q15257	3.12428	0.873391	0.025449	0.381516	0.799899	0.0299319	0.433858	0.452186	0.00916521	0.155742
23329-52	SL021667	Ras-related protein Rab-4B	P61018	12.587	0.879528	0.00733184	0.316853	0.791927	0.00278917	0.309952	0.454894	0.00537813	0.149414
22955-28	SL005471	Retinol-binding protein 1	P09455	3.62722	0.859197	0.0671387	0.490645	0.7726	0.0145391	0.368799	0.455807	0.00353811	0.13106
19224-5	SL012984	Eukaryotic translation initiation factor 1A, Y-chromosomal	O14602	3.48003	0.878233	0.017273	0.369811	0.806748	0.011939	0.369844	0.456211	0.0130443	0.164546
21539-139	SL022491	Synaptotagmin-6	Q5T7P8	2.35656	0.800192	0.00868892	0.327049	0.713402	0.00840194	0.356497	0.459426	0.00693089	0.151162
20972-37	SL022151	Cleavage and polyadenylation specificity factor subunit 5	O43809	3.26359	0.774089	0.0104266	0.336389	0.691541	0.00157994	0.29895	0.46115	0.000493944	0.11527
19360-22	SL014096	Leucine-rich repeat transmembrane neuronal protein 1	Q86UE6	4.74099	0.863662	0.0190314	0.366041	0.799362	0.0181598	0.386434	0.462514	0.00362727	0.130899
17675-17	SL019552	Acyl-coenzyme A thioesterase 13	Q9NPJ3	11.1424	0.826446	0.0328086	0.407257	0.716361	0.0120642	0.368827	0.463008	0.00146834	0.12238
9883-29	SL002802	Lactoylglutathione lyase	Q04760	4.98906	0.867694	0.0568172	0.47581	0.791333	0.0415376	0.472086	0.463703	0.018984	0.179847
17802-4	SL020967	Sialic acid synthase	Q9NR45	4.1602	0.808294	0.0569982	0.475619	0.747257	0.055781	0.489991	0.466232	0.0293313	0.211047
24216-30	SL022758	Mth938 domain-containing protein	Q9H7C9	3.31392	0.962034	0.830718	0.943673	0.89018	0.396937	0.79649	0.47062	0.0296876	0.212736
6375-75	SL017428	Xyloside xylosyltransferase 1	Q8NBI6	5.51864	0.727327	0.000622561	0.323865	0.632892	0.0150864	0.369948	0.474219	0.0249846	0.195449
15542-19	SL013015	Creatine kinase U-type, mitochondrial	P12532	5.64477	0.854361	0.0178242	0.372499	0.806977	0.0173047	0.393346	0.477145	0.000381915	0.116252
3855-56	SL004919	Peroxiredoxin-1	Q06830	4.24871	0.856554	0.0042447	0.326562	0.740393	0.00860833	0.352438	0.477444	0.0159065	0.170278
9934-29	SL005697	Phosphatidylinositol transfer protein alpha isoform	Q00169	3.49769	0.779392	0.00809335	0.321941	0.69249	0.0116332	0.370201	0.478632	0.0142954	0.167361
18299-13	SL016349	Calpain small subunit 1	P04632	4.69575	0.873864	0.0122767	0.352251	0.767398	0.00601352	0.345087	0.48056	0.00494873	0.148696
5012-67	SL004296	Adenylate kinase isoenzyme 1	P00568	5.31425	0.921296	0.0707206	0.49462	0.81887	0.027257	0.422182	0.482027	0.0122989	0.164951
8307-47	SL018439	UPF0696 protein C11orf68	Q9H3H3	3.31838	0.813103	0.0257029	0.381241	0.694462	0.0122749	0.370415	0.48316	0.0182798	0.177993
15475-4	SL004948	Phospholipid transfer protein	P55058	8.79363	0.928882	0.164609	0.617264	0.915002	0.133906	0.597881	0.483615	0.00181069	0.128047
17722-5	SL002795	Peptidyl-prolyl cis-trans isomerase FKBP4	Q02790	5.48634	0.825745	0.0398805	0.430205	0.737076	0.00783179	0.353744	0.484271	0.0286772	0.207621
20923-10	SL022102	Magnesium-dependent phosphatase 1	Q86V88	3.96556	0.957551	0.227646	0.658845	0.765843	0.017507	0.392842	0.485141	0.0210542	0.188733
7933-75	SL018350	Disintegrin and metalloproteinase domain-containing protein 22	Q9P0K1	5.16046	0.876617	0.0514061	0.460812	0.81452	0.0135126	0.3681	0.485606	0.000690255	0.12391
5701-81	SL001871	Tetranectin	P05452	12.9097	0.860961	0.0719274	0.496611	0.83918	0.0183634	0.387236	0.487332	0.0023155	0.130732
17231-1	SL004609	Plastin-2	P13796	4.9125	0.859453	0.0130564	0.361296	0.764901	0.0092338	0.353256	0.488587	0.00271056	0.134586
19297-4	SL007111	Glucose-6-phosphate 1-dehydrogenase	P11413	3.49984	0.857224	6.25526e-05	0.43793	0.776932	0.0177034	0.387318	0.490965	0.00576382	0.145677
17347-80	SL011281	Axin interactor, dorsalization-associated protein	Q96BJ3	4.56557	0.881218	0.0234275	0.376183	0.79642	0.00114728	0.308928	0.49109	0.00762486	0.153838
21221-67	SL003794	Serpin B9	P50453	3.16947	0.885521	0.0136058	0.356757	0.814857	0.044168	0.480902	0.493336	0.0203184	0.186434
12663-1	SL011234	Thiosulfate sulfurtransferase	Q16762	5.87845	0.771198	0.00165587	0.362273	0.655404	5.36642e-05	0.187852	0.494077	0.00156691	0.124658
9350-3	SL012577	Follistatin-related protein 4	Q6MZW2	11.5541	0.840243	0.0178787	0.371421	0.754395	0.0497561	0.479811	0.498207	0.0239707	0.193563
17332-3	SL018690	Poly(ADP-ribose) glycohydrolase ARH3	Q9NX46	5.28994	0.893734	0.0532285	0.468157	0.821135	0.00154693	0.300835	0.499198	0.0149144	0.170893
17686-27	SL008284	Tubulin-folding cofactor B	Q99426	5.39921	0.877641	0.0825317	0.511332	0.786896	0.00808332	0.35592	0.499946	0.0129166	0.164416
